# Supplementary material for: Polymetallic nodules are essential for food-web integrity of a prospective deep-seabed mining area in Pacific abyssal plains
Source: Sci Rep. 2021 Jun 10;11:12238. doi: 10.1038/s41598-021-91703-4 (PMC8192577; doi:10.1038/s41598-021-91703-4)
Supplement: Supplementary file 2 — Supplementary Table S2. [file 41598_2021_91703_MOESM2_ESM.xlsx]

## Sheet: Sheet1
Study reference	Screening phase	Eligibility phase	BenBio database
Addy SK, Ewing M (1974) A new box corer design for the investigation of manganese-nodule distribution in a sediment column. Mar Geol 17:M17–M25.	excluded	previously excluded	previously excluded
Addy SK, Shih TC, Shipley TH, Ewing M (1974) Manganese nodule population in sediment column on abyssal hills near Bermuda. Trans - Am Geophys Union 55:285–286.	excluded	previously excluded	previously excluded
Agarwal HP, Goodrich JD (2008) Extraction of copper, nickel and cobalt from Indian Ocean polymetallic nodules. Can J Chem Eng 81:303–306.	excluded	previously excluded	previously excluded
Agrawal A, Sahu KK (2006) Kinetic and isotherm studies of cadmium adsorption on manganese nodule residue. J Hazard Mater 137:915–924.	excluded	previously excluded	previously excluded
Agrawal A, Sahu KK, Pandey BD (2004) Removal of zinc from aqueous solutions using sea nodule residue. Colloids Surfaces A Physicochem Eng Asp 237:133–140.	excluded	previously excluded	previously excluded
Ahnert A, Borowski C (2000) Environmental risk assessment of anthropogenic activity in the deep sea. J Aquat Ecosyst Stress Recover 7:299–315.	excluded	previously excluded	previously excluded
Ahnert A, Schriever G (2001) Response of abyssal copepoda Harpacticoida (Crustacea) and other meiobenthos to an artificial disturbance and its bearing on future mining for polymetallic nodules. Deep Res II 48:3779–3794.	included	included	included
Aishvarya V, Mishra G, Pradhan N, Ghosh MK (2016) Bioleaching of Indian Ocean nodules with in situ iron precipitation by anaerobic Mn reducing consortia. Hydrometallurgy 166:130–135.	excluded	previously excluded	previously excluded
Akai J, Akiyama S, Tsuchiyama A, Akai K (2013) Ocean manganese nodules as stromatolite with a fractal like-signature. Phys Chem Earth 58–60:42–48.	excluded	previously excluded	previously excluded
Alex TC, Godiwalla KM, Kumar S, Jana RK, Rao AS, Singh M, Premchand (2006) Studies on the extraction of manganese from sea nodule residue as ferrosilicomanganese. Steel Res Int 77:147–151.	excluded	previously excluded	previously excluded
Aleynik D, Inall ME, Dale A, Vink A (2017) Impact of remotely generated eddies on plume dispersion at abyssal mining sites in the Pacific. Sci Rep 7:16959.	excluded	previously excluded	previously excluded
Amon DJ, Gobin J, Van Dover CL, Levin LA, Marsh L, Raineault NA (2017a) Characterization of methane-seep communities in a deep-sea area designated for oil and natural gas exploitation off Trinidad and Tobago. Front Mar Sci 4:342.	excluded	previously excluded	previously excluded
Amon DJ, Hilário A, Martínez Arbizu P, Smith CR (2017b) Observations of organic falls from the abyssal Clarion-Clipperton Zone in the tropical eastern Pacific Ocean. Mar Biodivers 47:311–321.	included	included	included
Amon DJ, Ziegler AF, Dahlgren TG, Glover AG, Goineau A, Gooday AJ, Wiklund H, Smith CR (2016) Insights into the abundance and diversity of abyssal megafauna in a polymetallic-nodule region in the eastern Clarion-Clipperton Zone. Sci Rep 6:1–12.	included	included	included
Amon DJ, Ziegler AF, Drazen JC, Grischenko A V., Leitner AB, Lindsay DJ, Voight JR, Wicksten M, Young CM, Smith CR (2017c) Megafauna of the UKSRL exploration contract area and eastern Clarion-Clipperton Zone in the Pacific Ocean: Annelida, Arthropoda, Bryozoa, Chordata, Ctenophora, Mollusca. Biodivers Data J 5:e14598.	included	included	included
Amon DJ, Ziegler AF, Kremenetskaia A, Mah CL, Mooi R, O’Hara T, Pawson DL, Roux M, Smith CR (2017d) Megafauna of the UKSRL exploration contract area and eastern Clarion-Clipperton Zone in the Pacific Ocean: Echinodermata. Biodivers Data J 5:e11794.	included	included	included
Amos AF, Garside C, Gerard RD, Levitus S, Malone TC, Paul AZ, Roels OA (1973) Physical, chemical and biological oceanography of a manganese nodule province in eastern equatorial Pacific Ocean and impact upon it of deep-sea mining operations. Trans - Am Geophys Union 54:339–339.	included	excluded	previously excluded
Amos AF, Roels OA (1977) Environment aspects of manganese nodule mining. Mar Policy 1:156–163.	included	excluded	previously excluded
Anand S, Das SC, Das RP, Jena PK (1988) Leaching of manganese nodule in ammoniacal medium using ferrous sulfate as the reductant. Metall Trans B 19:331–334.	excluded	previously excluded	previously excluded
Anderson ME, Bluhm H (1996) Description of a new species of pachycara zugmayer, 1911 from the abyssal south-eastern Pacific and redescription of P. thermophilum geistdoerfer, 1994, with a new key to the species. Trans R Soc South Africa 51:219–227.	included	included	included
Andresen S (1984) Political conditions for the exploitation of polymetallic nodules. Int Polit 4:43–70.	excluded	previously excluded	previously excluded
Andrews J, Friedrich G, Pautot G, Pluger W, Renard V, Melguen M, Cronan DS, Craig J, Hoffert M, Stoffers P, Shearme S, Thijssen T, Glasby G, LeNotre N, Saget P (1983) The Hawaii-Tahiti transect: The oceanographic environment of manganese nodule deposits in the central Pacific. Mar Geol 54:109–130.	included	excluded	previously excluded
Andrews JE (1975) Geological setting of manganese nodule deposits in equatorial Northeast Pacific. Trans - Am Geophys Union 56:998–999.	excluded	previously excluded	previously excluded
International Seabed Authority (2015) Decision of the Council of the International Seabed Authority relating to amendments to the regulations on prospecting and exploration for polymetallic nodules in the area and related matters. Ocean Yearb 29:676–730.	excluded	previously excluded	previously excluded
Ansari ZA (2000) Distribution of deep-sea benthos in the proposed mining area of Central Indian Basin. Mar Georesources Geotechnol 18:201–207.	excluded	previously excluded	previously excluded
Aoyama M, Chang CK (1992) A petri net based platform for developing communication software systems. IEICE Trans Fundam Electron Commun Comput 10:1348–1359.	excluded	previously excluded	previously excluded
Ardron JA, Simon-Lledó E, Jones DOB, Ruhl HA (2019) Detecting the effects of deep-seabed nodule mining: Simulations using megafaunal data from the Clarion-Clipperton Zone. Front Mar Sci 6:1–13.	included	excluded	previously excluded
Babu SM, Ramesh NR, Muthuvel P, Ramesh R, Deepak CR, Atmanand MA (2014) In-situ soil testing in the Central Indian Ocean Basin at 5462-m water depth. Int J Offshore Polar Eng 24:213–217.	excluded	previously excluded	previously excluded
Baco AR, Smith CR (2003) High species richness in deep-sea chemoautotrophic whale skeleton communities. Mar Ecol Prog Ser 260:109–114.	included	excluded	previously excluded
Bacterium MN (1968) Bacteriology of manganese nodules. Appl Microbiol 16:197–202.	excluded	previously excluded	previously excluded
Bagnoud A, Wernil R, Sartori M (1998) Discovery of Paleogene planktonic foraminifers in the Sion-Courmayeur zone at Sion (Valais, Switzerland). Eclogae Geol Helv 91:421–429.	excluded	previously excluded	previously excluded
Bai Z, Yin C, Jiang X, Liu X, Wang S (2002) Nanometer properties of oceanic polymetallic nodules and cobalt-rich crusts. Chinese Sci Bull 47:1308–1311.	excluded	previously excluded	previously excluded
Balaram V (1999) Determination of precious metal concentrations in a polymetallic nodule reference sample from the Indian Ocean by ICP-MS. Mar Georesources Geotechnol 17:17–26.	excluded	previously excluded	previously excluded
Balaram V, Anjaiah K V., Reddy MRP (1995) Comparative study on the trace and rare earth element analysis of an Indian polymetallic nodule reference sample by inductively coupled plasma atomic emission spectrometry and inductively coupled plasma mass spectrometry. Analyst 120:1401–1406.	excluded	previously excluded	previously excluded
Balaram V, Mathur R, Banakar VK, Hein JR, Rao CRM, Rao TG, Dasaram B (2006) Determination of the platinum-group elements (PGE) and gold (Au) in manganese nodule reference samples by nickel sulfide fire-assay and Te coprecipitation with ICP-MS. Indian J Mar Sci 35:7–16.	excluded	previously excluded	previously excluded
Banakar VK (1996) India’s manganese nodule mine site in the Central Indian Ocean. Curr Sci 70:11–13.	excluded	previously excluded	previously excluded
Banakar VK, Borole D V. (1989) Growth rate and chemical composition of a manganese nodule from the EEZ of Seychelles. J Geol Soc India 33:253–258.	excluded	previously excluded	previously excluded
Banakar VK, Tarkian M (1991) Genesis and growth of internal microstructures of manganese nodule. Indian J Mar Sci 20:20–24.	excluded	previously excluded	previously excluded
Banerjee R (2000) A documentation on burrows in hard substrates of ferromanganese crusts and associated soft sediments from the Central Indian Basin. Curr Sci 79:517–521.	excluded	previously excluded	previously excluded
Banerjee R, Miura H (2001) Distribution pattern and morphochemical relationships of manganese nodules from the Central Indian Basin. Geo-Marine Lett 21:34–41.	excluded	previously excluded	previously excluded
Banerjee R, Mukhopadhyay R (1991) Nature and distribution of manganese nodules from three sediment domains of the Central Indian Basin, Indian Ocean. Geo-Marine Lett 11:39–43.	excluded	previously excluded	previously excluded
Baorui Y, Xigen Z, Dehua L, Dongyu X, Yifen L, Wei Z (2010) Mechanism and modes of microbial minerogenesis of polymetallic nodules on the ocean floor. Acta Geol Sin 72:282–290.	excluded	previously excluded	previously excluded
Baral A, Satish L, Padhy SK, Das DP, Tripathy BC, Ghosh MK (2020) Electrodeposition of nanoMnO2 from mineral leach liquor and the investigation on conformational changes of hemoglobin induced by the nanomaterial. Colloids Surfaces A Physicochem Eng Asp 585:124102.	excluded	previously excluded	previously excluded
Baral AB, Dash B, Ghosh MK, Subbaiah T, Minakshi M (2015) Pathway of sucrose oxidation in manganese (pyrolusite) nodule. Ind Eng Chem Res 54:12233–12241.	excluded	previously excluded	previously excluded
Barbini R, Colao F, Lazic V, Fantoni R, Palucci A, Angelone M (2002) On board LIBS analysis of marine sediments collected during the XVI Italian campaign in Antarctica. Spectrochim Acta Part B At Spectrosc 57:1203–1218.	excluded	previously excluded	previously excluded
Barckhausen U, Bagge M, Wilson DS (2013) Seafloor spreading anomalies and crustal ages of the Clarion-Clipperton Zone. Mar Geophys Res 34:79–88.	excluded	previously excluded	previously excluded
Barik R, Sanjay K, Mishra BK, Mohapatra M (2016) Micellar mediated selective leaching of manganese nodule in high temperature sulfuric acid medium. Hydrometallurgy 165:44–50.	excluded	previously excluded	previously excluded
Barkenbus JN (1974) International implications of manganese nodule mining. World Aff 136:306–320.	excluded	previously excluded	previously excluded
Becker HJ, Grupe B, Oebius HU, Liu F (2001) The behaviour of deep-sea sediments under the impact of nodule mining processes. Deep Res II 48:3609–3627.	excluded	previously excluded	previously excluded
Bhadani SN, Tewari M, Agrawal A, Chandra Sekhar K (1994) Extraction-spectrophotometric determination of nickel as Ni-(PAR)2-(CTAB)2 complex in polymetallic sea-bed nodules and steels. Fresenius J Anal Chem 349:478–481.	excluded	previously excluded	previously excluded
Bhattacharjee S, Chakrabarty S, Maity S, Kar S, Thakur P, Bhattacharyya G (2003) Removal of lead from contaminated water bodies using sea nodule as an adsorbent. Water Res 37:3954–3966.	excluded	previously excluded	previously excluded
Bhattacharjee S, Dasgupta P, Jha SN, Rao AS, Gupta KK, Pandey LP (1993) Computational elimination of interelemental interference in the analysis of copper, cobalt and nickel in polymetallic sea bed nodules by flame atomic absorption spectrometry. Talanta 40:675–680.	excluded	previously excluded	previously excluded
Bhattacharya IN, Das SC, Panda D (1988) Settling and filtration characteristics of manganese nodule leach slurry. Chem Eng J 38:143–148.	excluded	previously excluded	previously excluded
Biswal A, Sanjay K, Ghosh MK, Subbaiah T, Mishra BK (2011) Preparation and characterization of EMD from manganese cake - A byproduct of manganese nodule processing. Hydrometallurgy 110:44–49.	excluded	previously excluded	previously excluded
Biswas A, Chakraborti N, Sen PK (2009a) A genetic algorithms based multi-objective optimization approach applied to a hydrometallurgical circuit for ocean nodules. Miner Process Extr Metall Rev 30:163–189.	excluded	previously excluded	previously excluded
Biswas A, Chakraborti N, Sen PK (2009b) Multiobjective optimization of manganese recovery from sea nodules using genetic algorithms. Mater Manuf Process 24:22–30.	excluded	previously excluded	previously excluded
Blake JA (2016) Kirkegaardia (Polychaeta, Cirratulidae), new name for Monticellina Laubier, preoccupied in the Rhabdocoela, together with new records and descriptions of eight previously known and sixteen new species from the Atlantic, Pacific, and Southern Oceans. Zootaxa 4166:1–93.	included	included	included
Blake JA (2017) Polychaeta Orbiniidae from Antarctica, the Southern Ocean, the abyssal Pacific Ocean, and off South America. Zootaxa 4218:1.	included	excluded	previously excluded
Blake JA (2019) New species of Cirratulidae (Annelida, Polychaeta) from abyssal depths of the Clarion-Clipperton Fracture Zone, North Equatorial Pacific Ocean. Zootaxa 4629:151–187.	included	included	included
Błażewicz M, Jóźwiak P, Menot L, Pabis K (2019) High species richness and unique composition of the tanaidacean communities associated with five areas in the Pacific polymetallic nodule fields. Prog Oceanogr 176:102141.	included	included	included
Blistan P, Kršák B, Blistanová M, Ferencz V (2015) The seabed - an important mineral resource of Slovakia in the future. Acta Montan Slovaca 20:334–341.	excluded	previously excluded	previously excluded
Blöthe M, Wegorzewski A, Müller C, Simon F, Kuhn T, Schippers A (2015) Manganese-cycling microbial communities inside deep-sea manganese nodules. Environ Sci Technol 49:7692–7700.	excluded	previously excluded	previously excluded
Bluhm H (1993) Effects of deep-sea mining for manganese nodules on the abyssal megabenthic community. In: Proceedings of the 25th Annual Offshore Technology Conference. Houston, Texas, pp. 521–529.	included	included	included
Bluhm H (1994b) Monitoring megabenthic communities in abyssal manganese nodule sites of the East Pacific Ocean in association with commercial deep-sea mining. Aquat Conserv Mar Freshw Ecosyst 4:187–201.	included	included	included
Bluhm H (1997) Megafauna as indicators for the recolonization of abyssal areas impacted by physical disturbances. In: Proceedings of the International Symposium on Environmental Studies for Deep-Sea Mining, Metal Mining Agency of Japan. Tokyo, pp. 211–221.	included	excluded	previously excluded
Bluhm H (1999) Holothurians as indicators for recolonisation processes in environmental assessments. In: Proceedings of the Third ISOPE - Ocean Mining Symposium. Goa, India, pp. 1–8.	included	excluded	included
Bluhm H (2001) Re-establishment of an abyssal megabenthic community after experimental physical disturbance of the seafloor. Deep Res II 48:3841–3868.	included	included	included
Bluhm H, Gebruk A V. (1999) Holothuroidea (Echinodermata) of the Peru Basin - ecological and taxonomic remarks based on underwater images. Mar Ecol 20:167–195.	included	included	included
Bluhm H, Schriever G, Thiel H (1995) Megabenthic recolonization in an experimentally disturbed abyssal manganese nodule area. Mar Georesources Geotechnol 13:393–416.	included	included	included
Bluhm H, Thiel H (1996) Photographic and video surveys for large scale animal and seafloor surface charting aiming at ecological characterization of habitats and communities. In: Proceedings of the International Seminar on Deep Seabed Mining Technology. COMRA, Beijing, PR China, pp. C15–C23.	included	included	included
Bodas MG, Bagchi D, Akerkar DD (1988) Characterization and leaching studies of the manganese residue generated in the treatment of polymetallic sea nodules. Trans Indian Inst Met 41:615–617.	excluded	previously excluded	previously excluded
Bollhöfer A, Eisenhauer A, Frank N, Pech D, Mangini A (1996) Thorium and uranium isotopes in a manganese nodule from the Peru basin determined by alpha spectrometry and thermal ionization mass spectrometry (TIMS): Are manganese supply and growth related to climate? Int J Earth Sci 85:577–585.	excluded	previously excluded	previously excluded
Bollhöfer A, Frank N, Rohloff S, Mangini A, Scholten JC (1999) A record of changing redox conditions in the northern Peru Basin during the late Quaternary deduced from Mn/Fe and growth rate variations in two diagenetic manganese nodules. Earth Planet Sci Lett 170:403–415.	excluded	previously excluded	previously excluded
Bonifácio P, Martinez-Arbizu P, Menot L (2019) Alpha and beta diversity patterns of polychaete assemblages across the nodule province of the Clarion-Clipperton Fracture Zone (Equatorial Pacific). Biogeosciences Discuss 255:1–38.	included	included	included
Bonifácio P, Menot L (2019) New genera and species from the Equatorial Pacific provide phylogenetic insights into deep-sea Polynoidae (Annelida). Zool J Linn Soc 185:555–635.	included	included	included
Bonneville A, McNutt M (1992) Shear strength of the great Pacific fracture zones. Geophys Res Lett 19:2023–2026.	excluded	previously excluded	previously excluded
Borole D V. (1965) Deposition of Mn-Cu-Ni-enriched sediments during glacial period in the central Indian Basin. Curr Biol 10:778–782.	excluded	previously excluded	previously excluded
Borowski C (1994) Three new deep‐sea species of Sphaerodoridae (Annelida, Polychaeta) from the eastern tropical South Pacific. Zool Scr 23:193–203.	included	included	included
Borowski C (1995) New records of Longosomatidae (Heterospionidae) (Annelida, Polychaeta) from the abyssal Southeast Pacific, with description of Heterospio peruana sp. n. and general remarks on the family. Mitteilungen aus dem Hambg Zool Museum und Inst 1:129–144.	included	included	included
Borowski C (1996) Taxonomische und ökologische Untersuchungen an der sedimentbewohnenden Tiefsee-Makrofauna eines Manganknollenfeldes im Peru-Becken (Äquatorialer Ostpazifik) unter besonderer Berücksichtigung der Polychaeta: Ergebnisse aus dem Tiefsee-Umweltschutzprojekt D. Hamburg University, Hamburg.	included	included	included
Borowski C (2001) Physically disturbed deep-sea macrofauna in the Peru Basin, Southeast Pacific, revisited 7 years after the experimental impact. Deep Res II 48:3809–3839.	included	included	included
Borowski C, Thiel H (1996) Indicator taxa for dominant deep-sea animal groups in their importance for comparative biodiversity and environmental studies. In: Proceedings of the International Seminar on Deep Seabed Mining Technology. COMRA, Beijing, PR China, pp. 35–43.	included	included	included
Borowski C, Thiel H (1998) Deep-sea macrofaunal impacts of a large-scale physical disturbance experiment in the Southeast Pacific. Deep Res II 45:55–81.	included	included	included
Bougault HP, Martinelli P (1976) Dispersive and non-dispersive X-ray fluorescence for manganese nodule analysis on board research vessels. Deep Res Oceanogr Abstr 23.	excluded	previously excluded	previously excluded
Boughriet A, Ouddane B, Wartel M, Lalou C, Cordier C, Gengembre L, Sanchez JP (1996) On the oxidation states of Mn and Fe in polymetallic oxide/oxyhydroxide crusts from the Atlantic Ocean. Deep Res I 43:321–343.	excluded	previously excluded	previously excluded
Bowser CJ, Callendre E, Boatman C, Murray J (1975) Preliminary measurements of pore fluid chemistry from manganese nodule rich sediments of eastern equatorial Pacific - Nutrients and dissolved oxygen. Trans - Am Geophys Union 56:999–999.	excluded	previously excluded	previously excluded
Brandt A, Malyutina M V., Borowski C, Schriever G, Thiel H (2004) Munnopsidid isopod attracted to bait in the DISCOL area, Pacific Ocean. Mitteilungen aus dem Hambg Zool Museum und Inst 101:275–279.	included	included	included
Braun G, Edelmann HA, Weichart H (1973) Exploration system for offshore manganese nodule deposits. Geophysics 38:165.	excluded	previously excluded	previously excluded
Brenet J, Koenig JF, Gautier PR (1977) Some preliminary results of electrochemical behavior of polymetallic nodules. Comptes Rendues Hebd des Seances l’Academie des Sci Ser C 284:227–230.	excluded	previously excluded	previously excluded
Brett PO (1984) Harvesting polymetallic nodules from the seabed - A technological reality. Int Polit 4:113–118.	excluded	previously excluded	previously excluded
Brix S, Osborn KJ, Kaiser S, Truskey SB, Schnurr SM, Brenke N, Malyutina M, Martinez-Arbizu P (2019) Adult life strategy affects distribution patterns in abyssal isopods – implications for conservation in Pacific nodule areas. Biogeosciences Discuss 358:1–44.	included	included	included
Brown A, Wright R, Mevenkamp L, Hauton C (2017) A comparative experimental approach to ecotoxicology in shallow-water and deep-sea holothurians suggests similar behavioural responses. Aquat Toxicol 191:10–16.	included	included	included
Brown CG (2018) Mining at 2,500 Fathoms under the Sea: Thoughts on an emerging regulatory framework. Ocean Sci J 53:287–300.	excluded	previously excluded	previously excluded
Brown CJ, Lambshead PJD, Smith CR, Hawkins LE, Farley R (2001) Phytodetritus and the abundance and biomass of abyssal nematodes in the central, equatorial Pacific. Deep Res I 48:555–565.	included	excluded	previously excluded
Buhl-Mortensen P, Buhl-Mortensen L (2018) Impacts of bottom trawling and litter on the seabed in Norwegian waters. Front Mar Sci 5:42.	excluded	previously excluded	previously excluded
Bunchuck A V. (1992a) Approach to the inverse acoustic problem - The remote determination of the manganese nodule parameters. Okeanologiya 32:466–473.	excluded	previously excluded	previously excluded
Bunchuck A V. (1992b) Influence of the ocean bottom on sound scattering and reflection from manganese nodules. Okeanologiya 32:228–233.	excluded	previously excluded	previously excluded
Burns RG, Burns VM, Easton AJ (1977) The mineralogy and crystal chemistry of deep-sea manganese nodules, a polymetallic resource of the twenty-first century. Philos Trans R Soc A Math Phys Eng Sci 286:283–301.	excluded	previously excluded	previously excluded
Bussau C (1992) New deep-sea Tardigrada (Arthrotardigrada, Halechiniscidae) from a manganese nodule area of the eastern South Pacific. Zool Scr 21:79–91.	included	included	included
Bussau C (1993) Taxonomische und ökologische Untersuchungen an Nematoden des Peru-Beckens. PhD-Thesis. Kiel University.	included	included	included
Bussau C (1995) New deep‐sea Nematoda (Enoplida, Thoracostomopsidae, Oncholaimidae, Enchelidiidae) from a manganese nodule area of the eastern South Pacific. Zool Scr 24:1–12.	included	included	included
Bussau C, Lorenzen S (1991) Die Nematodenfauna der ozeanischen Tiefsee - erste taxonomische Bestandsaufnahme. Verhandlungen der Dtsch Zool Gesellschaft 84:442.	included	included	included
Bussau C, Schriever G, Thiel H (1995) Evaluation of abyssal metazoan meiofauna from a manganese nodule area of the eastern South Pacific. Vie Milieu 45:39–48.	included	included	included
Bussau C, Vopel K (1999) New nematode species and genera (Chromadorida, Microlaimidae) from the deep sea of the eastern tropical South Pacific. Ann des Naturhistorischen Museums Wien 101:405–421.	included	included	included
Cabrera-Ramirez MA, Carranza-Edwards A, Armstrong-Altrin JS, Rosales-Hoz L (2016) Geochemistry of pelagic sediments and nodules in the abyssal Clarion Fracture Zone, western Mexico. Carpathian J Earth Environ Sci 11:437–448.	excluded	previously excluded	previously excluded
Cabrera Ramírez AM, Carranza Edwards A, Olivares Cruz M (2013) Morphology and texture of polymetallic nodules and their association with sediments of the Mexican Pacific. Mar Georesources Geotechnol 31:154–175.	excluded	previously excluded	previously excluded
Cahyani VR, Murase J, Ishibashi E, Asakawa S, Kimura M (2007) Bacterial communities in manganese nodules in rice field subsoils: Estimation using PCR-DGGE and sequencing analyses. Soil Sci Plant Nutr 53:575–584.	excluded	previously excluded	previously excluded
Cahyani VR, Murase J, Ishibashi E, Asakawa S, Kimura M (2009a) Phylogenetic positions of Mn2+-oxidizing bacteria and fungi isolated from Mn nodules in rice field subsoils. Biol Fertil Soils 45:337–346.	excluded	previously excluded	previously excluded
Cahyani VR, Murase J, Ishibashi E, Asakawa S, Kimura M (2009b) T4-type bacteriophage communities estimated from the major capsid genes (g23) in manganese nodules in Japanese paddy fields. Soil Sci Plant Nutr 55:264–270.	excluded	previously excluded	previously excluded
Cai S, Guo Y, Li J (1992) Comprehensive major, minor and trace element analysis of a submarine polymetallic nodule by wavelength‐dispersive x‐ray fluorescence spectrometry. X‐Ray Spectrom 21:17–20.	excluded	previously excluded	previously excluded
Cairns SD (2016) New abyssal Primnoidae (Anthozoa: Octocorallia) from the Clarion-Clipperton Fracture Zone, equatorial northeastern Pacific. Mar Biodivers 46:141–150.	included	included	included
Callender E, Bowser CJ (1980) Manganese and copper geochemistry of interstitial fluids from manganese nodule-rich pelagic sediments of the northeastern Equatorial Pacific Ocean. Am J Sci 280:1063–1096.	excluded	previously excluded	previously excluded
Callender E, Shedlock R, Bowser CJ, Murray JW (1975) Preliminary measurements of pore fluid chemistry from manganese nodule rich sediments of eastern Equatorial Pacific - Trace metals. Trans - Am Geophys Union 56:999–999.	excluded	previously excluded	previously excluded
Chabaux F, O’Nions RK, Cohen AS, Hein JR (1997) 238U-234U-230Th disequilibrium in hydrogenous oceanic Fe-Mn crusts: Palaeoceanographic record or diagenetic alteration? Geochim Cosmochim Acta 61:3619–3632.	excluded	previously excluded	previously excluded
Chakrabarti BK, Banerjee PC (1991) Surface hydrophobicity of acidophilic heterotrophic bacterial cells in relation to their adhesion on minerals. Can J Microbiol 37:692–696.	excluded	previously excluded	previously excluded
Chakraborty B, Kodagali V (2004) Characterizing Indian Ocean manganese nodule-bearing seafloor using multi-beam angular backscatter. Geo-Marine Lett 24:8–13.	excluded	previously excluded	previously excluded
Chakraborty B, Kodagali V, Baracho J (2003) Sea-floor classification using multibeam echo-sounding angular backscatter data: A real-time approach employing hybrid neural network architecture. IEEE J Ocean Eng 28:121–128.	excluded	previously excluded	previously excluded
Chandramohan D (1997) Recent advances in marine microbiology: The Indian scenario. J Mar Biotechnol 5:73–81.	excluded	previously excluded	previously excluded
Chapman JB, Mason TFD, Weiss DJ, Coles BJ, Wilkinson JJ (2006) Chemical separation and isotopic variations of Cu and Zn from five geological reference materials. Geostand Geoanalytical Res 30:5–16.	excluded	previously excluded	previously excluded
Chattopadhyay P, Mistry M, Roy BC (1998) On estimation of molybdenum in complex matrices using dithiol and thiocyanate. Ann Chim 88:567–576.	excluded	previously excluded	previously excluded
Chen G, Wang J (1998) The preparation of marine geological certified reference materials - Polymetallic nodule GSPN-1 and marine sediment GSMS-1 from the Central Pacific Ocean. Geostand Newsl 22:119–125.	excluded	previously excluded	previously excluded
Chen J, Zhang F, Bian L (1997) Ultra-microbes are the minerogenetic constructors of oceanic polymetallic nodules. Chinese Sci Bull 42:617–624.	excluded	previously excluded	previously excluded
Chen JC, Lin FJ (1982) Heavy mineral and manganese-nodule distribution in areas adjacent to Taiwan. AAPG Bull Assoc Pet Geol 66:961–961.	excluded	previously excluded	previously excluded
Cheng J, Zhang X, Tu J, Tao X, Ye Y, Liu F (2006a) Catalytic chemical vapor deposition synthesis of helical carbon nanotubes and triple helices carbon nanostructure. Mater Chem Phys 95:12–15.	excluded	previously excluded	previously excluded
Cheng J, Zhang X, Ye Y, Tao X, Liu F, Li Y, van Tendeloo G (2006b) Natural mineral-marine manganese nodule as a novel catalyst for the synthesis of carbon nanotubes. J Wuhan Univ Technol Mater Sci Ed 21:29–31.	excluded	previously excluded	previously excluded
Cheng JP, Zhang XB, Ye Y, Tu JP, Liu F, Tao XY, Geise HJ, Van Tendeloo G (2005) Production of carbon nanotubes with marine manganese nodule as a versatile catalyst. Microporous Mesoporous Mater 81:73–78.	excluded	previously excluded	previously excluded
Cho DH, Wi JH, Suh H-L (2016) Two new species of the deep-sea genus Parameiropsis (Copepoda: Harpacticoida) from the eastern Central Pacific. Zootaxa 4132:521.	included	included	included
Cho H, Kim KH, Son SK, Hyun JH (2018) Fine-scale microbial communities associated with manganese nodules in deep-sea sediment of the Korea Deep Ocean Study Area in the Northeast Equatorial Pacific. Ocean Sci J 53:337–353.	excluded	previously excluded	previously excluded
Cho MK, Park KH, Min DJ (2009a) A study on the heat and mass balance of smelting reduction process for manganese nodules. J Korean Inst Met Mater 47:304–310.	excluded	previously excluded	previously excluded
Cho MK, Park KH, Min DJ (2009b) Thermodynamic of phosphorus in FeO-MnO-CaO-SiO2-MgOsatd. slag systems. J Korean Inst Met Mater 47:188–194.	excluded	previously excluded	previously excluded
Choi JS, Hong S, Chi SB, Lee HB, Park CK, Kim HW, Yeu TK, Lee TH (2011) Probability distribution for the shear strength of seafloor sediment in the KR5 area for the development of manganese nodule miner. Ocean Eng 38:2033–2041.	excluded	previously excluded	previously excluded
Chowdhury AN, Pal JC (1983) Determination of platinum in USGS manganese nodule reference samples by a fire assay-spectrographic method.	excluded	previously excluded	previously excluded
Christodoulou M, Hara TO, Hugall A, Khodami S, Rodrigues CF, Hilario A, Vink A, Arbizu PM (2019a) Unexpected high abyssal ophiuroid diversity in polymetallic nodule fields of the Northeast Pacific Ocean, and implications for conservation. Biogeosciences Discuss 360:1–54.	included	included	included
Christodoulou M, O’Hara TD, Hugall AF, Arbizu PM (2019b) Dark ophiuroid biodiversity in a prospective abyssal mine field. Curr Biol 29:3909-3912.e3.	included	included	included
Chung JS (1985) Advances in manganese nodule mining technology. Mar Technol Soc J 19:39–44.	excluded	previously excluded	previously excluded
Chung JS, Schriever G, Sharma R, Yamazaki T (2001) Deep seabed mining environment: Preliminary engineering and environmental assessment. In: Proceedings of the Fourth ISOPE Ocean Mining Symposium. Szczecin, Poland, pp. 23–27.	excluded	previously excluded	previously excluded
Chunhui T, Xiaobing J, Aifei B, Hongxing L, Xianming D, Jianping Z, Chunhua G, Tao W, Wilkens R (2015) Estimation of manganese nodule coverage using multi-beam amplitude data. Mar Georesources Geotechnol 33:288–293.	excluded	previously excluded	previously excluded
Clark A, Li C (1993) Marine mineral resources of the South China Sea. Mar Georesources Geotechnol 11:101–126.	excluded	previously excluded	previously excluded
Clark AL, Li C (1991) Marine mineral resources of the east China Sea - Scientific and economic opportunities. Mar Min 10:117–144.	excluded	previously excluded	previously excluded
Cochonat P, Le Suavé R, Charles C, Greger B, Hoffert M, Lenoble JP, Meunier J, Pautot G (1992) First in situ studies of nodule distribution and geotechnical measurements of associated deep-sea clay (northeastern Pacific Ocean). Mar Geol 103:373–380.	excluded	previously excluded	previously excluded
Cornell NW (1974) Manganese nodule mining and economic rent. Nat Resour J 14:519–531.	excluded	previously excluded	previously excluded
Costea C, Duliu OG, Danis A, Szobotka S (2011) Sem investigations of CR-39 and mica-muscovite solid state nuclear track detectors. Rom Reports Phys 63:86–94.	excluded	previously excluded	previously excluded
Courtois C, Clauer N (1980) Rare earth elements and strontium isotopes of polymetallic nodules from southeastern Pacific Ocean. Sedimentology 27:687–695.	excluded	previously excluded	previously excluded
Cronan DS (2010) A synthesis of applied geochemistry research group and consequent research at the imperial college of science and technology, London, into establishing geochemical exploration techniques for marine minerals. Geochemistry Explor Environ Anal 10:279–287.	excluded	previously excluded	previously excluded
Cronan DS (1986) Potentially economic manganese nodule deposits in western Equatorial Pacific. AAPG-Bulletin - Am Assoc Pet Geol 70:918–918.	excluded	previously excluded	previously excluded
Cronan DS, Hodkinson RA (1991) An evaluation of manganese nodules and cobalt-rich crusts in South Pacific exclusive economic zones. II. Nodules and crusts in an adjacent to the EEZ of the Phoenix Islands. Mar Min 10:267–284.	excluded	previously excluded	previously excluded
Cronan DS, Hodkinson RA (1993) An evaluation of manganese nodules and cobalt‐rich crusts in South Pacific exclusive economic zones. Part III. Nodules and crusts in the EEZ of Tuvalu (Ellice Islands). Mar Georesources Geotechnol 11:153–174.	excluded	previously excluded	previously excluded
Cronan DS, Hodkinson RA, Miller S (1991) Manganese nodules in the EEZ’s of island countries in the southwestern Equatorial Pacific. Mar Geol 98:425–435.	excluded	previously excluded	previously excluded
Cronan DS, Rothwell G, Croudace I (2010) An ITRAX geochemical study of ferromanganiferous sediments from the Penrhyn Basin, South Pacific Ocean. Mar Georesources Geotechnol 28:207–221.	excluded	previously excluded	previously excluded
Cronan DS, Wijayananda NP (1991) Sediments and marine mineral resources in the eastern Indian Ocean. Mar Min 10:103–116.	excluded	previously excluded	previously excluded
Cuif JP, Lefevre R, Marcoux J (1978) Electron and ion microanalysis of epigenetic silicon biomineralization - Radidaria from fossil polymetallic submarine nodules of Taurus, Turkey. Biol Cell 32:A27–A27.	excluded	previously excluded	previously excluded
Cuvelier D, Gollner S, Jones DOB, Kaiser S, Arbizu PM, Menzel L, Mestre NC, Morato T, Pham C, Pradillon F, Purser A, Raschka U, Sarrazin J, Simon-Lledó E, Stewart IM, Stuckas H, Sweetman AK, Colaço A (2018) Potential mitigation and restoration actions in ecosystems impacted by seabed mining. Front Mar Sci 5:467.	included	excluded	previously excluded
Cuvelier D, Ribeiro PA, Ramalho SP, Kersken D, Martinez-Arbizu P, Colaço A (2019) Are seamounts refuge areas for fauna from polymetallic nodule fields? Biogeosciences Discuss 304:1–26.	included	included	included
Dahlgren TG, Wiklund H, Rabone M, Amon DJ, Ikebe C, Watling L, Smith CR, Glover AG (2016) Abyssal fauna of the UK-1 polymetallic nodule exploration area, Clarion-Clipperton Zone, Central Pacific Ocean: Cnidaria. Biodivers Data J 4:e9277.	included	included	included
Dangeard L, Vanney JR (1976) Contributions to study of deep-sea manganese nodule provinces. Comptes Rendus Hebd des Seances l’Academies des Sci Ser D 283:323–325.	included	included	included
Dangeard L, Vanney JR (1978) Physiographic, geological and biological environment of the deep-sea pavements of polymetallic nodules. Rev Geogr Phys Geol Dyn 20:371–388.	included	excluded	previously excluded
Dantas RJDS, Laut LLM, Caetano CHS (2017) Diet of the amphi-Atlantic scaphopod Fissidentalium candidum in the deep waters of Campos Basin, south-eastern Brazil. J Mar Biol Assoc UK 97:1259–1266.	excluded	previously excluded	previously excluded
Das A, Fernandes CEG, Naik SS, Mourya BS, Sujith PP, Sharma R, LokaBharathi PA (2016) Microbial and biochemical alterations due to storage of deep-sea sediments under ambient tropical conditions. Indian J Geo-Marine Sci 45:733–741.	excluded	previously excluded	previously excluded
Das N, Jana RK (2006) Adsorption of some bivalent heavy metal ions from aqueous solutions by manganese nodule leached residues. J Colloid Interface Sci 293:253–262.	excluded	previously excluded	previously excluded
Dash SS, Mallik S, Parida KM, Mohapatra BK (2006) Studies on manganese nodule leached residue: IV. Physicochemical characterization and catalytic activity of acetic acid treated manganese nodule leached residue. J Colloid Interface Sci 294:117–121.	excluded	previously excluded	previously excluded
Dash SS, Parida KM (2007a) Esterification of acetic acid with n-butanol over manganese nodule leached residue. J Mol Catal A Chem 266:88–92.	excluded	previously excluded	previously excluded
Dash SS, Parida KM (2007b) Studies on selenite adsorption using manganese nodule leached residues. J Colloid Interface Sci 307:333–339.	excluded	previously excluded	previously excluded
De Smet B, Pape E, Riehl T, Bonifácio P, Colson L, Vanreusel A (2017) The community structure of deep-sea macrofauna associated with polymetallic nodules in the eastern part of the Clarion-Clipperton Fracture Zone. Front Mar Sci 4:1–14.	included	included	included
Demidova TA, Kontar EA, Yubko VM (1996) Benthic current dynamics and some features of manganese nodule location in the Clarion-Cliperton Province. Okeanologiya 36:103–111.	excluded	previously excluded	previously excluded
Deutsch R (1992) The law of deep sea-bed mining - A study of the progressive development of international law concerning the management of the polymetallic nodules of the deep seabed J Marit Law Commer 23:504–506.	excluded	previously excluded	previously excluded
Devi NB, Madhuchhanda M, Rath PC, Rao KS, Paramguru RK (2001) Simultaneous leaching of a deep-sea manganese nodule and chalcopyrite in hydrochloric acid. Metall Mater Trans B Process Metall Mater Process Sci 32:777–784.	excluded	previously excluded	previously excluded
Dietrich PG (1990) Quantitative characterization of the grain size and grain shape stock of manganese nodule collectives by the use of grain-statistical methods. Zeitschrift für Angew Geol 36:11–14.	excluded	previously excluded	previously excluded
Dimitrova D, Milakovska Z, Peytcheva I, Stevanova E, Stoyanova V, Abramowski T, Walle M (2014) Trace element and rey composition of polymetallic nodules from the eastern Clarion-Clipperton Zone (northern Pacific Ocean) determined by in situ LA-ICP-MS analyses. Comptes Rendues L’Academie Bulg des Sci 67:267–274.	excluded	previously excluded	previously excluded
Dodet C, Noville F, Crine M, Marchot P, Germain A, Pirard JP (1987) Oceanic polymetallic nodules - A catalyst for hydrotreatment of petroleum residues. Acta Chim Hungarica - Model Chem 124:65–72.	excluded	previously excluded	previously excluded
Dodet C, Noville F, Crine M, Pirard JP (1983) Study of porous texture of polymetallic oceanic nodules. Ann Chim - Sci des Mater 8:521–531.	excluded	previously excluded	previously excluded
Dodet C, Noville F, Crine M, Pirard JP (1985) Study of the reduction of polymetallic oceanic nodules for their use as catalysts. Ann Chim - Sci des Mater 10:7–13.	excluded	previously excluded	previously excluded
Dong Y, Li J, Zhang W, Zhang W, Zhao Y, Xiao T, Wu LF, Pan H (2016) The detection of magnetotactic bacteria in deep sea sediments from the East Pacific manganese nodule province. Environ Microbiol Rep 8:239–249.	excluded	previously excluded	previously excluded
Decraemer W, Gourbault N (1997) Deep-sea nematodes (Nemata, Prochaetosomatinae): New taxa from hydrothermal vents and a polymetallic nodule formation of the Pacific (East Rise; North Fiji and Lau Basins; Clarion-Clipperton Fracture Zone). Zool Scr 26:1–12.	included	included	included
Drodt M (1998) Studies of iron in deep-sea sediments by Mössbauer spectroscopy. Hyperfine Interact 117:383–403.	excluded	previously excluded	previously excluded
Drodt M, Trautwein AX, König I, Suess E, Dekkers MJ (1996) Mössbauer, X-ray fluorescence and paleomagnetic studies of deep-sea sediments from the Peru Basin: Two million years of sedimentation history. Nuovo Cim D 18:341–345.	excluded	previously excluded	previously excluded
Drodt M, Trautwein AX, König I, Suess E, Koch CB (1997) Mössbauer spectroscopic studies on the iron forms of deep-sea sediments. Phys Chem Miner 24:281–293.	excluded	previously excluded	previously excluded
Duliu OG, Alexe V, Moutte J, Szobotca SA (2009a) Major and trace element distributions in manganese nodules and micronodules as well as abyssal clay from the Clarion-Clipperton abyssal plain, Northeast Pacific. Geo-Marine Lett 29:71–83.	excluded	previously excluded	previously excluded
Duliu OG, Cristache CI, Culicovc OA, Frontasyeva M V., Szobotca SA, Toma M (2009b) Epithermal neutron activation analysis investigation of Clarion-Clipperton abyssal plane clay and polymetallic micronodules. Appl Radiat Isot 67:939–943.	excluded	previously excluded	previously excluded
Duliu OG, Tufan MS, Szobotka SA (1997) Computer axial tomography investigation of polymetallic nodules. Mar Geol 138:303–311.	excluded	previously excluded	previously excluded
Dumke I, Nornes SM, Purser A, Marcon Y, Ludvigsen M, Ellefmo SL, Johnsen G, Søreide F (2018) First hyperspectral imaging survey of the deep seafloor: High-resolution mapping of manganese nodules. Remote Sens Environ 209:19–30.	excluded	previously excluded	previously excluded
Drazen JC, Leitner AB, Morningstar S, Marcon Y, Greinert J, Purser A (2019) Observations of deep-sea fishes and mobile scavengers from the abyssal DISCOL experimental mining area. Biogeosciences 16:3133–3146.	included	included	included
Emelyanov EM, Kharin GS, Chernysheva EA (2002) The influence of hydrothermal springs on the composition of iron-manganese nodules in the eastern equatorial part of the Pacific Ocean. Geochemistry Int 40:481–491.	excluded	previously excluded	previously excluded
Emelyanov EM, Safonov VG (1987) Nodule of occurrence and chemical-composition of polymetallic nodules in the central basin of the Indian Ocean. Okeanologiya 27:89–95.	excluded	previously excluded	previously excluded
Emerson S (1984) The manganese nodule program (MANOP). Geochemica Cosmochim Acta 48:895.	excluded	previously excluded	previously excluded
Exon NF (1983) Manganese nodule deposits in the Central Pacific Ocean and their variation with latitude. Mar Min 4:79–107.	excluded	previously excluded	previously excluded
Fan C, Gao Y, Zhang Y, Dong W, Lai M (2018) Remediation of lead and cadmium from simulated groundwater in loess region in northwestern China using permeable reactive barrier filled with environmentally friendly mixed adsorbents. Environ Sci Pollut Res 25:1486–1496.	excluded	previously excluded	previously excluded
Feng YL, Li HR, Zhang WM (1999) Future trends of deep sea bed mining technology. J Univ Sci Technol Beijing 6:4–7.	excluded	previously excluded	previously excluded
Ferrer Eres MA, Valle-Algarra FM, Gimeno Adelantado J V., Peris-Vicente J, Soriano Piñol MD, Mateo-Castro R (2008) Archaeometric study on polymetallic remains from the archaeological dig in Lixus (Larache, Morocco) by scanning electron microscopy and metallographic techniques. Microchim Acta 162:341–349.	excluded	previously excluded	previously excluded
Ferrier J, Yang Y, Csetenyi L, Gadd GM (2019) Colonization, penetration and transformation of manganese oxide nodules by Aspergillus niger. Environ Microbiol 21:1821–1832.	excluded	previously excluded	previously excluded
Finney BP, Lyle MW, Heath GR (1988) Sedimentation at MANOP Site H (eastern Equatorial Pacific) over the past 400,000 years: Climatically induced redox variations and their effects on transition metal cycling. Paleoceanography 3:169–189.	excluded	previously excluded	previously excluded
Durden JM, Simon-Lledo E, Gooday AJ, Jones DOB (2017) Abundance and morphology of Paleodictyon nodosum, observed at the Clarion-Clipperton Zone. Mar Biodivers 47:265–269.	included	excluded	previously excluded
Foell EJ (1989a) Report on the German DISCOL 1 Expedition, F/S Sonne, Cruise SO-61, 3 February to 2 April 1989.	included	excluded	previously excluded
Foell EJ (1989b) Report on the German DISCOL 2 Expedition, F/S Sonne, Cruise SO-64, 3 September to 1 October 1989.	included	excluded	previously excluded
Foell EJ, Bluhm H, Borowski C, Thiel H, Ahnert A, Schriever G (1997) German environmental risk assessments in the southeastern Pacific Peru Basin: DISCOL revisited. In: Proceedings of the 29th Annual Offshore Technology Conference. Houston, Texas, pp. 549–566.	included	included	included
Foell EJ, Hennigar HF, Pawson DL (1991) Assessment of abyssal benthic megafauna on a ferromanganese nodule deposit and videotaped televisins survey data. Trans Soc Mining, Metall 288:1854–1858.	included	included	included
Foell EJ, Pawson DL (1986) Photographs of invertebrate megafauna from abyssal depths of the north-eastern Equatorial Pacific Ocean. Ohio J Sci 86:61–68.	included	included	included
Foell EJ, Schriever G, Bluhm H, Borowski C, Bussau C, Thiel H (1992a) Disturbance and recolonization experiment in the abyssal South Pacific Ocean (DISCOL): An update. In: Proceedings of the 24th Annual Offshore Technology Conference. Houston, Texas, pp. 25–34.	included	included	included
Föllmi KB (2016) Sedimentary condensation. Earth-Science Rev 152:143–180.	excluded	previously excluded	previously excluded
Ford G (1983) Metals from the seabed: Prospects for mining polymetallic nodules by India. Mar Policy 7:317–318.	excluded	previously excluded	previously excluded
Frazer JZ, Fisk MB (1981) Geological factors related to characteristics of sea-floor manganese nodule deposits. Deep Sea Res A 28:1533–1551.	excluded	previously excluded	previously excluded
Fritsche U, Koschinsky A, Winkler A (2001) The different diffusive transport behaviours of some metals in layers of Peru Basin surface sediment. Deep Res II 48:3653–3681.	excluded	previously excluded	previously excluded
Fritz J-S (2016) Commentary: Threatened by mining, polymetallic nodules are required to preserve abyssal epifauna. Front Mar Sci 3:26808.	excluded	previously excluded	previously excluded
Gajda B, Bogacki MB (2010) Polymetallic oceanic modules as a potential source of metallic raw materials. Przem Chem 89:916–922.	excluded	previously excluded	previously excluded
Gamble JK, Shyam MR (1984) Metals from the seabed: Prospects for mining polymetallic nodules by India. Am J Int Law 78:1011.	excluded	previously excluded	previously excluded
Gao JJ, Liu JH, Li XG, Zhang H, He LH (2015) Chemical phase analysis of rare earth elements in cobalt-rich crusts and its application. Chinese J Anal Chem 43:1895–1900.	excluded	previously excluded	previously excluded
Gardner WD, Sullivan LG, Thorndike EM (1984) Long-term photographic, current, and nephelometer observations of manganese nodule environments in the Pacific. Earth Planet Sci Lett 70:95–109.	excluded	previously excluded	previously excluded
Gausepohl F, Hennke A, Schoening T, Köser K, Greinert J (2019) Scars in the Abyss: Reconstructing sequence, location and temporal change of the 78 plough tracks of the 1989 DISCOL deep sea disturbance experiment in the Peru Basin. Biogeosciences Discuss 348:1–44.	excluded	previously excluded	previously excluded
Gawas VS, Shivaramu MS, Damare SR, Pujitha D, Meena RM, Shenoy BD (2019) Diversity and extracellular enzyme activities of heterotrophic bacteria from sediments of the Central Indian Ocean Basin. Sci Rep 9:1–9.	excluded	previously excluded	previously excluded
Gazis I-Z, Schoening T, Alevizos E, Greinert J (2018) Quantitative mapping and predictive modeling of Mn nodules’ distribution from hydroacoustic and optical AUV data linked by random forests machine learning. Biogeosciences 15:7347–7377.	excluded	previously excluded	previously excluded
Georghiou L, Ford G, Cameron H (1982) The manganese nodule bonanza. Futures 14:554–555.	excluded	previously excluded	previously excluded
Gerber HW, Oebius HU, Grupe B (1996) Maxicorer - a device for taking undisturbed samples of sediment including the benthic boundary layer. Sea Technol 37:66–69.	excluded	previously excluded	previously excluded
Foell EJ, Thiel H, Schriever G (1992b) DISCOL: A long-term, large-scale disturbance-recolonization experiment in the abyssal eastern tropical South Pacific Ocean. In: Marine Engineering. Offshore Technology Conference, Houston, Texas, pp. 90–94.	included	included	included
Ghosh MK, Barik SP, Anand S (2008) Sulphuric acid leaching of polymetallic nodules using paper as a reductant. Trans Indian Inst Met 61:477–481.	excluded	previously excluded	previously excluded
Gillard B, Chatzievangelou D, Thomsen L, Ullrich MS (2019a) Heavy-metal-resistant microorganisms in deep-sea sediments disturbed by mining activity: An application toward the development of experimental in vitro systems. Front Mar Sci 6:1–12.	excluded	previously excluded	previously excluded
Gillard B, Purkiani K, Chatzievangelou D, Vink A, Iversen MH, Thomsen L (2019b) Physical and hydrodynamic properties of deep sea mining-generated, abyssal sediment plumes in the Clarion Clipperton Fracture Zone (eastern Central Pacific). Elem - Sci Anthr 7:5.	excluded	previously excluded	previously excluded
Glasby GP (2002) Deep seabed mining: Past failures and future prospects. Mar Georesources Geotechnol 20:161–176.	excluded	previously excluded	previously excluded
Glasby GP (1985) Hiatuses in manganese nodule growth: Relation to bottom current activity? Geo-Marine Lett 5:247–252.	excluded	previously excluded	previously excluded
Glasby GP (1984) Manganese nodule research in the Federal Republic of Germany - A review. Mar Min 4:355–402.	excluded	previously excluded	previously excluded
Glasby GP (1983) The 3-million-tons-per-year manganese nodule mine site - an optimistic assumption. Mar Min 4:73–77.	excluded	previously excluded	previously excluded
Gheerardyn H, George KH (2019) Description of a new species of Neoargestes Drzycimski, 1967 (Copepoda, Harpacticoida, Argestidae) from the Clarion Clipperton Fracture Zone (Pacific Ocean), with remarks on the systematics of the genus. Mar Biodivers 49:1891–1912.	included	included	included
Glover A, Dahlgren T, Taboada S, Paterson G, Wiklund H, Waeschenbach A, Cobley A, Martínez-Arbizu P, Kaiser S, Schnurr S, Khodami S, Raschka U, Kersken D, Stuckas H, Menot L, Bonifácio P, Vanreusel A, Macheriotou L, Cunha M, Hilário A, Rodrigues C, Colaço A, Ribeiro P, Błażewicz M, Gooday A, Jones D, Billett D, Goineau A, Amon D, Smith C, Patel T, McQuaid K, Spickermann R, Brager S (2016a) The Lo…	included	included	included
Glover AG, Smith CR (2003) The deep-sea floor ecosystem: Current status and prospects of anthropogenic change by the year 2025. Environ Conserv 30:219–241.	excluded	previously excluded	previously excluded
Glover A, Dahlgren T, Wiklund H, Mohrbeck I, Smith C (2015) An end-to-end DNA taxonomy methodology for benthic biodiversity survey in the Clarion-Clipperton Zone, Central Pacific abyss. J Mar Sci Eng 4:2.	included	excluded	previously excluded
Glover AG, Smith CR, Paterson GLJ, Wilson GDF, Hawkins L, Sheader M (2002) Polychaete species diversity in the Central Pacific abyss: Local and regional patterns, and relationships with productivity. Mar Ecol Prog Ser 240:157–170.	included	excluded	previously excluded
Glover AG, Wiklund H, Rabone M, Amon DJ, Smith CR, O’Hara T, Mah CL, Dahlgren TG (2016b) Abyssal fauna of the UK-1 polymetallic nodule exploration claim, Clarion-Clipperton Zone, Central Pacific Ocean: Echinodermata. Biodivers Data J 4:e7251.	included	included	included
Goineau A, Gooday AJ (2015) Radiolarian tests as microhabitats for novel benthic Foraminifera: Observations from the abyssal eastern Equatorial Pacific (Clarion–Clipperton Fracture Zone). Deep Res I 103:73–85.	included	included	included
Goineau A, Gooday AJ (2017) Novel benthic Foraminifera are abundant and diverse in an area of the abyssal Equatorial Pacific licensed for polymetallic nodule exploration. Sci Rep 7:45288.	included	included	included
Goineau A, Gooday AJ (2019) Diversity and spatial patterns of foraminiferal assemblages in the eastern Clarion–Clipperton Zone (abyssal eastern Equatorial Pacific). Deep Res I 149:103036.	included	included	included
Gong Q (1999) Extraction of free iron oxide from clay by pressure crucible-oxalic acid-hydroxylamine hydrochloride method. Chinese J Anal Chem 27:665–667.	excluded	previously excluded	previously excluded
González FJ, Somoza L, Lunar R, Martínez-Frías J, Martín Rubí JA, Torres T, Ortiz JE, Díaz del Río V, Pinheiro LM, Magalhães VH (2009) Hydrocarbon-derived ferromanganese nodules in carbonate-mud mounds from the Gulf of Cadiz: Mud-breccia sediments and clasts as nucleation sites. Mar Geol 261:64–81.	excluded	previously excluded	previously excluded
González FJ, Somoza L, Lunar R, Martínez-Frías J, Rubí JAM, Torres T, Ortiz JE, Díaz-del-Río V (2010) Internal features, mineralogy and geochemistry of ferromanganese nodules from the Gulf of Cadiz: The role of the Mediterranean Outflow Water undercurrent. J Mar Syst 80:203–218.	excluded	previously excluded	previously excluded
González FJ, Somoza L, Lunar R, Martínez-Frías J, Rubí JAM, Torres T, Ortíz JE, Díaz-del-Río V (2007) Fe-Mn nodules associated with hydrocarbon seeps: A new discovery in the Gulf of Cadiz (eastern central Atlantic). Episodes 30:187–196.	excluded	previously excluded	previously excluded
Gollner S, Kaiser S, Menzel L, Jones DOB, Brown A, Mestre NC, van Oevelen D, Menot L, Colaço A, Canals M, Cuvelier D, Durden JM, Gebruk A V., Egho GA, Haeckel M, Marcon Y, Mevenkamp L, Morato T, Pham CK, Purser A, Sanchez-Vidal A, Vanreusel A, Vink A, Martínez Arbizu P (2017) Resilience of benthic deep-sea fauna to mining activities. Mar Environ Res 129:76–101.	included	excluded	previously excluded
Gooday AJ, Goineau A (2019) The contribution of fine sieve fractions (63-150 μm) to foraminiferal abundance and diversity in an area of the eastern Pacific Ocean licensed for polymetallic nodule exploration. Front Mar Sci 6:114.	included	included	included
Gooday AJ, Goineau A, Voltski I (2015) Abyssal foraminifera attached to polymetallic nodules from the eastern Clarion Clipperton Fracture Zone: A preliminary description and comparison with North Atlantic dropstone assemblages. Mar Biodivers 45:391–412.	included	included	included
Gooday AJ, Holzmann M, Caulle C, Goineau A, Jones DOB, Kamenskaya O, Simon-Lledó E, Weber AA-T, Pawlowski J (2018a) New species of the Xenophyophore genus Aschemonella (Rhizaria: Foraminifera) from areas of the abyssal eastern Pacific licensed for polymetallic nodule exploration. Zool J Linn Soc 182:479–499.	included	included	included
Gooday AJ, Holzmann M, Caulle C, Goineau A, Kamenskaya O, Weber AAT, Pawlowski J (2017a) Giant protists (Xenophyophores, Foraminifera) are exceptionally diverse in parts of the abyssal eastern Pacific licensed for polymetallic nodule exploration. Biol Conserv 207:106–116.	included	included	included
Gooday AJ, Holzmann M, Goineau A, Kamenskaya O, Melnik VF, Pearce RB, Weber AAT, Pawlowski J (2018b) Xenophyophores (Rhizaria, Foraminifera) from the eastern Clarion-Clipperton Zone (Equatorial Pacific): the Genus Psammina. Protist 169:926–957.	included	included	included
Gooday AJ, Holzmann M, Goineau A, Pearce RB, Voltski I, Weber AA-T, Pawlowski J (2017b) Five new species and two new genera of xenophyophores (Foraminifera: Rhizaria) from part of the abyssal Equatorial Pacific licensed for polymetallic nodule exploration. Zool J Linn Soc 183:723–748.	included	included	included
Goriainov IN, Gramberg IS, Melamud ME (1985) A model of the dependence iron-manganese nodule sampling coefficient on some parameters of the collection processs. Dokl Akad Nauk SSSR 281:664–669.	excluded	previously excluded	previously excluded
Goriainov IN, Gramberg IS, Melamud MK (1987) A model of the dependence of iron-manganese nodule deposit geometrization error on the conditions of carrying-out the geological explorations. Dokl Akad Nauk SSSR 292:164–167.	excluded	previously excluded	previously excluded
Goriainov IN, Gramberg IS, Prozhogin AG (1986) Dependence of iron-manganese nodule deposit composition and the structure on their orientation relatively to bottom current. Dokl Akad Nauk SSSR 289:1488–1492.	excluded	previously excluded	previously excluded
Gradel G, von Heimendahl M (1979) Extraction replica and ion beam thinning techniques - New tools in manganese nodule research. Miner Depos 14:219–226.	excluded	previously excluded	previously excluded
Gooday AJ, Shires R, Jones AR (1997) Large, deep-sea agglutinated foraminifera: Two differing kinds of organization and their possible ecological significance. J Foraminifer Res 27:278–291.	included	excluded	previously excluded
Gromoll L (1996) Geochemical types of pacific polymetallic nodules: An application of multivariate analysis. Mar Georesources Geotechnol 14:361–379.	excluded	previously excluded	previously excluded
Grøsvik BE, Prokhorova T, Eriksen E, Krivosheya P, Horneland PA, Prozorkevich D (2018) Assessment of marine litter in the Barents Sea, a part of the joint Norwegian–Russian ecosystem survey. Front Mar Sci 5:72.	excluded	previously excluded	previously excluded
Grupe B, Becker HJ, Oebius HU (2001) Geotechnical and sedimentological investigations of deep-sea sediments from a manganese nodule field of the Peru Basin. Deep Res II 48:3593–3608.	excluded	previously excluded	previously excluded
Grupe B, Halbach P, Gronenberg M, Oebius HU (1994) Bodenmechanische Eigenschaften von Tiefseesedimenten in Maganknollen-Feldern als Funktion des sedimentpetrographischen Aufbaus. Technical University Berlin, Berlin.	excluded	previously excluded	previously excluded
Guan Y, Ren Y, Sun X, Xiao Z, Guo Z (2018) Helium and argon isotopes in the Fe-Mn polymetallic crusts and nodules from the south China sea: Constraints on their genetic sources and origins. Minerals 8:1–22.	excluded	previously excluded	previously excluded
Guan Y, Ren Y, Sun X, Xiao Z, Wu Z, Liao J, Guo Z, Wang Y, Huang Y (2019) Fine scale study of major and trace elements in the Fe-Mn nodules from the South China Sea and their metallogenic constraints. Mar Geol 416:105978.	excluded	previously excluded	previously excluded
Guan Y, Sun X, Jiang X, Sa R, Zhou L, Huang Y, Liu Y, Li X, Lu R, Wang C (2017a) The effect of Fe-Mn minerals and seawater interface and enrichment mechanism of ore-forming elements of polymetallic crusts and nodules from the South China Sea. Acta Oceanol Sin 36:34–46.	excluded	previously excluded	previously excluded
Guan Y, Sun X, Ren Y, Jiang X (2017b) Mineralogy, geochemistry and genesis of the polymetallic crusts and nodules from the South China Sea. Ore Geol Rev 89:206–227.	excluded	previously excluded	previously excluded
Guan Y, Sun X, Shi G, Jiang X, Hongfeng LU (2017c) Rare earth elements composition and constraint on the genesis of the polymetallic crusts and nodules in the South China Sea. Acta Geol Sin 91:1751–1766.	excluded	previously excluded	previously excluded
Guichard F, Reyss, J.-L.Yokoyama Y (1978) Growth rate of manganese nodule measured with 10Be and 26Al. Nature 272:155–156.	excluded	previously excluded	previously excluded
Guilbault JP, Krautter M, Conway KW, Barrie JV (2006) Modern foraminifera attached to hexactinellid sponge meshwork on the west Canadian shelf: Comparison with jurassic counterparts from Europe. Palaeontol Electron 9:3A.	excluded	previously excluded	previously excluded
Guillaume P, Leclerc N, Lapicque F, Boulanger C (2008) Electroleaching and electrodeposition of zinc in a single-cell process for the treatment of solid waste. J Hazard Mater 152:85–92.	excluded	previously excluded	previously excluded
Guo SQ, Sun WH (1992) Rare-earth elements in manganese nodules from the Central Pacific Ocean. Acta Geol Sin 5:371–383.	excluded	previously excluded	previously excluded
Guo XY (1995) Reductive leaching of manganese nodule by chalcopyrite in dilute HCl solution. Trans Nonferrous Met Soc China 5:53–56.	excluded	previously excluded	previously excluded
Gupta B, Deep A, Singh V, Tandon SN (2003) Recovery of cobalt, nickel, and copper from sea nodules by their extraction with alkylphosphines. Hydrometallurgy 70:121–129.	excluded	previously excluded	previously excluded
Gupta B, Deep A, Singh V, Tandon SN (2004) Selective extractive spectrophotometric determination of cobalt using cyanex 923. Indian J Chem Technol 11:470–474.	excluded	previously excluded	previously excluded
Haeckel M, König I, Riech V, Weber ME, Suess E (2001) Pore water profiles and numerical modelling of biogeochemical processes in Peru Basin deep-sea sediments. Deep Res I 48:3713–3736.	excluded	previously excluded	previously excluded
Haffert L, Haeckel M, Stigter H De, Janßen F (2019) DISCOL experiment revisited: Assessing the temporal scale of deep-sea mining impacts on sediment biogeochemistry. Biogeosciences Discuss 361:1–34.	excluded	previously excluded	previously excluded
Halbach P, Rehm E, Marchig V (1979) Distribution of Si, Mn, Fe, Ni, Cu, Co, Zn, Pb, Mg, and Ca in reain-size fractions of sediment samples from a manganese nodule field in the Central Pacific Ocean. Mar Geol 29:237–252.	excluded	previously excluded	previously excluded
Halfar J, Fujita RM (2002) Precautionary management of deep-sea mining. Mar Policy 26:103–106.	excluded	previously excluded	previously excluded
Han WL, Wang GQ, Wu BS, Liu SJ, Zou WS (2002) Water hammer in coarse-grained solid-liquid flows in hydraulic hoisting for ocean mining. Trans Nonferrous Met Soc China 12:508–513.	excluded	previously excluded	previously excluded
Han X, Shen H, Chen J, Qian J, Zhang F, Lin C, Bian L (1997) Biogenesis and binary mineralization of organism and chemism of polymetallic nodules from Pacific Ocean. Sci China, Ser D Earth Sci 40:656–661.	excluded	previously excluded	previously excluded
Hannington M, Monecke T (2009) Global exploration models for polymetallic sulphides in the area: An assessment of lease block selection under the draft regulations on prospecting and exploration for polymetallic sulphides. Mar Georesources Geotechnol 27:132–159.	excluded	previously excluded	previously excluded
Hanus R, Petryka L, Zych M (2014) Velocity measurement of the liquid-solid flow in a vertical pipeline using gamma-ray absorption and weighted cross-correlation. Flow Meas Instrum 40:58–63.	excluded	previously excluded	previously excluded
van Haren H (2018) Abyssal plain hills and internal wave turbulence. Biogeosciences 15:4387–4403.	excluded	previously excluded	previously excluded
Hariprasad D, Dash B, Ghosh MK, Anand S (2007) Leaching of manganese ores using sawdust as a reductant. Miner Eng 20:1293–1295.	excluded	previously excluded	previously excluded
Hariprasad D, Mohapatra M, Anand S (2013) Non-isothermal self-sustained one pot dissolution of metal values from manganese nodules using NH3OHCl as a novel reductant in sulfuric acid medium. J Chem Technol Biotechnol 88:1114–1120.	excluded	previously excluded	previously excluded
Hariprasad D, Mohapatra M, Anand S (2018) Reductive leaching of manganese nodule using saw dust in sulphuric acid medium. Trans Indian Inst Met 71:2971–2983.	excluded	previously excluded	previously excluded
Grischenko A V., Gordon DP, Melnik VP (2018) Bryozoa (Cyclostomata and Ctenostomata) from polymetallic nodules in the Russian exploration area, Clarion-Clipperton Fracture Zone, eastern Pacific Ocean-taxon novelty and implications of mining. Zootaxa 4484:1–91.	included	included	included
Hauton C, Brown A, Thatje S, Mestre NC, Bebianno MJ, Martins I, Bettencourt R, Canals M, Sanchez-Vidal A, Shillito B, Ravaux J, Zbinden M, Duperron S, Mevenkamp L, Vanreusel A, Gambi C, Dell’Anno A, Danovaro R, Gunn V, Weaver P (2017) Identifying toxic impacts of metals potentially released during deep-sea mining—A synthesis of the challenges to quantifying risk. Front Mar Sci 4:368.	excluded	previously excluded	previously excluded
Havlik T, Laubertova M, Miskufova A, Kondas J, Vranka F (2005) Extraction of copper, zinc, nickel and cobalt in acid oxidative leaching of chalcopyrite at the presence of deep-sea manganese nodules as oxidant. Hydrometallurgy 77:51–59.	excluded	previously excluded	previously excluded
Hayward BW, Grenfell HR, Sabaa AT, Neil HL (2007) Factors influencing the distribution of Subantarctic deep-sea benthic foraminifera, Campbell and Bounty Plateaux, New Zealand. Mar Micropaleontol 62:141–166.	excluded	previously excluded	previously excluded
Hein JR (1979) Origin of iron-rich montmorillonite from the manganese nodule belt of the North Equatorial Pacific. Clays Clay Miner 27:185–194.	excluded	previously excluded	previously excluded
Heller C, Kuhn T, Versteegh GJM, Wegorzewski A V., Kasten S (2018) The geochemical behavior of metals during early diagenetic alteration of buried manganese nodules. Deep Res I 142:16–33.	excluded	previously excluded	previously excluded
Hering N (1971) Metals obtained from deep-sea ores - Results of manganese nodule research and samples. Stahl und Eisen 91:452.	excluded	previously excluded	previously excluded
Herzog K, Schulte E, Atmanand MA, Schwarz W (2007) Slip control system for a deep-sea mining machine. IEEE Trans Autom Sci Eng 4:282–286.	excluded	previously excluded	previously excluded
Hauquier F, Macheriotou L, Bezerra TN, Egho G, Martínez Arbizu P, Vanreusel A (2019) Distribution of free-living marine nematodes in the Clarion–Clipperton Zone: Implications for future deep-sea mining scenarios. Biogeosciences 16:3475–3489.	included	included	included
Hirata J, Takahashi K, Tanaka M (2013) Determination method of multi elements in ferromanganese samples by LA-ICP-MS. Anal Sci 29:151–155.	excluded	previously excluded	previously excluded
Hoagland P (1993) Manganese commercialization of deep seabed mining.	excluded	previously excluded	previously excluded
Hong S, Choi JS, Kim JH, Yang CK (2001) A note on design and operation of waterjet nodule lifter of manganese nodule collector. Int J Offshore Polar Eng 11:237–239.	excluded	previously excluded	previously excluded
Hori N, Wakita K (2006) Early middle Jurassic (late Aalenian) radiolarian assemblage in a manganese nodule from the northern Chichibu Belt in the Ino area, Kochi Prefecture, Southwest Japan. J Asian Earth Sci 27:45–60.	excluded	previously excluded	previously excluded
Hoz LR, Edwards AC (1993) Geochemistry of deep‐sea surface sediments from the pacific manganese nodule province near Clarion Island, Mexico. Mar Georesources Geotechnol 11:201–211.	excluded	previously excluded	previously excluded
Hoz LR, Edwards AC (1990) Polymetallic nodule study from the oceanic area near Clarion-Island, Mexico. Mar Min 9:355–364.	excluded	previously excluded	previously excluded
Hu SH, Wang XJ, Ge W, Li AR, Jin LL, Wang XH (2004) Simultaneous determination of major-to-ultratrace elements in the oceanic polymetallic nodules references materials by inductively coupled plasma mass spectrometry combined with inductively coupled plasma optical emission spectrometry. Chinese J Anal Chem 9:1139–1144.	excluded	previously excluded	previously excluded
Huggett QJ, Somers ML (1988) Possibilities of using the GLORIA system for manganese nodule assessment. Mar Geophys Res 9:255–264.	excluded	previously excluded	previously excluded
Hyeong K, Seo I, Lee HB, Yoo CM, Chi SB, Um IK (2018) Variability in particle mixing rates in sediments with polymetallic nodules in the equatorial eastern Pacific as determined from measurements of excess 210Pb. Ocean Sci J 53:355–368.	excluded	previously excluded	previously excluded
Hyun JH (2006) Resource-limited heterotrophic prokaryote production and its potential environmental impact associated with Mn nodule exploitation in the Northeast Equatorial Pacific. Microb Ecol 52:244–252.	excluded	previously excluded	previously excluded
Hyun JH, Kim KH, Jung HS, Lee KY (1998) Potential environmental impact of deep seabed manganese nodule mining on the Synechococcus (cyanobacteria) in the Northeast Equatorial Pacific: Effect of bottom water‐sediment slurry. Mar Georesources Geotechnol 16:133–143.	excluded	previously excluded	previously excluded
Ignatov AM, Kulyndyshev VA (1992) Deep-sea systems for researching minerals in the world ocean. Okeanologiya 32:372–378.	excluded	previously excluded	previously excluded
Ilyin A V., Bogorov G V., Skornyakova NS (1997) On spatial variability of ferro-manganese nodule fields (poligon Clarion-Clipperton). Okeanologiya 37:285–294.	excluded	previously excluded	previously excluded
Ilyin A V., Ivakin AN, Lysanov YP (1994) On manganese nodule distributions at a polygon in Clarion-Clipperton region. Okeanologiya 34:911–914.	excluded	previously excluded	previously excluded
Imai N, Terashima S, Itoh S, Ando A (1999) 1998 Compilation of analytical data for five GSJ geochemical reference samples: The “instrumental analysis series”. Geostand Geoanalytical Res 23:223–250.	excluded	previously excluded	previously excluded
Ingole BS, Pavithran S, Ansari ZA (2005) Restoration of deep-sea macrofauna after simulated benthic disturbance in the Central Indian Basin. Mar Georesources Geotechnol 23:267–288.	excluded	previously excluded	previously excluded
Ishii H, Odashima T, Kawamonzen Y (1990) Spectrophotometric studies on complexation reaction of some water-soluble 5-nitro-2-pyridylhydrazones with Bickel(II) and determination of trace nickel with α-(2-Benzimidazolyl)-α-(5-nitro-2-pyridyl)hydrazono-3-toluenesulfonic acid. Bull Chem Soc Jpn 63:3405–3409.	excluded	previously excluded	previously excluded
Ito H, Yoneyama Y, Kudo M, Okuwaki A, Okabe T (1980) Studies on hydrometallurgy of manganese noduloes. 7. Neutralization of manganese-nodule leaching solution with calcareous deep-sea sediments. Nippon Kagaku Kaishi 53:1181–1184.	excluded	previously excluded	previously excluded
Ito M, Tsunekawa M, Yamaguchi E, Sekimura K, Kashiwaya K, Hori K, Hiroyoshi N (2008) Estimation of degree of liberation in a coarse crushed product of cobalt-rich ferromanganese crust/nodules and its gravity separation. Int J Miner Process 87:100–105.	excluded	previously excluded	previously excluded
Ito T, Komuro K (2006) Paleoceanographic setting and preservation of buried manganese deposits in DSDP/ODP cores. Resour Geol 56:457–470.	excluded	previously excluded	previously excluded
Iwai M, Okui N, Arai K, Izaki T, Awakura Y, Majima H (1987) Hydrometallurgical treatment of manganese-nodule by using the oxidative-reductive leaching method. J Japan Inst Met 51:432–438.	excluded	previously excluded	previously excluded
Ixer RA (2001) An assessment of copper minerilization from the Great Orme Mine, Llandudno, North Wales, as ore in the bronze age. Proc Yorksh Geol Soc 53:213–219.	excluded	previously excluded	previously excluded
Iyer SD, Sudhakar M (1993) Coexistence of pumice and manganese nodule fields - evidence for submarine silicic volcanism in the Central Indian Basin. Deep Res I 40:1123–1129.	excluded	previously excluded	previously excluded
Iyer SD, Sudhakar M (1995) Evidences for a volcanic province in the Central Indian Basin. J Geol Soc India 46:353–358.	excluded	previously excluded	previously excluded
Izumi G, Shoji S, Sato M, Oikawa K (1979) Foam treatment of the leached solution of manganese nodule. Nippon Kagaku Kaishi 6:393–397.	excluded	previously excluded	previously excluded
Jain SK, Gupta R, Bindal VN (1999) Acoustic characteristics of polymetallic nodules collected from Central Indian Ocean Basin. Indian J Mar Sci 28:106–108.	excluded	previously excluded	previously excluded
Herzog S, Amon DJ, Smith CR, Janussen D (2018) Two new species of Sympagella (Porifera: Hexactinellida: Rossellidae) collected from the Clarion-Clipperton Zone, East Pacific. Zootaxa 4466:152–163.	included	included	included
Jana RK, Akerkar DD (1989) Studies of the metal-ammonia-carbon dioxide-water system in extraction metallurgy of polymetallic sea nodules. Hydrometallurgy 22:363–378.	excluded	previously excluded	previously excluded
Jana RK, Murthy DSR, Nayak AK, Mahanty MS, Tiwary SK, Akerkar DD (1990) Leaching of roast-reduced polymetallic sea nodules to optimise the recoveries of copper, nickel and cobalt. Int J Miner Process 30:127–141.	excluded	previously excluded	previously excluded
Jana RK, Pandey BD, Premchand (1999) Ammoniacal leaching of roast reduced deep-sea manganese nodules. Hydrometallurgy 53:45–56.	excluded	previously excluded	previously excluded
Jana RK, Singh DDN, Roy SK (1993) Hydrochloric acid leaching of sea nodules with methanol and ethanol addition. Mater Trans JIM 34:593–598.	excluded	previously excluded	previously excluded
Jankowski JA, Macherek A, Zielke W (1994) Numerical modeling of sediment transport processes caused by deep sea mining discharges. In: Proceedings of the Ocean Technology Conference. Brest, pp. 269–276.	excluded	previously excluded	previously excluded
Jankowski JA, Malcherek A, Zielke W (1996) Numerical modeling of suspended sediment due to deep-sea mining. J Geophys Res C Ocean 101:3545–3560.	excluded	previously excluded	previously excluded
Jankowski JA, Zielke W (1997) Data support for modelling of deep-sea mining impacts. In: Proceedings of the Seventh International Offshore and Polar Engineering Conference. Honolulu, Hawaii, pp. 451–460.	excluded	previously excluded	previously excluded
Jankowski JA, Zielke W (1995) Mesoskalige Stofftransporte im Pazifik als Folge des Tiefseebergbaus. Hannover.	excluded	previously excluded	previously excluded
Jankowski JA, Zielke W (2001) The mesoscale sediment transport due to technical activities in the deep sea. Deep Res II 48:3487–3521.	excluded	previously excluded	previously excluded
Jakiel A, Palero F, Błażewicz M (2019) Deep ocean seascape and Pseudotanaidae (Crustacea: Tanaidacea) diversity at the Clarion-Clipperton Fracture Zone. Sci Rep 9:17305.	included	included	included
Janssen A, Kaiser S, Meißner K, Brenke N, Menot L, Arbizu PM, Martínez Arbizu P, Arbizu PM (2015) A reverse taxonomic approach to assess macrofaunal distribution patterns in abyssal Pacific polymetallic nodule fields. PLoS One 10:1–26.	included	included	included
Jauhari P, Kodagali VN, Sankar SJ (2001) Optimum sampling interval for evaluating ferromanganese nodule resources in the Central Indian Ocean. Geo-Marine Lett 21:176–182.	excluded	previously excluded	previously excluded
Jeong KS, Kang JK, Chough SK (1994) Sedimentary processes and manganese nodule formation in the Korea Deep Ocean Study (KODOS) area, western part of Clarion-Clipperton Fracture Zones, Northeast equatorial Pacific. Mar Geol 122:125–150.	excluded	previously excluded	previously excluded
Jeong KS, Kang JK, Lee KY, Jung HS, Chi SB, Ahn SJ (1996) Formation and distribution of manganese nodule deposit in the northwestern margin of Clarion-Clipperton Fracture Zones, Northeast Equatorial Pacific. Geo-Marine Lett 16:123–131.	excluded	previously excluded	previously excluded
Jiang SS, Jiang S, Ma TJ, Yang BF, Du XR, Tang HQ, Qi BJ, Chen ZL, Xu JC, Zhou WQ, Yi WX, Shen CD (1992) Determination of growth rate of manganese nodule and sedimentation rate of deep-sea sediment via Be-10 dating. Chinese Sci Bull 37:1873–1876.	excluded	previously excluded	previously excluded
Jiang XD, Sun XM, Guan Y (2019) Biogenic mineralization in the ferromanganese nodules and crusts from the South China Sea. J Asian Earth Sci 171:46–59.	excluded	previously excluded	previously excluded
Jiang XD, Sun XM, Guan Y, Gong JL, Lu Y, Lu RF, Wang C (2017) Biomineralisation of the ferromanganese crusts in the western Pacific Ocean. J Asian Earth Sci 136:58–67.	excluded	previously excluded	previously excluded
Jin-Xing K, Ya-Li F, Hao-Ran L, Zhu-Wei D, Xiang-Yi D, Hong-Jun W (2018) Acidithiobacillus ferrooxidans: Performances on the low-grade polymetallic oxidized-manganese and sulfur-nickel ores redox system. Metall Res Technol 115:601.	excluded	previously excluded	previously excluded
Johnson CJ, Otto JM (1986) Manganese nodule project economics. Factors relating to the Pacific region. Resour Policy 12:17–28.	excluded	previously excluded	previously excluded
Johnson D, Ferreira MA (2015) ISA areas of particular environmental interest in the Clarion-Clipperton fracture zone. Int J Mar Coast Law 30:559–574.	excluded	previously excluded	previously excluded
Jones DOB (2015) RRS James Cook Cruise JC 120: Managing Impacts of Deep-seA resource exploitation (MIDAS) Clarion-Clipperton Zone North Eastern Area of Particular Environmental Interest. Southampton.	excluded	previously excluded	previously excluded
Janssen A, Stuckas H, Vink A, Arbizu PM (2019) Biogeography and population structure of predominant macrofaunal taxa (Annelida and Isopoda) in abyssal polymetallic nodule fields: Implications for conservation and management. Mar Biodivers 49:2641–2658.	included	included	included
Jones DOB, Amon DJ, Chapman ASA (2018) Mining deep-ocean mineral deposits: What are the ecological risks? Elements 14:325–330.	included	included	included
Jung H-S, Lee C-B, Jeong K-S, Kang J-K (1998a) Geochemical and mineralogical characteristics in two-color core sediments from the Korea Deep Ocean Study (KODOS) area, Northeast Equatorial Pacific. Mar Geol 144:295–309.	excluded	previously excluded	previously excluded
Jung HS, Choi MS, Kim D, Cha HJ, Lee KY (1998b) Geochemistry of rare earth elements in two-color core sediments from the Korea Deep Ocean Study (KODOS)-90 site, NE equatorial Pacific. Geochem J 32:281–299.	excluded	previously excluded	previously excluded
Jung HS, Jeong KS, Chu YS, Park SH, Kim KH (2001) Role of siliceous fossil dissolution in downcore variations of grain size and water content: Western margin of Clarion-Clipperton Fracture Zone, NE Equatorial Pacific. Mar Georesources Geotechnol 19:181–195.	excluded	previously excluded	previously excluded
Jung HS, Lee CB (1999) Growth of diagenetic ferromanganese nodules in an oxic deep-sea sedimentary environment, Northeast Equatorial Pacific. Mar Geol 157:127–144.	excluded	previously excluded	previously excluded
Kadko D, Burckle LH (1980) Manganese nodule growth rates determined by fossil diatom dating. Nature 287:725–726.	excluded	previously excluded	previously excluded
Kaikkonen L, Venesjärvi R, Nygård H, Kuikka S (2018) Assessing the impacts of seabed mineral extraction in the deep sea and coastal marine environments: Current methods and recommendations for environmental risk assessment. Mar Pollut Bull 135:1183–1197.	excluded	previously excluded	previously excluded
Kaikkonen L, Virtanen EA, Kostamo K, Lappalainen J, Kotilainen AT (2019) Extensive coverage of marine mineral concretions revealed in shallow shelf sea areas. Front Mar Sci 6:1–12.	excluded	previously excluded	previously excluded
Jones DOB, Kaiser S, Sweetman AK, Smith CR, Menot L, Vink A, Trueblood D, Greinert J, Billett DSM, Martínez Arbizu P, Radziejewska T, Singh R, Ingole BS, Stratmann T, Simon-Lledó E, Durden JM, Clark MR (2017) Biological responses to disturbance from simulated deep-sea polymetallic nodule mining. PLoS One 12:e0171750.	included	excluded	previously excluded
Kaiser S (2014) New species of Hebefustis Siebenaller & Hessler 1977 (Isopoda, Asellota, Nannoniscidae) from the Clarion Clipperton Fracture Zone (equatorial NE Pacific). Zootaxa 3784:101–119.	included	included	included
Kaiser S, Brix S, Kihara TC, Janssen A, Jennings RM (2018) Integrative species delimitation in the deep-sea genus Thaumastosoma Hessler, 1970 (Isopoda, Asellota, Nannoniscidae) reveals a new genus and species from the Atlantic and Central Pacific abyss. Deep Res II 148:151–179.	included	included	included
Kaiser S, Smith CR, Arbizu PM (2017) Editorial: Biodiversity of the Clarion Clipperton Fracture Zone. Mar Biodivers 47:259–264.	included	included	included
Kamenskaya O, Gooday AJ, Radziejewska T, Wawrzyniak-Wydrowska B (2012) Large, enigmatic foraminiferan-like protists in the eastern part of the Clarion-Clipperton Fracture Zone (abyssal north-eastern Subequatorial Pacific): Biodiversity and vertical distribution in the sediment. Mar Biodivers 42:311–327.	included	included	included
Kamenskaya O, Gooday AJ, Tendal OS, Melnik VF (2015) Xenophyophores (Protista, Foraminifera) from the Clarion-Clipperton Fracture Zone with description of three new species. Mar Biodivers 45:581–593.	included	included	included
Kamenskaya O, Gooday AJ, Tendal OS, Melnik VF (2017) Xenophyophores (Rhizaria, Foraminifera) from the Russian license area of the Clarion-Clipperton Zone (eastern Equatorial Pacific), with the description of three new species. Mar Biodivers 47:299–306.	included	included	included
Kang JK, Kim KH (1999) An image analysis technique for exploration of manganese nodules. Mar Georesources Geotechnol 17:371–386.	excluded	previously excluded	previously excluded
Kang JX, Feng YL, Li HR, Du ZW, Deng XY, Wang HJ (2019) Electrochemical behavior of ocean polymetallic nodules and low-grade Nickel sulfide ore in Acidithiobacillus ferrooxidans-coupled bio-leaching. Minerals 9:70.	excluded	previously excluded	previously excluded
Kanungo SB (1999) Rate process of the reduction leaching of manganese nodules in dilute HCl in presence of pyrite. Part I. Dissolution behaviour of iron and sulphur species during leaching. Hydrometallurgy 52:313–330.	excluded	previously excluded	previously excluded
Kawai Y, Nitta M, Aomura K (1982) Heats of immersion of manganese nodule, manganese dioxide, and manganese-iron oxide. J Colloid Interface Sci 88:47–54.	excluded	previously excluded	previously excluded
Keith KM, Schutte C (1979) United-States regulation of the ocean disposal of manganese nodule processing reject material. In: Abstracts of Papers of the American Chemcial Society.	excluded	previously excluded	previously excluded
Kennett JP, Watkins ND (1975) Deep-sea erosion and manganese nodule development in the southeast Indian Ocean. Science (80- ) 188:1011–1013.	excluded	previously excluded	previously excluded
Kamenskaya O, Melnik VF, Gooday AJ (2013) Giant protists (Xenophyophores and Komokiaceans) from the Clarion-Clipperton ferromanganese nodule field (eastern Pacific). Biol Bull Rev 3:388–398.	included	included	included
Kersken D, Janussen D, Arbizu PM (2019) Deep-sea glass sponges (Hexactinellida) from polymetallic nodule fields in the Clarion-Clipperton Fracture Zone (CCFZ), northeastern Pacific: Part II—Hexasterophora. Mar Biodivers 49:947–987.	included	included	included
Kersken D, Janussen D, Martínez Arbizu P (2018a) Deep-sea glass sponges (Hexactinellida) from polymetallic nodule fields in the Clarion-Clipperton Fracture Zone (CCFZ), northeastern Pacific: Part I – Amphidiscophora. Mar Biodivers 48:545–573.	included	included	included
Kersten O, Smith CR, Vetter EW (2017) Abyssal near-bottom dispersal stages of benthic invertebrates in the Clarion-Clipperton polymetallic nodule province. Deep Res I 127:31–40.	excluded	previously excluded	previously excluded
Kersken D, Kocot K, Janussen D, Schell T, Pfenninger M, Martínez Arbizu P (2018b) First insights into the phylogeny of deep-sea glass sponges (Hexactinellida) from polymetallic nodule fields in the Clarion-Clipperton Fracture Zone (CCFZ), northeastern Pacific. Hydrobiologia 811:283–293.	included	included	included
Khripounoff A, Caprais J-C, Crassous P, Etoubleau J (2006) Geochemical and biological recovery of the disturbed seafloor in polymetallic nodule fields of the Clipperton-Clarion Fracture Zone (CCFZ) at 5,000-m depth. Limnol Oceanogr 51:2033–2041.	excluded	previously excluded	previously excluded
Kim HJ, Kim D, Hyeong K, Hwang J, Yoo CM, Ham DJ, Seo I (2015) Evaluation of resuspended sediments to sinking particles by benthic disturbance in the Clarion-Clipperton nodule fields. Mar Georesources Geotechnol 33:160–166.	excluded	previously excluded	previously excluded
Kim J, Hyeong K, Lee HB, Ko YT (2012) Relationship between polymetallic nodule genesis and sediment distribution in the KODOS (Korea Deep Ocean Study) Area, northeastern Pacific. Ocean Sci J 47:197–207.	excluded	previously excluded	previously excluded
Kim S, Cho S gil, Lim W, Lee TH, Park S, Hong S, Kim HW, Min CH, Choi JS, Ko YT, Chi SB (2019) Probability distribution for size and mass of a nodule in the KR5 area for the development of a manganese nodule miner. Ocean Eng 171:131–138.	excluded	previously excluded	previously excluded
Klein H (1996) Near-bottom currents and bottom boundary layer variability over manganese nodule fields in the Peru Basin, SE-Pacific. Dtsch Hydrogr Zeitschrift 48:147–160.	excluded	previously excluded	previously excluded
Klein H (1993) Near-bottom currents in the deep Peru Basin, DISCOL experimental area. Dtsch Hydrogr Zeitschrift 45:31–42.	excluded	previously excluded	previously excluded
Kodagali V (1988) Influence of regional and local topography on the distribution of polymetallic nodules in Central Indian Ocean Basin. Geo-Marine Lett 8:173–178.	excluded	previously excluded	previously excluded
Kodagali VN (1994) Contrast in manganese nodule distribution on either side of 79° E fracture zone in Central Indian Basin. Mar Georesources Geotechnol 12:131–141.	excluded	previously excluded	previously excluded
Kodagali VN, Sudhakar M (1993) Manganese nodule distribution in different topographic domains of the Central Indian Basin. Mar Georesources Geotechnol 11:293–309.	excluded	previously excluded	previously excluded
König I, Drodt M, Suess E, Trautwein AX (1997) Iron reduction through the tan-green color transition in deep-sea sediments. Geochim Cosmochim Acta 61:1679–1683.	excluded	previously excluded	previously excluded
König I, Haeckel M, Drodt M, Suess E, Trautwein AX (1999) Reactive Fe (II) layers in deep-sea sediments. Geochim Cosmochim Acta 63:1517–1526.	excluded	previously excluded	previously excluded
König I, Haeckel M, Lougear A, Suess E, Trautwein AX (2001) A geochemical model of the Peru Basin deep-sea floor - And the response of the system to technical impacts. Deep Res II 48:3737–3756.	excluded	previously excluded	previously excluded
Korsakov OD, Pilipenko AI (1989) Structure of tectonic compression in the Clarion-Clipperton Fracture-Zone, Pacific Ocean. Dokl Akad Nauk SSSR 309:157–160.	excluded	previously excluded	previously excluded
Koschinsky A (2001) Heavy metal distributions in Peru Basin surface sediments in relation to historic, present and disturbed redox environments. Deep Res II 48:3757–3777.	excluded	previously excluded	previously excluded
Koschinsky A, Borowski C, Halbach P (2003a) Reactions of the heavy metal cycle to industrial activities influence on heavy metal cycle in the deep sea. Int Rev Hydrobiol 88:102–127.	excluded	previously excluded	previously excluded
Koschinsky A, Fritsche U, Winkler A (2001a) Sequential leaching of Peru Basin surface sediment for the assessment of aged and fresh heavy metal associations and mobility. Deep Res II 48:3683–3699.	excluded	previously excluded	previously excluded
Koschinsky A, Gaye-Haake B, Arndt C, Maue G, Spitzy A, Winkler A, Halbach P (2001b) Experiments on the influence of sediment disturbances on the biogeochemistry of the deep-sea environment. Deep Res II 48:3629–3651.	excluded	previously excluded	previously excluded
Koschinsky A, Gerber H, Szemeitat A (1997) Experiments on the influence of the technical activities in the deep-sea on heavy metal cycles. In: Proceedings of the Seventh International Offshore and Polar Engineering Conference. Honolulu, Hawaii, pp. 445–450.	excluded	previously excluded	previously excluded
Koschinsky A, Schriever G, Martinez-Arbizu P (2013) Revisiting the DISCOL area in the Peru Basin 25 years after the disturbance experiment - a German/European initiative to prepare an environmentally sustainable manganese nodule mining. In: Recent Developments in Atlantic Seabed Minerals Exploration and Other Topics. Rio de Janeiro, Porto de Galinhas.	excluded	previously excluded	previously excluded
Koschinsky A, Winkler A, Fritsche U (2003b) Importance of different types of marine particles for the scavenging of heavy metals in the deep-sea bottom water. Appl Geochemistry 18:693–710.	excluded	previously excluded	previously excluded
Kotlinski R, Mucha J, Wasilewska M (2008) Deposits of polymetallic nodules in the Pacific: Problems of their reserve estimation. Miner Resour Manag 24:257-U5.	excluded	previously excluded	previously excluded
Kowalczuk P, Bouzahzah H, Kleiv R, Aasly K (2019) Simultaneous leaching of seafloor massive sulfides and polymetallic nodules. Minerals 9:482.	excluded	previously excluded	previously excluded
Kersten O, Vetter EW, Jungbluth MJ, Smith CR, Goetze E (2019) Larval assemblages over the abyssal plain in the Pacific are highly diverse and spatially patchy. PeerJ 7:e7691.	included	excluded	previously excluded
Ku T-L, Broecker WS (1967) Uranium, thorium, and protactinium in a manganese nodule. Earth Planet Sci Lett 2:317–320.	excluded	previously excluded	previously excluded
Kuh SE, Kim JW, Kim DS, Choi KS (2001) Extraction of metal values from manganese nodules in the ocean environment using zinc matte as a reductant. Environ Technol (United Kingdom) 22:881–887.	excluded	previously excluded	previously excluded
Kristensen RM, Gooday AJ, Goineau A (2019) Loricifera inhabiting spherical agglutinated structures in the abyssal eastern equatorial Pacific nodule fields. Mar Biodivers 49:2455–2466.	included	included	included
Kumar R, Das S, Ray RK (1991a) Phase identification in cryptocrystalline manganese nodules from Central Indian Ocean Basin. Trans Indian Inst Met 44:119–130.	excluded	previously excluded	previously excluded
Kumar V, Pandey BD, Akerkar DD (1990) Electrowinning of nickel in the processing of polymetallic sea nodules. Hydrometallurgy 24:189–201.	excluded	previously excluded	previously excluded
Kumar V, Pandey BD, Bagchi D (1991b) Application of LIX 84 for separation of copper, nickel and cobalt in ammoniacal leaching of ocean nodules. Mater Trans JIM 32:157–163.	excluded	previously excluded	previously excluded
Kumari A, Natarajan KA (2001a) Electrobioleaching of polymetallic ocean nodules. Hydrometallurgy 62:125–134.	excluded	previously excluded	previously excluded
Kumari A, Natarajan KA (2002) Electrochemical processing of ocean manganese nodules with microbial enhancement to recover valuable metals. Miner Metall Process 19:137–147.	excluded	previously excluded	previously excluded
Kumari A, Natarajan KA (2001b) Electroleaching of polymetallic ocean nodules to recover copper, nickel and cobalt. Miner Eng 14:877–886.	excluded	previously excluded	previously excluded
Kunzendorf H, Gwozdz R (1984) U, As and W in USGS manganese nodule standards nod-A-1 and nod-P-1. Geostand Geoanalytical Res 8:169–170.	excluded	previously excluded	previously excluded
Lalou C, Brichet E, Legressu C (1973) Structure and microchemistry of manganese nodule. Ann L’Institute Oceanogr 49:5–17.	excluded	previously excluded	previously excluded
Kuhn T, Uhlenkott K, Vink A, Rühlemann C, Martinez Arbizu P (2020) Manganese nodule fields from the Northeast Pacific as benthic habitats. In: Seafloor Geomorphol as Benthic Habitat, pp. 933–947.	included	excluded	previously excluded
Lambshead P, Brown C, Ferrero T, Mitchell N, Smith C, Hawkins L, Tietjen J (2002) Latitudinal diversity patterns of deep-sea marine nematodes and organic fluxes: A test from the Central Equatorial Pacific. Mar Ecol Prog Ser 236:129–135.	included	excluded	previously excluded
de Lange GJ, van Os B, Poorter R (1992) Geochemical composition and inferred accretion rates of sediments and managanese nodules from a submarine hill in the Madeira Abyssal Plain, eastern North Atlantic. Mar Geol 109:171–194.	excluded	previously excluded	previously excluded
Lambshead PJD, Brown CJ, Ferrero TJ, Hawkins LE, Smith CR, Mitchell NJ (2003) Biodiversity of nematode assemblages from the region of the Clarion-Clipperton Fracture Zone, an area of commercial mining interest. BMC Ecol 3:1–12.	included	included	included
Larsen K (2011a) Tanaidaceans (Crustacea) from the Central Pacific manganese nodule province. I. The genera Collettea, Robustochelia and Tumidochelia. Zookeys 87:19–41.	included	included	included
Larsen K (2011b) The tanaidacean assemblage from the Central Pacific manganese nodule province. II. The genera Stenotanais and Typhlotanais (Crustacea). Zootaxa 3088:39–53.	included	included	included
Larson DL (1984) Metals from the seabed - Prospects for mining polymetallic nodules by India - Shyam,Mr. Ocean Dev Int Law 14:193–200.	excluded	previously excluded	previously excluded
Lavelle JW, Ozturgut E, Baker ET, Swift SA (1982) Discharge and surface plume measurements during manganese nodule mining tests in the North Equatorial Pacific. Mar Environ Res 7:51–70.	excluded	previously excluded	previously excluded
Lebatard AE, Bourlès DL, Braucher R, Arnold M, Duringer P, Jolivet M, Moussa A, Deschamps P, Roquin C, Carcaillet J, Schuster M, Lihoreau F, Likius A, Mackaye HT, Vignaud P, Brunet M (2010) Application of the authigenic 10Be/9Be dating method to continental sediments: Reconstruction of the Mio-Pleistocene sedimentary sequence in the early hominid fossiliferous areas of the northern Chad Basin. Ea…	excluded	previously excluded	previously excluded
Larsen K, Araújo-Silva C (2014) A new genus of Colletteidae (Crustacea: Peracarida: Tanaidacea) from the Pacific with comments on dimorphic males with species specific characters. J Mar Biol Assoc UK 94:969–974.	included	included	included
Leduc D, Rowden AA, Torres LG, Nodder SD, Pallentin A (2015) Distribution of macro-infaunal communities in phosphorite nodule deposits on Chatham Rise, Southwest Pacific: Implications for management of seabed mining. Deep Res I 99:105–118.	excluded	previously excluded	previously excluded
Lee A, Kim K (2019) Removal of heavy metals using rhamnolipid biosurfactant on manganese nodules. Water Air Soil Pollut 230:258.	excluded	previously excluded	previously excluded
Lee CH, Lee SR (1998) Authigenic phillipsite in deep-sea manganese nodules from the Clarion-Clipperton area, NE Equatorial Pacific. Mar Geol 148:125–133.	excluded	previously excluded	previously excluded
Lee EY, Noh SR, Cho KS, Ryu HW (2001a) Leaching of Mn, Co, and Ni from manganese nodules using an anaerobic bioleaching method. J Biosci Bioeng 92:354–359.	excluded	previously excluded	previously excluded
Lee SH, Kim KH (2004) Side-scan sonar charateristics and manganese nodule abundance in the Clarion-Clipperton Fracture Zones, NE Equatorial Pacific. Mar Georesources Geotechnol 22:103–114.	excluded	previously excluded	previously excluded
Lee SR, Choi H, Chang SW, Graham I (2001b) Be-10/Be-9 dating of ferro-manganese nodules from the NE Pacific Ocean. J Korean Phys Soc 39:766–771.	excluded	previously excluded	previously excluded
Lehmann B, Frei R, Xu L, Mao J (2016) Early cambrian black shale-hosted Mo-Ni and V mineralization on the rifted margin of the Yangtze platform, China: Reconnaissance chromium isotope data and a refined metallogenic model. Econ Geol 111:89–103.	excluded	previously excluded	previously excluded
Leduc D (2015) New species of Thelonema, Metasphaerolaimus, and Monhystrella (Nematoda, Monhysterida) from Kermadec Trench, Southwest Pacific. Eur J Taxon 158:1–19.	included	excluded	previously excluded
Lemaitre N, Reyss JL, Marchig V (1984) Differences of chemical composition between the 2 opposites sides of a deep-sea mangansee nodule. Comptes rendus l’Académie des Sci Série II 298:407–410.	excluded	previously excluded	previously excluded
Lenoble J-P (1982) Polymetallic nodules. Ann des Mines 189:51–64.	excluded	previously excluded	previously excluded
Lenoble J-P (1981a) Polymetallic nodules resources and reserves in the North Pacific from the data collected by AFERNOD. Ocean Manag 7:9–24.	excluded	previously excluded	previously excluded
Lenoble J-P (1981b) Reserves and resources of polymetallic nodules in the North Pacific from data collected by AFERNOD. Trans Institutions Min Metall Sect A - Min Ind 90:A6–A12.	excluded	previously excluded	previously excluded
Lenoble J-P, Rogel P (1977) French activities in domain of polymetallic nodules. Ann des Mines 183:73–80.	excluded	previously excluded	previously excluded
Levin LA, Bett BJ, Gates AR, Heimbach P, Howe BM, Janssen F, McCurdy A, Ruhl HA, Snelgrove P, Stocks KI, Bailey D, Baumann-Pickering S, Beaverson C, Benfield MC, Booth DJ, Carreiro-Silva M, Colaço A, Eblé MC, Fowler AM, Gjerde KM, Jones DOB, Katsumata K, Kelley D, Le Bris N, Leonardi AP, Lejzerowicz F, Macreadie PI, McLean D, Meitz F, Morato T, Netburn A, Pawlowski J, Smith CR, Sun S, Uchida H, V…	excluded	previously excluded	previously excluded
Levin LA, Mengerink KJ, Gjerde KM, Rowden AA, Van Dover CL, Clark MR, Ramírez-Llodrà E, Currie B, Smith CR, Sato KN, Gallo N, Sweetman AK, Lily H, Armstrong CW, Brider J (2016) Defining “serious harm” to the marine environment in the context of deep-seabed mining. Mar Policy 74:245–259.	excluded	previously excluded	previously excluded
Li J, Liu W (1998) The influence of chlorine on the determination of combined water: An investigation of a correction procedure. Geostand Newsl 22:203–208.	excluded	previously excluded	previously excluded
Li Y, Song H, Li J (2002) Extraterrestrial 3He in marine polymetallic nodules: A potential method for measuring growth rate of nodules. Sci China, Ser B Chem 45:38–46.	excluded	previously excluded	previously excluded
Li Y, Song H, Li J, Yao X (1997) Relationship between polymetallic nodules and submarine hydrothermalism in the Central Pacific Ocean. Chinese Sci Bull 42:1980–1983.	excluded	previously excluded	previously excluded
Lian M, Lin S, Zeng R (2007) Chitinase gene diversity at a deep sea station of the East Pacific nodule province. Extremophiles 11:463–467.	excluded	previously excluded	previously excluded
Leitner AB, Neuheimer AB, Donlon E, Smith CR, Drazen JC (2017) Environmental and bathymetric influences on abyssal bait-attending communities of the Clarion Clipperton Zone. Deep Res I 125:65–80.	included	included	included
Lin CY, Bian LZ, Zhang FS, Zhou LF, Chen JL, Shen HD (1996) Classification of the microbes and study of the beaded ultra-microfossils in pelagic manganese nodules. Chinese Sci Bull 41:1364–1368.	excluded	previously excluded	previously excluded
Lindh M V., Maillot BM, Shulse CN, Gooday AJ, Amon DJ, Smith CR, Church MJ (2017) From the surface to the deep-sea: Bacterial distributions across polymetallic nodule fields in the Clarion-Clipperton Zone of the Pacific Ocean. Front Microbiol 8:1–12.	excluded	previously excluded	previously excluded
Lindh M V., Maillot BM, Smith CR, Church MJ (2018) Habitat filtering of bacterioplankton communities above polymetallic nodule fields and sediments in the Clarion-Clipperton zone of the Pacific Ocean. Environ Microbiol Rep 10:113–122.	excluded	previously excluded	previously excluded
Liu F, Oebius HU, Grupe B, Becker HJ (1997) Basic research on characteristics of deep-sea sediment clouds produced by marine mining. In: International Symposium on Environmental Research for Deep-Sea Mining. Tokyo, Japan.	excluded	previously excluded	previously excluded
Lodge M, Johnson D, Le Gurun G, Wengler M, Weaver PPE, Gunn V (2014) Seabed mining: International Seabed Authority environmental management plan for the Clarion-Clipperton Zone. A partnership approach. Mar Policy 49:66–72.	excluded	previously excluded	previously excluded
Lodge MW, Verlaan PA (2018) Deep-sea mining: International regulatory challenges and responses. Elements 14:331–336.	excluded	previously excluded	previously excluded
Longuemard JP, Villalounge P (1980) Effect of the ultrasonic frequency on the acoustic scattering from polymetallic nodules deposit on a marine sediment layer. Comptes Rendues Hebd des Seances l’Academie des Sci Ser B 291:231–234.	excluded	previously excluded	previously excluded
Lonsdale P (1980) Manganese-nodule bedforms and thermohaline density flows in a deep-sea valley on Carnegie Ridge, Panama Basin. J Sediment Petrol 50:1033–1048.	excluded	previously excluded	previously excluded
Lougear A, König I, Trautwein AX, Suess E (2001) Mössbauer investigations to characterize Fe lattice sites in sheet silicates and Peru Basin deep-sea sediments. Deep Res II 48:3701–3711.	excluded	previously excluded	previously excluded
Lozano RP, Rossi C (2012) Exceptional preservation of Mn-oxidizing microbes in cave stromatolites (El Soplao, Spain). Sediment Geol 255–256:42–55.	excluded	previously excluded	previously excluded
Lyle M, Marcantonio F, Moore WS, Murray RW, Huh CA, Finney BP, Murray DW, Mix AC (2014) Sediment size fractionation and focusing in the Equatorial Pacific: Effect on 230Th normalization and paleoflux measurements. Paleoceanography 29:747–763.	excluded	previously excluded	previously excluded
Ma Y, Magnuson AH, Varadan VK, Varadan V V. (1986) Acoustic response of manganese nodule deposits. Geophysics 51:689–698.	excluded	previously excluded	previously excluded
Macholdt DS, Jochum KP, Wilson SA, Otter LM, Stoll B, Weis U, Andreae MO (2016) Suitability of Mn- and Fe-rich reference materials for microanalytical research. Geostand Geoanalytical Res 40:493–504.	excluded	previously excluded	previously excluded
Madhuchhanda M, Devi NB, Rath PC, Rao KS, Paramguru RK (2003) Leaching of manganese nodule in hydrochloric acid in presence of sphalerite. Can Metall Q 42:49–59.	excluded	previously excluded	previously excluded
Madhuchhanda M, Devid NB, Rao KS, Rath PC, Paramguru RK (2000) Leaching of deep-sea manganese nodule and base metal sulfide minerals in hydrochloric acid. Trans Indian Inst Met 53:71–77.	excluded	previously excluded	previously excluded
Madureira P, Brekke H, Cherkashov G, Rovere M (2016) Exploration of polymetallic nodules in the Area: Reporting practices, data management and transparency. Mar Policy 70:101–107.	excluded	previously excluded	previously excluded
Magnuson AH (1983) Manganese nodule abundance and size from bottom - Reflectivity measurements. Mar Min 4:265–296.	excluded	previously excluded	previously excluded
Lim S-C, Wiklund H, Glover AG, Dahlgren TG, Tan K-S (2017) A new genus and species of abyssal sponge commonly encrusting polymetallic nodules in the Clarion-Clipperton Zone, East Pacific Ocean. Syst Biodivers 15:507–519.	included	included	included
Mahatma R (2009) Meiofauna communities of the Pacific nodule province: Abundance, diversity and community structure. PhD-Thesis. Carl von Ossietzky Universität Oldenburg, Oldenburg.	included	included	included
Maity S, Chakravarty S, Bhattacharjee S, Roy BC (2005) A study on arsenic adsorption on polymetallic sea nodule in aqueous medium. Water Res 39:2579–2590.	excluded	previously excluded	previously excluded
Mallick S, Dash SS, Parida KM (2006) Adsorption of hexavalent chromium on manganese nodule leached residue obtained from NH3-SO2 leaching. J Colloid Interface Sci 297:419–425.	excluded	previously excluded	previously excluded
Mahatma R, Martínez Arbizu P, Ivanenko VN (2008) A new genus and species of Brychiopontiidae Humes, 1974 (Crustacea: Copepoda: Siphonostomatoida) associated with an abyssal holothurian in the Northeast Pacific nodule province. Zootaxa 1866:290–302.	included	included	included
Manceau A, Lanson M, Takahashi Y (2014) Mineralogy and crystal chemistry of Mn, Fe, Co, Ni, and Cu in a deep-sea Pacific polymetallic nodule. Am Mineral 99:2068–2083.	excluded	previously excluded	previously excluded
Mandernack KW, Fogel ML, Tebo BM, Usui A (1995) Oxygen isotope analyses of chemically and microbially produced manganese oxides and manganates. Geochim Cosmochim Acta 59:4409–4425.	excluded	previously excluded	previously excluded
Mangini A, Stoffers P, Botz R (1987) Periodic events of bottom transport of Peru Basin sediment during the Late Quaternary. Mar Geol 76:325–329.	excluded	previously excluded	previously excluded
Manickam S, Rajamanickam G V., Benjamin RE (1996) Economic viability of manganese nodule mining in India: A discussion. J Geol Soc India 48:331–339.	excluded	previously excluded	previously excluded
Mao JL, Shen YH, Liu J, Ling S (2002) Simulative analysis for deep seabed mining lifting systems. J Univ Sci Technol Beijing 9:161–165.	excluded	previously excluded	previously excluded
Marchig V, Gundlach H (1982) Material balance in manganese nodule formation (North Central Pacific). Geochim Cosmochim Acta 46:693–695.	excluded	previously excluded	previously excluded
Marchig V, Reyss JL (1984) Diagenetic mobilization of manganese in Peru Basin sediments. Geochim Cosmochim Acta 48:1349–1352.	excluded	previously excluded	previously excluded
Marchig V, von Stackelberg U, Hufnagel H, Durn G (2001) Compositional changes of surface sediments and variability of manganese nodules in the Peru Basin. Deep Res II 48:3523–3547.	excluded	previously excluded	previously excluded
Marchig V, Von Stackelberg U, Wiedicke M, Durn G, Milovanovic D (1999) Hydrothermal activity associated with off-axis volcanism in the Peru Basin. Mar Geol 159:179–203.	excluded	previously excluded	previously excluded
Malyutina M V. (2011) Description of two new species of munnopsid isopods (Crustacea: Isopoda: Asellota) from manganese nodules area of the Clarion-Clipperton Fracture Zone, Pacific Ocean. Zootaxa 2783:1–20.	included	included	included
Markus T, Singh P (2016) Promoting consistency in the deep seabed: Addressing regulatory dimensions in designing the international seabed authority’s exploitation code. Rev Eur Comp Int Environ Law 25:347–362.	excluded	previously excluded	previously excluded
Markussen JM (1990) Commercial exploitation of polymetallic nodules - When, why, who, and how. Mater Soc 14:397–413.	excluded	previously excluded	previously excluded
Marques S, de Araújo TCM (2019) Survey and assessment of seabed resources from the Brazilian continental shelf by the law of the sea: From national to international jurisdictions. Ocean Coast Manag 178:104858.	excluded	previously excluded	previously excluded
Markhaseva EL, Mohrbeck I, Renz J (2017) Description of Pseudeuchaeta vulgaris n. sp. (Copepoda: Calanoida), a new aetideid species from the deep Pacific Ocean with notes on the biogeography of benthopelagic aetideid calanoids. Mar Biodivers 47:289–297.	included	excluded	previously excluded
Martín-Barajas A, Lallier-Verges E (1993) Ash layers and pumice in the central Indian Basin: Relationship to the formation of manganese nodules. Mar Geol 115:307–329.	excluded	previously excluded	previously excluded
Martin-Barajas A, Lallier-Verges E, Leclaire L (1991) Characteristics of manganese nodules from the Central Indian Basin: Relationship with the sedimentary environment. Mar Geol 101:249–265.	excluded	previously excluded	previously excluded
Martinbarajas A, Leclaire L, Lallier-Verges E (1988) Origin of manganese nodule fields related to the geodynamic evolution of the Central Indian Basin. Comptes Rendues l’Academie des Sci Ser II 307:1259–1264.	excluded	previously excluded	previously excluded
Marsh L, Huvenne VAI, Jones DOB (2018) Geomorphological evidence of large vertebrates interacting with the seafloor at abyssal depths in a region designated for deep-sea mining. R Soc Open Sci 5:180286.	included	excluded	previously excluded
Martínez I, Keigwin L, Barrows TT, Yokoyama Y, Southon J (2003) La Niña-like conditions in the eastern equatorial Pacific and a stronger Choco jet in the northern Andes during the last glaciation. Paleoceanography 18:1033.	excluded	previously excluded	previously excluded
Martino S, Parson LM (2012) A comparison between manganese nodules and cobalt crust economics in a scenario of mutual exclusivity. Mar Policy 36:790–800.	excluded	previously excluded	previously excluded
Marvasti A (2013) The role of price expectations and legal uncertainties in ocean mineral, exploration activities. Resour Policy 38:68–74.	excluded	previously excluded	previously excluded
Masson DG, Scanlon KM (1993) Comment on the mapping of iron-manganese nodule fields using reconnaissance sonars such as GLORIA - reply. Geo-Marine Lett 13:246–247.	excluded	previously excluded	previously excluded
Martínez Arbizu P, Haeckel M (2015) RV SONNE Fahrtbericht / Cruise Report SO239. EcoResponse assessing the ecology, connectivity and resilience of polymetallic nodule field systems. Kiel.	included	included	included
Matsuyama K, Janssen A, Arbizu PM, Martha SO, Freiwald A (2014) Bryozoans from RV Sonne deep-sea cruises SO 167 ‘Louisville’ and SO 205 ‘Mangan’. Zootaxa 3856:100–116.	included	included	included
Maybury CA, Evans KR (1994) Pennsylvanian phylloid algae interpreted as shallow-water xenophyophores. Lethaia 27:29–33.	excluded	previously excluded	previously excluded
Maybury CA, Gwynn IA (1993) Wet processing of recent calcareous foraminifera: methods for preventing dissolution. J Micropalaeontology 12:67–69.	excluded	previously excluded	previously excluded
Mehta KD, Das C, Pandey BD (2010) Leaching of copper, nickel and cobalt from Indian Ocean manganese nodules by Aspergillus niger. Hydrometallurgy 105:89–95.	excluded	previously excluded	previously excluded
Menendez A, James R, Shulga N, Connelly D, Roberts S (2018) Linkages between the genesis and resource potential of ferromanganese deposits in the Atlantic, Pacific, and Arctic Oceans. Minerals 8:197.	excluded	previously excluded	previously excluded
Menendez A, James RH, Roberts S, Peel K, Connelly D (2017) Controls on the distribution of rare earth elements in deep-sea sediments in the North Atlantic Ocean. Ore Geol Rev 87:100–113.	excluded	previously excluded	previously excluded
Maybury CA (1996) Crevice Foraminifera from abyssal Southeast Pacific manganese nodules. In: Microfossils and Oceanic Environments. Moguilevsky A, Whatley R (eds) University of Wales, Aberystwyth, pp. 281–293.	included	excluded	previously excluded
Meshram P, Abhilash, Pandey BD (2019) Advanced review on extraction of nickel from primary and secondary sources. Miner Process Extr Metall Rev 40:157–193.	excluded	previously excluded	previously excluded
Mercado-Salas NF, Khodami S, Martínez Arbizu P (2019) Convergent evolution of mouthparts morphology between Siphonostomatoida and a new genus of deep-sea Aegisthidae Giesbrecht, 1893 (Copepoda: Harpacticoida). Mar Biodivers 49:1635–1655.	included	included	included
Mevenkamp L, Stratmann T, Guilini K, Moodley L, van Oevelen D, Vanreusel A, Westerlund S, Sweetman AK (2017) Impaired short-term functioning of a benthic community from a deep Norwegian fjord following deposition of mine tailings and sediments. Front Mar Sci 4:1–16.	excluded	previously excluded	previously excluded
Mewes K, Mogollón JM, Picard A, Rühlemann C, Eisenhauer A, Kuhn T, Ziebis W, Kasten S (2016) Diffusive transfer of oxygen from seamount basaltic crust into overlying sediments: An example from the Clarion-Clipperton Fracture Zone. Earth Planet Sci Lett 433:215–225.	excluded	previously excluded	previously excluded
Mewes K, Mogollón JM, Picard A, Rühlemann C, Kuhn T, Nöthen K, Kasten S (2014) Impact of depositional and biogeochemical processes on small scale variations in nodule abundance in the Clarion-Clipperton Fracture Zone. Deep Res I 91:125–141.	excluded	previously excluded	previously excluded
Mevenkamp L, Guilini K, Boetius A, De Grave J, Laforce B, Vandenberghe D, Vincze L, Vanreusel A (2019) Responses of an abyssal meiobenthic community to short-term burial with crushed nodule particles in the Southeast Pacific. Biogeosciences 16:2329–2341.	included	included	included
Miljutin DM, Miljutina MA (2009a) Deep-sea nematodes of the family Microlaimidae from the Clarion-Clipperton Fracture Zone (north-eastern tropic Pacific), with the descriptions of three new species. Zootaxa 2096:137–172.	included	included	included
Miljutin DM, Miljutina MA (2009b) Description of Bathynema nodinauti gen. n., sp. n. and four new Trophomera species (Nematoda: Benthimermithidae) from the Clarion-Clipperton Fracture Zone (Eastern Tropic Pacific), supplemented with the keys to genera and species. Zootaxa 2096:173–196.	included	included	included
Miljutin DM, Miljutina MA, Arbizu PM, Galéron J (2011) Deep-sea nematode assemblage has not recovered 26 years after experimental mining of polymetallic nodules (Clarion-Clipperton Fracture Zone, tropical eastern Pacific). Deep Res I 58:885–897.	included	included	included
Miljutin DM, Miljutina MA, Messié M (2015) Changes in abundance and community structure of nematodes from the abyssal polymetallic nodule field, tropical Northeast Pacific. Deep Res I 106:126–135.	included	included	included
Miljutina MA, Miljutin DM (2012) Seven new and four known species of the genus Acantholaimus (Nematoda: Chromadoridae) from the abyssal manganese nodule field (Clarion-Clipperton Fracture Zone, north-eastern tropical Pacific). Helgol Mar Res 66:413–462.	included	included	included
Miljutina MA, Miljutin DM, Tchesunov A V. (2013) Seven Acantholaimus (Chromadoridae: Nematoda) species from one deep-sea sediment sample (Angola Basin, south-east Atlantic). J Mar Biol Assoc UK 93:935–953.	excluded	previously excluded	previously excluded
Miller KA, Thompson KF, Johnston P, Santillo D (2018) An overview of seabed mining including the current state of development, environmental impacts, and knowledge gaps. Front Mar Sci 4:418.	excluded	previously excluded	previously excluded
Miller S, Cronan DS (1994) Element supply to surface sediments and interrelationships with nodules along the Aitutaki-Jarvis Transect, South Pacific. J Geol Soc London 151:403–412.	excluded	previously excluded	previously excluded
Miljutina MA, Miljutin DM, Mahatma R, Galéron J (2010) Deep-sea nematode assemblages of the Clarion-Clipperton Nodule Province (tropical north-eastern Pacific). Mar Biodivers 40:1–15.	included	included	included
Mishra D, Srivastava RR, Sahu KK, Singh TB, Jana RK (2011) Leaching of roast-reduced manganese nodules in NH3-(NH 4)2CO3 medium. Hydrometallurgy 109:215–220.	excluded	previously excluded	previously excluded
Mitchell NC (1993) Comment on the mapping of iron-manganese nodule fields using reconnaissance sonars such as GLORIA. Geo-Marine Lett 13:244–246.	excluded	previously excluded	previously excluded
Miura T, Nakayama K, Kirita H (2003) Determination of 210Pb, 210Po, 232Th, 230Th, 228Th, 238U, 235U and 234U with alpha ray spectrometry in manganese nodule standard rock sample JMn-1. Bunseki Kagaku 52:951–954.	excluded	previously excluded	previously excluded
Mogollón JM, Mewes K, Kasten S (2016) Quantifying manganese and nitrogen cycle coupling in manganese-rich, organic carbon-starved marine sediments: Examples from the Clarion-Clipperton Fracture Zone. Geophys Res Lett 43:7114–7123.	excluded	previously excluded	previously excluded
Mohwinkel D, Kleint C, Koschinsky A (2014) Phase associations and potential selective extraction methods for selected high-tech metals from ferromanganese nodules and crusts with siderophores. Appl Geochemistry 43:13–21.	excluded	previously excluded	previously excluded
Min W-G, Kim D, Rho HS, Chi SB, Son S-K (2018) Distribution and variability of the meiobenthic assemblages near the Korean polymetallic nodule claim area of the Clarion-Clipperton Fracture Zone (subequatorial NE Pacific). Ocean Sci J 53:315–336.	included	included	included
Moncrieff AG, Smaleadams KB (1974) Economics of first generation manganese nodule operations. Min Congr J 60:46–52.	excluded	previously excluded	previously excluded
Moore WS, Ku T-L, Macdougall JD, Burns VM, Burns R, Dymond J, Lyle MW, Piper DZ (1981) Fluxes of metals to a manganese nodule radiochemical, chemical, structural, and mineralogical studies. Earth Planet Sci Lett 52:151–171.	excluded	previously excluded	previously excluded
Morgan CL, Nichols JA, Selk BW, Toth JR, Wallin C (1993) Preliminary analysis of exploration data from Pacific deposits of manganese nodules. Mar Georesources Geotechnol 11:1–25.	excluded	previously excluded	previously excluded
Morgan CL, Odunton NA, Jones AT (1999) Synthesis of environmental impacts of deep seabed mining. Mar Georesources Geotechnol 17:307–356.	excluded	previously excluded	previously excluded
de Moustier C (1985) Inference of manganese nodule coverage from sea beam acoustic backscattering data. Geophysics 50:989–1001.	excluded	previously excluded	previously excluded
Molodtsova TN, Opresko DM (2017) Black corals (Anthozoa: Antipatharia) of the Clarion-Clipperton Fracture Zone. Mar Biodivers 47:349–365.	included	included	included
Mukherjee A, Raichur AM, Modak JM, Natarajan KA (2004a) Bioprocessing of polymetallic Indian Ocean nodules using a marine isolate. Hydrometallurgy 73:205–213.	excluded	previously excluded	previously excluded
Mukherjee A, Raichur AM, Modak JM, Natarajan KA (2004b) Exploring process options to enhance metal dissolution in bioleaching of Indian Ocean nodules. J Chem Technol Biotechnol 79:512–517.	excluded	previously excluded	previously excluded
Mukherjee A, Raichur AM, Modak JM, Natarajan KA (2004c) Mechanisms for solubilization of cobalt, copper and nickel from Indian Ocean nodules at near neutral pH by a marine isolate. J Ind Microbiol Biotechnol 31:462–468.	excluded	previously excluded	previously excluded
Mukhopadhyay R (1987) Morphological variations in the polymetallic nodules from selected stations in the central Indian Ocean. Geo-Marine Lett 7:45–51.	excluded	previously excluded	previously excluded
Mukhopadhyay R, Ghosh AK (2010) Dynamics of formation of ferromanganese nodules in the Indian Ocean. J Asian Earth Sci 37:394–398.	excluded	previously excluded	previously excluded
Mukhopadhyay R, Iyer SD, Ghosh AK (2003) The Indian ocean nodule field: Petrotectonic evolution and ferromanganese deposits. Earth-Science Rev 60:67–130.	excluded	previously excluded	previously excluded
Mukhopadhyay R, Khadge NH (1992) Tectonic reactivation in the Indian Ocean - Evidences from seamount morphology and manganese nodule characteristics. J Geol Soc India 40:443–452.	excluded	previously excluded	previously excluded
Müller PJ, Mangini A (1980) Organic carbon decomposition rates in sediments of the Pacific manganese nodule belt dated by 230Th and 231Pa. Earth Planet Sci Lett 51:94–114.	excluded	previously excluded	previously excluded
Mühlenhardt-Siegel U (2008) Phalloleucon abyssalis, a new cumacean genus and species (Crustacea: Peracarida: Leuconidae) from the Peru Basin. Zootaxa 1829:61–68.	included	included	included
Mullineaux LS (1984) Distribution patterns of the encrusting fauna of manganese nodules. Am Zool 24:A11–A11.	included	included	included
Mullineaux LS (1987) Organisms living on manganese nodules and crusts: Distribution and abundance at three North Pacific sites. Deep Res 34:165–184.	included	included	included
Nagender Nath B, Khadge NH, Nabar S, Raghukumar C, Ingole BS, Valsangkar AB, Sharma R, Srinivas K (2012) Monitoring the sedimentary carbon in an artificially disturbed deep-sea sedimentary environment. Environ Monit Assess 184:2829–2844.	excluded	previously excluded	previously excluded
Nakagawa M, Santosh M, Maruyama S (2011) Manganese formations in the accretionary belts of Japan: Implications for subduction-accretion process in an active convergent margin. J Asian Earth Sci 42:208–222.	excluded	previously excluded	previously excluded
Nakano RK, Grabbe EM (1979) Manganese nodule industry in Hawaii. In: Abstracts of Papers of the American Chemcial Society, pp. 39–39.	excluded	previously excluded	previously excluded
Naranjo-Elizondo B, Cortés J (2018) Observations of litter deposited in the deep waters of Isla del Coco National Park, eastern tropical Pacific. Front Mar Sci 5:91.	excluded	previously excluded	previously excluded
Nath BN, Parthiban G, Banaulikar S, Sarkar S (2005) Alterations in geochemical associations in artificially disturbed deep-sea sediments. Mar Georesources Geotechnol 23:373–400.	excluded	previously excluded	previously excluded
Nathsarma KC, Rout PC, Sarangi K (2013) Manganese precipitation kinetics and cobalt adsorption on MnO2 from the ammoniacal ammonium sulfate leach liquor of Indian Ocean manganese nodule. Hydrometallurgy 133:133–138.	excluded	previously excluded	previously excluded
Nayak B, Das SK, Munda P (2013) Biogenic signature and ultra microfossils in ferromanganese nodules of the Central Indian Ocean Basin. J Asian Earth Sci 73:296–305.	excluded	previously excluded	previously excluded
Nedjatpoop M, Stoffers P, Glasby GP (1985) Influence of aging effects on manganese nodule mineralogy. Neues Jahrb für Mineral - Monatshefte 5:204–208.	excluded	previously excluded	previously excluded
Ni B, Yu Z, He G, Wang P, Tian W (1997) NAA of two deep sea manganese nodule RMs for multielements. J Radioanal Nucl Chem 215:77–79.	excluded	previously excluded	previously excluded
Van Nijen K, Van Passel S, Brown CG, Lodge MW, Segerson K, Squires D (2019) The development of a payment regime for deep sea mining activities in the area through stakeholder participation. Int J Mar Coast Law 34:571–601.	excluded	previously excluded	previously excluded
Van Nijen K, Van Passel S, Squires D (2018) A stochastic techno-economic assessment of seabed mining of polymetallic nodules in the Clarion Clipperton Fracture Zone. Mar Policy 95:133–141.	excluded	previously excluded	previously excluded
Mullineaux LS (1988) Taxonomic notes on large agglutinated foraminifers encrusting manganese nodules, including the description of a new genus, Chondrodapis (Komokiacea). J Foraminifer Res 18:46–53.	included	included	included
Nitta M, Matsuo K, Aomura K (1979) Catalytic activity of manganese nodule for oxidative dehydrogenation of alcohols and hydrocarbons. Chem Lett 8:325–328.	excluded	previously excluded	previously excluded
Odada EO (1992) Growth rates of ferromanganese encrustations on rocks from the Romanche Fracture Zone, Equatorial Atlantic. Deep Res 39:235–244.	excluded	previously excluded	previously excluded
Oebius HU (1998) Deep-sea mining and its environmental consequences. Technical University Berlin.	excluded	previously excluded	previously excluded
Oebius HU, Becker HJ, Rolinski S, Jankowski JA (2001) Parametrization and evaluation of marine environmental impacts produced by deep-sea manganese nodule mining. Deep Res II 48:3453–3467.	excluded	previously excluded	previously excluded
Oebius HU, Grupe B, Gerber HW, Yang N (1996) Mining in the marine environment. In: International Seminar on Deep Seabed Mining Technology. Beijing, PR China	excluded	previously excluded	previously excluded
Oebius HU, Schriever G (2001) Evaluation of physical environmental consequences of deep-sea mining. In: Proceedings of the Fourth ISOPE Ocean Mining Symposium. Szczecin, Poland, pp. 50–55.	excluded	previously excluded	previously excluded
Oebius HU, Schwanecke H (1994) Entwicklung eines umweltschonenden Manganknollenabbau- und -aufnahmeverfahrens. Berlin.	excluded	previously excluded	previously excluded
Oh JW, Jung JY, Hong S (2018) On-board measurement methodology for the liquid-solid slurry production of deep-seabed mining. Ocean Eng 149:170–182.	excluded	previously excluded	previously excluded
Okubo A (2018) 230Th in the eastern South Pacific Ocean: Boundary scavenging and bottom scavenging by metal oxides derived from hydrothermal vents. Deep Res I 139:79–87.	excluded	previously excluded	previously excluded
Ozturgut E, Lavelle JW (1984) The influence of the pycnocline on the oceanic settling of manganese nodule mining waste. Mar Environ Res 12:127–142.	excluded	previously excluded	previously excluded
Padhan E, Sarangi K, Subbaiah T (2014) Recovery of manganese and nickel from polymetallic manganese nodule using commercial extractants. Int J Miner Process 126:55–61.	excluded	previously excluded	previously excluded
Pak SJ, Seo I, Lee KY, Hyeong K (2019) Rare earth elements and other critical metals in deep seabed mineral deposits: Composition and implications for resource potential. Minerals 9:1–19.	excluded	previously excluded	previously excluded
Pandey BD, Jana RK, Kumar V, Bodas MG, Akerkar DD (1988) Treatment of polymetallic sea nodules by ammoniacal reduction leaching. Trans Indian Inst Met 41:319–328.	excluded	previously excluded	previously excluded
Pandey BD, Kumar V (1991) Extraction of copper and nickel from ammoniacal leach liquor of Indian Ocean sea nodules. Hydrometallurgy 26:35–45.	excluded	previously excluded	previously excluded
Panigrahi S, Parhi PK, Nathsarma KC, Sarangi K (2009a) Processing of manganese nodule leach liquor for the separation of cobalt and nickel using PC 88A. Miner Metall Process 26:133–140.	excluded	previously excluded	previously excluded
Panigrahi S, Parhi PK, Sarangi K, Nathsarma KC (2009b) A study on extraction of copper using LIX 84-I and LIX 622N. Sep Purif Technol 70:58–62.	excluded	previously excluded	previously excluded
Niner HJ, Ardron JA, Escobar Briones E, Gianni M, Jaeckel A, Jones DOB, Levin LA, Smith CR, Thiele T, Turner PJ, Van Dover CL, Watling L, Gjerde KM (2018) Deep-sea mining with no net loss of biodiversity - An impossible aim. Front Mar Sci 5:53.	included	excluded	previously excluded
Paramguru RK, Kanungo SB (1995) Studies on initial dissolution kinetics from polarization data. 6. Manganese dissolution from Indian Ocean nodules in dilute hydrochloric-acid in the presence of pyrite. Trans Indian Inst Met 48:301–307.	excluded	previously excluded	previously excluded
Pardo A (1983) Emerging law of the sea and polymetallic nodules. Sea Technol 24:69–69.	excluded	previously excluded	previously excluded
Parhi PK, Panigrahi S, Sarangi K, Nathsarma KC (2008) Separation of cobalt and nickel from ammoniacal sulphate solution using Cyanex 272. Sep Purif Technol 59:310–317.	excluded	previously excluded	previously excluded
Parhi PK, Park KH, Kim HI, Park JT (2011) Recovery of molybdenum from the sea nodule leach liquor by solvent extraction using Alamine 304-I. Hydrometallurgy 105:195–200.	excluded	previously excluded	previously excluded
Parhi PK, Park KH, Nam CW, Park JT (2015) Liquid-liquid extraction and separation of total rare earth (RE) metals from polymetallic manganese nodule leaching solution. J Rare Earths 33:207–213.	excluded	previously excluded	previously excluded
Parhi PK, Sarangi K, Mohanty S (2012) Process optimization and extraction of nickel by hollow fiber membrane using response surface methodology. Miner Metall Process 29:225–230.	excluded	previously excluded	previously excluded
Parida KM, Dash SS (2007) Surface characterization and catalytic evaluation of manganese nodule leached residue toward oxidation of benzene to phenol. J Colloid Interface Sci 316:541–546.	excluded	previously excluded	previously excluded
Parida KM, Dash SS, Mallik S, Das J (2005a) Effect of heat treatment on the physico-chemical properties and catalytic activity of manganese nodules leached residue towards decomposition of hydrogen peroxide. J Colloid Interface Sci 290:431–436.	excluded	previously excluded	previously excluded
Parida KM, Mallick S, Dash SS (2005b) Studies on manganese nodule leached residues: 2. Adsorption of aqueous phosphate on manganese nodule leached residues. J Colloid Interface Sci 290:22–27.	excluded	previously excluded	previously excluded
Parida KM, Mallick S, Mohapatra BK, Misra VN (2004) Studies on manganese-nodule leached residues: 1. Physicochemical characterization and its adsorption behavior toward Ni2+ in aqueous system. J Colloid Interface Sci 277:48–54.	excluded	previously excluded	previously excluded
Parida KM, Pradhan AC (2010) Removal of phenolic compounds from aqueous solutions by adsorption onto manganese nodule leached residue. J Hazard Mater 173:758–764.	excluded	previously excluded	previously excluded
Parida KM, Sahu S, Reddy KH, Sahoo PC (2011) A kinetic, thermodynamic, and mechanistic approach toward adsorption of methylene blue over water-washed manganese nodule leached residues. Ind Eng Chem Res 50:843–848.	excluded	previously excluded	previously excluded
Parida KM, Samal A, Das NN (1998) Catalytic ketonization of monocarboxylic acids over Indian Ocean manganese nodules. Appl Catal A Gen 166:201–205.	excluded	previously excluded	previously excluded
Parida KM, Satapathy PK, Das NN, Rao SB (1996) Catalytic properties of manganese nodules. J Sci Ind Res 55:234–245.	excluded	previously excluded	previously excluded
Park CK, Lee GC (2018) Rock magnetic approaches used on deep-sea sediments in the northeastern equatorial Pacific. Ocean Sci J 53:369–380.	excluded	previously excluded	previously excluded
Park KH, Mishra D, Nam CW, Sahu KK, Agrawal A (2015a) Selective reduction of Cu from aqueous solutions through hydrothermal route for production of Cu powders. Hydrometallurgy 157:280–284.	excluded	previously excluded	previously excluded
Park KH, Nam CW, Kim HH, Park JT (2015b) Leaching of rare earth metals from manganese nodule by HCl solution. J Korean Inst Met Mater 53:637–641.	excluded	previously excluded	previously excluded
Pape E, Bezerra TN, Hauquier F, Vanreusel A (2017) Limited spatial and temporal variability in meiofauna and nematode communities at distant but environmentally similar sites in an area of interest for deep-sea mining. Front Mar Sci 4:1–16.	included	included	included
Patel T, Robert H, D’Udekem D’Acoz C, Martens K, De Mesel I, Degrae S, Schön I (2018) Biogeography and community structure of abyssal scavenging Amphipoda (Crustacea) in the Pacific Ocean. Biogeosciences Discuss 347:1–36.	included	included	included
Pattan JN, Parthiban G (2007) Do manganese nodules grow or dissolve after burial? Results from the Central Indian Ocean Basin. J Asian Earth Sci 30:696–705.	excluded	previously excluded	previously excluded
Paul SAL, Gaye B, Haeckel M, Kasten S, Koschinsky A (2018) Biogeochemical regeneration of a nodule mining disturbance site: Trace metals, DOC and amino acids in deep-sea sediments and pore waters. Front Mar Sci 5:1–17.	excluded	previously excluded	previously excluded
Paul SAL, Haeckel M, Bau M, Bajracharya R, Koschinsky A (2019) Small-scale heterogeneity of trace metals including rare earth elements and yttrium in deep-sea sediments and porewaters of the Peru Basin, southeastern equatorial Pacific. Biogeosciences 16:4829–4849.	excluded	previously excluded	previously excluded
Pavithran S, Ingole BS, Nanajkar M, Raghukumar C, Nath BN, Valsangkar AB (2009) Composition of macrobenthos from the Central Indian Ocean Basin. J Earth Syst Sci 118:689–700.	excluded	previously excluded	previously excluded
Pelleter E, Fouquet Y, Etoubleau J, Cheron S, Labanieh S, Josso P, Bollinger C, Langlade J (2017) Ni-Cu-Co-rich hydrothermal manganese mineralization in the Wallis and Futuna back-arc environment (SW Pacific). Ore Geol Rev 87:126–146.	excluded	previously excluded	previously excluded
Perez Calderon LJ, Potts LD, Gontikaki E, Gubry-Rangin C, Cornulier T, Gallego A, Anderson JA, Witte U (2018) Bacterial community response in deep Faroe-Shetland Channel sediments following hydrocarbon entrainment with and without dispersant addition. Front Mar Sci 5:159.	excluded	previously excluded	previously excluded
Perseil EA (1987) Micronodules in the core zone of polymetallic nodules from the central Indian Basin. Can Mineral 25:589–602.	excluded	previously excluded	previously excluded
Perseil EA, Jehanno C (1981) Sur les caractères minéralogiques et géochimiques des nodules polymétalliques du Bassin Indien Central. Miner Depos 16:391–407.	excluded	previously excluded	previously excluded
Perseil EA, Jehanno C (1980) The distribution of transition-metals in sections of some types of polymetallic nodules. Comptes Rendus Hebd des Seances l’Academies des Sci Ser D 291:25–28.	excluded	previously excluded	previously excluded
Perseil EA, Latouche L (1989) Microstructure of polymetallic nodules in metamorphic manganiferous mineralizations of Falotta and Parsettens (Grison Canton, Switzerland). Miner Depos 24:111–116.	excluded	previously excluded	previously excluded
Petterson MG, Tawake A (2019) The Cook Islands (South Pacific) experience in governance of seabed manganese nodule mining. Ocean Coast Manag 167:271–287.	excluded	previously excluded	previously excluded
Petukhov AA, Dar’in AA, Telyakov NM (2017) Processing of ferromanganese nodules of the Pacific Ocean. Metallurgist 61:439–443.	excluded	previously excluded	previously excluded
Peukert A, Schoening T, Alevizos E, Köser K, Kwasnitschka T, Greinert J (2018) Understanding Mn-nodule distribution and evaluation of related deep-sea mining impacts using AUV-based hydroacoustic and optical data. Biogeosciences 15:2525–2549.	excluded	previously excluded	previously excluded
Pharoe BK, Liu K (2018) Stratigraphy of the pedogenic manganese nodules in the Carletonville area, North West Province of South Africa: A case study of the General Nice Manganese Mine. J African Earth Sci 143:79–101.	excluded	previously excluded	previously excluded
Piper D., Williamson M. (1981) Mineralogy and composition of concentric layers within a manganese nodule from the North Pacific Ocean. Mar Geol 40:255–268.	excluded	previously excluded	previously excluded
Plüger WL, McKnight DG, Del. Main W (1986) Manganese nodule occurrence in the Tasman Sea. New Zeal J Mar Freshw Res 20:489–494.	excluded	previously excluded	previously excluded
Puri S, Shahi JS, Chand B, Garg ML, Singh N, Trehan PN, Nath N (1998) Elemental analysis of polymetallic nodules from the Central Indian Basin: A study using EDXRF. X-Ray Spectrom 27:105–110.	excluded	previously excluded	previously excluded
Purser A, Herr H, Dreutter S, Dorschel B, Glud RN, Hehemann L, Hoge U, Jamieson AJ, Linley TD, Stewart HA, Wenzhöfer F (2019) Depression chains in seafloor of contrasting morphology, Atacama Trench margin: A comment on Marsh et al. (2018). R Soc Open Sci 6:182053.	excluded	previously excluded	previously excluded
Paterson GLJ, Neal L, Altamira I, Soto EH, Smith CR, Menot L, Billett DSM, Cunha MR, Marchais-Laguionie C, Glover AG (2016) New prionospio and Aurospio species from the deep sea (Annelida: Polychaeta). Zootaxa 4092:1–32.	included	included	included
Putra SVSP, Gray ML, Murty PB, Swamy ASR (1997) Occurrence of Fe, Mn-rich layer in the distal Bengal fan. Curr Sci 72:972–976.	excluded	previously excluded	previously excluded
Purser A, Marcon Y, Hoving H-JT, Vecchione M, Piatkowski U, Eason D, Bluhm H, Boetius A (2016) Association of deep-sea incirrate octopods with manganese crusts and nodule fields in the Pacific Ocean. Curr Biol 26:R1268–R1269.	included	included	included
Raghukumar C, Bharathi PAL, Ansari Z., Nair S, Ingole BS, Sheelu G, Mohandass C, Nagender Nath B, Rodrigues N (2001) Bacterial standing stock, meiofauna and sediment–nutrient characteristics: Indicators of benthic disturbance in the Central Indian Basin. Deep Res II 48:3381–3399.	excluded	previously excluded	previously excluded
Ramalho SP, Lins L, Bueno-Pardo J, Cordova EA, Amisi JM, Lampadariou N, Vanreusel A, Cunha MR (2017) Deep-sea mega-epibenthic assemblages from the SW Portuguese margin (NE Atlantic) subjected to bottom-trawling fisheries. Front Mar Sci 4:350.	excluded	previously excluded	previously excluded
Ramesh Babu V, Suryanarayana A, Murty VSN (2001) Thermohaline circulation in the Central Indian Basin (CIB) during austral summer and winter periods of 1997. Deep Res II 48:3327–3342.	excluded	previously excluded	previously excluded
Randhawa NS, Das NN, Jana RK (2014) Adsorptive remediation of Cu(II) and Cd(II) contaminated water using manganese nodule leaching residue. Desalin Water Treat 52:4197–4211.	excluded	previously excluded	previously excluded
Randhawa NS, Dwivedi D, Prajapati S, Jana RK (2015) Application of manganese nodules leaching residue for adsorption of nickel(II) ions from aqueous solution. Int J Environ Sci Technol 12:857–864.	excluded	previously excluded	previously excluded
Rao VP (1987) Mineralogy of polymetallic nodules and associated sediments from the Central Indian Ocean Basin. Mar Geol 74:151–157.	excluded	previously excluded	previously excluded
Rao VP, Nagendernath B (1988) Nature, distribution and origin of clay-minerals in grain-size fractions of sediments from manganese nodule field, Central Indian Ocean Basin. Indian J Mar Sci 17:202–207.	excluded	previously excluded	previously excluded
Ren Y, Sun X, Guan Y, Xiao Z, Liu Y, Liao J, Guo Z (2019) Distribution of rare earth elements plus yttrium among major mineral phases of marine Fe–Mn crusts from the south china sea and western pacific ocean: A comparative study. Minerals 9:8.	excluded	previously excluded	previously excluded
Renard D, Michard G (1973) Desorption of elements fixed on manganese nodule from ocean depths. Comptes Rendus Hebd des Seances l’Academies des Sci Ser D 277:749–752.	excluded	previously excluded	previously excluded
Radziejewska T (2002) Responses of deep-sea meiobenthic communities to sediment disturbance simulating effects of polymetallic nodule mining. Int Rev Hydrobiol 87:457–477.	included	included	included
Retallack GJ, Tanaka S, Tate T (2002) Late Miocene advent of tall grassland paleosols in Oregon. Palaeogeogr Palaeoclimatol Palaeoecol 183:329–354.	excluded	previously excluded	previously excluded
Reykhard LY, Shulga NA (2019) Fe-Mn nodule morphotypes from the NE Clarion-Clipperton Fracture Zone, Pacific Ocean: Comparison of mineralogy, geochemistry and genesis. Ore Geol Rev 110:102933.	excluded	previously excluded	previously excluded
Reys J-L, Yokoyama Y (1976) Aluminium-26 in a manganese nodule. Nature 262:203–204.	excluded	previously excluded	previously excluded
Reyss JL, Lemaitre N, Ku TL, Marchig V, Southon JR, Nelson DE, Vogel JS (1985) Growth of a manganese nodule from Peru Basin: A radiochemical anatomy. Geochim Cosmochim Acta 49:2401–2408.	excluded	previously excluded	previously excluded
Reyss JL, Marchig V, Ku TL (1982) Rapid growth of a deep-sea manganese nodule. Nature 295:401–403.	excluded	previously excluded	previously excluded
Rhoton FE, Bigham JM, Schulze DG (1993) Properties of iron-manganese nodules from a sequence of eroded fragipan soils. Soil Sci Soc Am J 57:1386–1392.	excluded	previously excluded	previously excluded
Rhoton FE, Meyer LD, Mcchesney DS (1991) Depth-of-erosion assessment using iron-manganese nodule concentrations in surface horizons. Soil Sci 152:389–394.	excluded	previously excluded	previously excluded
Riemann F (1983) Biological aspects of deep-sea manganese nodule formation. Oceanol acta 6:303–311.	excluded	previously excluded	previously excluded
Riemann F (1985) Iron and manganese in Pacific deep-sea rhizopods and relationships to manganese nodule formation. Int Rev der Gesamten Hydrobiol 70:165–172.	excluded	previously excluded	previously excluded
Rizescu CT, Georgescu GN, Duliu OG, Szobotka SA (2001) 3-D dual gamma-ray computer axial tomography investigation of polymetallic nodules. Deep Res I 48:2529–2540.	excluded	previously excluded	previously excluded
Rodrigues N, Sharma R, Nagender Nath B (2001) Impact of benthic disturbance on megafauna in Central Indian Basin. Deep Res II 48:3411–3426.	excluded	previously excluded	previously excluded
Rodriguez MP, Aja R, Miyares RC (2015) Optimization of the existing methods for recovery of base metals from polymetallic nodules. Int J Offshore Polar Eng 25:71–78.	excluded	previously excluded	previously excluded
Roelandts I (1992) Inductively coupled plasma determination of nine rare-earth elements in five ferro-manganese nodule reference samples. Spectrochim Acta Part B At Spectrosc 47:947–955.	excluded	previously excluded	previously excluded
Rogers J (1987) Seismic, bathymetric and photographic evidence of widespread erosion and a manganese-nodule pavement along the continental rise of the Southeast Cape Basin. Mar Geol 78:57–76.	excluded	previously excluded	previously excluded
Rolinski S, Segschneider J, Sündermann J (2001) Long-term propagation of tailings from deep-sea mining under variable conditions by means of numerical simulations. Deep Res II 48:3469–3485.	excluded	previously excluded	previously excluded
Rona PA (2002) Marine minerals for the 21st century. Episodes 25:2–12.	excluded	previously excluded	previously excluded
Rosales-Hoz L, Carranza-Edwards A (2001) Geochemistry of deep-sea sediment cores and their relationship with polymetallic nodules from the north-eastern Pacific. Mar Freshw Res 52:259.	excluded	previously excluded	previously excluded
Roychowdhury S, Thakur R, Tarafder PK (2013) An improved method for the determination of manganese in rocks, minerals, ores, soils, steel, alloys, sea-bed polymetallic nodules and environmental samples including water and effluents. J Indian Chem Soc 90:1969–1974.	excluded	previously excluded	previously excluded
Sa R, Sun X, He G, Xu L, Pan Q, Liao J, Zhu K, Deng X (2018) Enrichment of rare earth elements in siliceous sediments under slow deposition: A case study of the central North Pacific. Ore Geol Rev 94:12–23.	excluded	previously excluded	previously excluded
Sahoo RN, Das SC, Reddy BR, Rath PC, Das RP (2001) Adsorption of copper on manganese nodule residue obtained from NH3-SO2 leaching. Hydrometallurgy 62:185–192.	excluded	previously excluded	previously excluded
Samusia V, Kyrychenko V, Kyrychenko Y, Ilina S, Antonenko A (2017) Hydro-thermodynamic model of deep-water hydraulic lift of 3-phase fluid considering heat-mass-exchange processes. Min Miner Depos 11:96–102.	excluded	previously excluded	previously excluded
Renaud-Mornant J, Gourbault N (1990) Evaluation of abyssal meiobenthos in the eastern central Pacific (Clarion-Clipperton fracture zone). Prog Oceanogr 24:317–329.	included	included	included
Sarma DS, Al-Otaibi KM, Murty KL (1992) Tensile properties and deformation mechanisms in Zirconium. Mater Trans JIM 33:596–603.	excluded	previously excluded	previously excluded
Satyanarayana K, Ramanaiah G, Srinivasan G, Malhotra R (1995) Determination of boron in geological materials, high-temperature nickel-base alloys, and uranium-magnesium-rich samples by ICP-AES. At Spectrosc 16:235–242.	excluded	previously excluded	previously excluded
Schlacher TA, Baco AR, Rowden AA, O’Hara TD, Clark MR, Kelley C, Dower JF (2014) Seamount benthos in a cobalt-rich crust region of the central Pacific: Conservation challenges for future seabed mining. Divers Distrib 20:491–502.	excluded	previously excluded	previously excluded
Schnier C, Marchig V, Gundlach H (1981) The chemical composition of sea water and pore water in the manganese nodule area of the central Pacific. Geol Rundschau 70:1152–1163.	excluded	previously excluded	previously excluded
Schoening T, Jones DOB, Greinert J (2017) Compact-morphology-based poly-metallic nodule delineation. Sci Rep 7:13338.	excluded	previously excluded	previously excluded
Riehl T, De Smet B (2020) Macrostylis metallicola spec. nov. - An isopod with geographically clustered genetic variability from a polymetallic-nodule area in the Clarion-Clipperton Fracture Zone. PeerJ 8:e8621.	included	included	included
Sánchez N, Pardos F, Martínez Arbizu P (2019) Deep-sea Kinorhyncha diversity of the polymetallic nodule fields at the Clarion-Clipperton Fracture Zone (CCZ). Zool Anz 282:88–105.	included	included	included
Schriever G (1995) DISCOL - Disturbance and recolonization experiment of a manganese nodule area of the southeastern Pacific. In: Proceedings of the First ISOPE - Ocean Mining Symposium. Tsukuba, Japan, pp. 163–166.	excluded	previously excluded	previously excluded
Schriever G (2009) Environmental research related to future deep-sea mining - Are concerns justified and what should be done? In: Proceedings of the Offshore Technology Conference.	excluded	previously excluded	previously excluded
Schriever G (2000) Evaluation of results relevant to environmental considerations of polymetallic nodule mining based on the German ATESEPP project. In: Proceedings of the Ocean Technology Conference.	excluded	previously excluded	previously excluded
Schoening T, Purser A, Langenkämper D, Suck I, Taylor J, Cuvelier D, Lins L, Simon-lledó E, Marcon Y, Jones DOB, Nattkemper T, Köser K, Zurowietz M, Gomes-Pereira J, Greinert J (2019) Megafauna community assessment of polymetallic nodule fields with cameras: Platform and methodology comparison. Biogeosciences Discuss 363:1–28.	included	included	included
Schriever G (1990) Cruise Report DISCOL 2, Sonne-Cruise 64. Callao/Peru - Valparaiso/Chile 02.09. - 02.10.1989. Hamburg.	included	included	included
Schriever G, Ahnert A, Bluhm H, Borowski C, Thiel H (1997) Results of the large scale deep-sea environmental impact study DISCOL during eight years of investigation. In: Proceedings of the Seventh International Offshore and Polar Engineering Conference. Honolulu, Hawaii, pp. 438–444.	included	excluded	previously excluded
Schriever G, Bluhm H, Boetius A, Borowski C, Bussau C, Thiel H (1992) DISCOL - Precautionary large scale environmental impact studies for future polymetallic nodule mining from the deep sea. In: Proceedings of the XV. Congreso Mundial de Mineria. Madrid, pp. 1311–1319.	included	included	included
Schriever G, Bussau C, Thiel H (1991) DISCOL - Precautionary environmental impact studies for future manganese nodule mining and first results on meiofauna abundance. Proc Adv Mar Tech Conf 4:47–57.	included	excluded	previously excluded
Schriever G, Thiel H (1994) Marine Mining and Environmental Protection. In: Ocean Technology: Perspectives. Kumar S, Agadi V V., Keshava Das V, Desai BN (eds) Publication & Information Directorate CSRI, pp. 722–731.	excluded	previously excluded	previously excluded
Schriever G, Thiel H (2013) Tailings and their disposal in deep-sea mining. In: Proceedings of the Tenth ISOPE Ocean Mining and Gas Hydrates Symposium. Szczecin, Poland, pp. 22–26.	excluded	previously excluded	previously excluded
Schuur CL, Coffin MF, Frohlich C, Massell CG, Karner GD, Ramsay D, Caress DW (1998) Sedimentary regimes at the Macquarie Ridge Complex: Interaction of Southern Ocean circulation and plate boundary bathymetry. Paleoceanography 13:646–670.	excluded	previously excluded	previously excluded
Scott SD (2001) Deep ocean mining. Geosci Canada 28:87–96.	excluded	previously excluded	previously excluded
Segev A, Halicz L, Steinitz G, Lang B (1995) Post-depositional processes on a buried Cambrian sequence in southern Israel, north Arabian Massif: evidence from new K–Ar dating of Mn-nodules. Geol Mag 132:375–385.	excluded	previously excluded	previously excluded
Seignez N, Gauthier A, Mess F, Brunel C, Dubois M, Potdevin JL (2010) Development of plant roots network in polluted soils: An x-ray computed microtomography investigation. Water Air Soil Pollut 209:199–207.	excluded	previously excluded	previously excluded
Senanayake G (2011) Acid leaching of metals from deep-sea manganese nodules - A critical review of fundamentals and applications. Miner Eng 24:1379–1396.	excluded	previously excluded	previously excluded
Senapati PK, Mishra BK (2016) The effect of fluid rheology and medium on the performance of a helical ribbon mixer for concentrated manganese nodule slurry. Part Sci Technol 34:263–270.	excluded	previously excluded	previously excluded
Sensarma S, Chakraborty P, Banerjee R, Mukhopadhyay S (2016) Geochemical fractionation of Ni, Cu and Pb in the deep sea sediments from the Central Indian Ocean Basin: An insight into the mechanism of metal enrichment in sediment. Chemie der Erde 76:39–48.	excluded	previously excluded	previously excluded
Shakhov MN (1984) Propagation velocities of longitudinal waves in iron-manganese nodule material. Okeanologiya 24:308–310.	excluded	previously excluded	previously excluded
Schriever G, Koschinsky A, Bluhm H (1996) Cruise Report ATESEPP. Impacts of potential technical interventions on the deep-sea ecosystem of the southeast Pacific off Peru. Sonne Cruise 106. January 1 – March 9, 1996. Balboa/Panama - Balboa/ Panama. Hamburg.	included	included	included
Sharma R (2011) Deep-sea mining: Economic, technical, technological, and environmental considerations for sustainable development. Mar Technol Soc J 45:28–41.	excluded	previously excluded	previously excluded
Sharma R (2010) First nodule to first mine-site: Development of deep-sea mineral resources from the Indian Ocean. Curr Sci 99:750–759.	excluded	previously excluded	previously excluded
Sharma R, Khadge NH, Jai Sankar S (2013) Assessing the distribution and abundance of seabed minerals from seafloor photographic data in the Central Indian Ocean Basin. Int J Remote Sens 34:1691–1706.	excluded	previously excluded	previously excluded
Schriever G, Thiel H (1992) Cruise report DISCOL 3, Sonne-Cruise 77. Balboa/ Panama - Balboa/ Panama 26.01. - 27.02.1992. Hamburg.	included	included	included
Shibukawa M, Saitoh K, Ozaki S, Nakajima H (2013) Redox derivatization chromatography. Bunseki Kagaku 62:985–1000.	excluded	previously excluded	previously excluded
Shibukawa M, Unno A, Miura T, Nagoya A, Oguma K (2003) On-column derivatization using redox activity of porous graphitic carbon stationary phase: An approach to enhancement of separation selectivity of liquid chromatography. Anal Chem 75:2775–2783.	excluded	previously excluded	previously excluded
Shimada A, Tanaka M, Kumakura S, Takahashi K (2005) Distribution of elements along the structure of annual rings of manganese nodules and its environmental implications. Bunseki Kagaku 54:945–952.	excluded	previously excluded	previously excluded
Shulga NA (2018) Characteristics of alkanes in ferromanganese nodules of the Clarion–Clipperton Fracture Zone. Oceanology 58:672–678.	excluded	previously excluded	previously excluded
Shulga NA (2017) Distribution of n-alkanes in the ferromanganese nodule–sediment–pore water system (Clarion–Clipperton Fracture Zone). Lithol Miner Resour 52:435–441.	excluded	previously excluded	previously excluded
Shulse CN, Maillot B, Smith CR, Church MJ (2017) Polymetallic nodules, sediments, and deep waters in the equatorial North Pacific exhibit highly diverse and distinct bacterial, archaeal, and microeukaryotic communities. Microbiol Open 6:e00428.	excluded	previously excluded	previously excluded
Siddiquie HN, Rao PS (1988) Exploration for polymetallic nodules in the Indian Ocean. Ocean Dev Int Law 19:323–335.	excluded	previously excluded	previously excluded
Sigwart JD, Wicksten MK, Jackson MG, Herrera S (2019) Deep-sea video technology tracks a monoplacophoran to the end of its trail (Mollusca, Tryblidia). Mar Biodivers 49:825–832.	excluded	previously excluded	previously excluded
Sharma R (2005) Deep-sea impact experiments and their future requirements. Mar Georesources Geotechnol 23:331–338.	included	excluded	previously excluded
Sharma R, Sankar SJ, Samanta S, Sardar AA, Gracious D (2010) Image analysis of seafloor photographs for estimation of deep-sea minerals. Geo-Marine Lett 30:617–626.	included	excluded	previously excluded
Simon-Lledó E, Bett BJ, Huvenne VAI, Köser K, Schoening T, Greinert J, Jones DOB (2019a) Biological effects 26 years after simulated deep-sea mining. Sci Rep 9:8040.	included	included	included
Simon-Lledó E, Bett BJ, Huvenne VAI, Schoening T, Benoist NMA, Jeffreys RM, Durden JM, Jones DOB (2019b) Megafaunal variation in the abyssal landscape of the Clarion Clipperton Zone. Prog Oceanogr 170:119–133.	included	included	included
Singh AK, Marcantonio F, Lyle M (2013a) Water column 230Th systematics in the eastern equatorial Pacific Ocean and implications for sediment focusing. Earth Planet Sci Lett 362:294–304.	excluded	previously excluded	previously excluded
Singh P, Raghukumar C, Parvatkar RR, Mascarenhas-Pereira MBL (2013b) Heavy metal tolerance in the psychrotolerant Cryptococcus sp. isolated from deep-sea sediments of the Central Indian Basin. Yeast 30:93–101.	excluded	previously excluded	previously excluded
Singh R, Miljutin DM, Miljutina MA, Martinez Arbizu P, Ingole BS (2014) Deep-sea nematode assemblages from a commercially important polymetallic nodule area in the Central Indian Ocean Basin. Mar Biol Res 10:906–916.	excluded	previously excluded	previously excluded
Simon‐Lledó E, Bett BJ, Huvenne VAI, Schoening T, Benoist NMA, Jones DOB (2019) Ecology of a polymetallic nodule occurrence gradient: Implications for deep‐sea mining. Limnol Oceanogr 64:1883–1894.	included	included	included
Singh R, Sautya S, Ingole BS (2019) The community structure of the deep-sea nematode community associated with polymetallic nodules in the Central Indian Ocean Basin. Deep Res II 161:16–28.	excluded	previously excluded	previously excluded
Smale-Adams KB, Jackson GO, White B (1978) Manganese nodule mining. Philos Trans R Soc A Math Phys Eng Sci 290:125–133.	excluded	previously excluded	previously excluded
Simon-Lledó E, Thompson S, Yool A, Flynn A, Pomee C, Parianos J, Jones DOB (2019c) Preliminary observations of the abyssal megafauna of Kiribati. Front Mar Sci 6:1–13.	included	included	included
Smita K, Singh SK, Kumar B (2013) Rapid microwave digestion procedures for the elemental analysis of alloy and slag samples of smelted ocean bed polymetallic nodules. J Chem 2013:151395.	excluded	previously excluded	previously excluded
Smith CR, Gaines S, Friedlander A, Morgan C, Thurnherr A, Watling L, Rogers A, Clark M, Taylor AB, Bernardino A, Leo F De, Dutrieux P, Rieser A, Kittinger J, Gamino JP (2008a) Preservation reference areas for nodule mining in the Clarion ­Clipperton Zone: Rationale and recommendations to the International Seabed Authority. Manoa, Hawaii.	excluded	previously excluded	previously excluded
Singh R, Miljutin DM, Vanreusel A, Radziejewska T, Miljutina MA, Tchesunov A, Bussau C, Galtsova V, Martínez Arbizu P (2016) Nematode communities inhabiting the soft deep-sea sediment in polymetallic nodule fields: Do they differ from those in the nodule-free abyssal areas? Mar Biol Res 12:345–359.	included	included	included
Somayajulu BLK (1967) Beryllium-10 in a manganese nodule. Science (80- ) 156:1219–1220.	excluded	previously excluded	previously excluded
Sommerfeld M, Friedmann D, Kuhn T, Friedrich B (2018) “Zero-Waste”: A sustainable approach on pyrometallurgical processing of manganese nodule slags. Minerals 8:544.	excluded	previously excluded	previously excluded
Smith CR, Paterson G, Lambshead J, Glover A, Rogers A, Gooday A, Kitazato H, Sibuet M, Galeron J, Menot L (2008b) Biodiversity, species ranges, and gene flow in the abyssal Pacific nodule province: Predicting and managing the impacts of deep seabed mining. International Seabed Authority, Kingston, Jamaica.	included	included	included
de Sousa S., Sardessai S., Babu VR, Murty VS., Gupta GV. (2001) Chemical characteristics of Central Indian Basin waters during the southern summer. Deep Res II 48:3343–3352.	excluded	previously excluded	previously excluded
Sridhar V, Verma JK (2011) Extraction of copper, nickel and cobalt from the leach liquor of manganese-bearing sea nodules using LIX 984N and ACORGA M5640. Miner Eng 24:959–962.	excluded	previously excluded	previously excluded
von Stackelberg U, Beiersdorf H (1991) The formation of manganese nodules between the Clarion and Clipperton Fracture Zones southeast of Hawaii. Mar Geol 98:411–423.	excluded	previously excluded	previously excluded
Stalder M, Rozendaal A (2004) Apatite nodules as an indicator of depositional environment and ore genesis for the Mesoproterozoic Broken Hill- type Gamsberg Zn- Pb deposit, Namaqua Province, South Africa. Miner Depos 39:189–203.	excluded	previously excluded	previously excluded
Stefanova V, Kotseva T, Mroz W (2010) Electrochemical anodic dissolution of FeCuNiCoMn alloy in ammonium solutions containing clorine ions. Russ J Non-Ferrous Met 51:19–25.	excluded	previously excluded	previously excluded
Stoffers P, Sioulas A, Glasby GP, Schmitz W, Mangini A (1984) Sediments and micronodules in the northern and central Peru Basin. Geol Rundschau 73:1055–1080.	excluded	previously excluded	previously excluded
Stoffers P, Sioulas A, Glasby GP, Thijssen T (1982) Geochemical and sedimentological studies of a box core from the western sector of the Peru Basin. Mar Geol 49:225–240.	excluded	previously excluded	previously excluded
Sørensen KB, Lauer A, Teske A (2004) Archaeal phylotypes in a metal-rich and low-activity deep subsurface sediment of the Peru Basin, ODP Leg 201, Site 1231. Geobiology 2:151–161.	included	excluded	previously excluded
Stratmann T, Lins L, Purser A, Marcon Y, Rodrigues CF, Ravara A, Cunha MR, Simon-Lledó E, Jones DOB, Sweetman AK, Köser K, van Oevelen D (2018a) Abyssal plain faunal carbon flows remain depressed 26 years after a simulated deep-sea mining disturbance. Biogeosciences 15:4131–4145.	included	included	included
Stratmann T, Mevenkamp L, Sweetman AK, Vanreusel A, van Oevelen D (2018b) Has phytodetritus processing by an abyssal soft-sediment community recovered 26 years after an experimental disturbance? Front Mar Sci 5:1–13.	included	included	included
Stummeyer J, Marchig V (2001) Mobility of metals over the redox boundary in Peru Basin sediments. Deep Res II 48:3549–3567.	excluded	previously excluded	previously excluded
Suckow A, Treppke U, Wiedicke MH, Weber ME (2001) Bioturbation coefficients of deep-sea sediments from the Peru Basin determined by gamma spectrometry of 210Pbexc. Deep Res II 48:3569–3592.	excluded	previously excluded	previously excluded
Šujan M, Braucher R, Kováč M, Bourlès DL, Rybár S, Guillou V, Hudáčková N (2016) Application of the authigenic 10Be/9Be dating method to Late Miocene-Pliocene sequences in the northern Danube Basin (Pannonian Basin System): Confirmation of heterochronous evolution of sedimentary environments. Glob Planet Change 137:35–53.	excluded	previously excluded	previously excluded
Sujith PP, Das A, Mourya BS, Bharathi PAL (2011) Immobilisation of manganese, cobalt and nickel by deep-sea-sediment microbial communities. Chem Ecol 27:189–206.	excluded	previously excluded	previously excluded
Sun ZM, Xue T, He GW, Zhang M, Shi GY, Wang SW, Lu HF (2006) Platinum group elements (PGE) and Os isotopic geochemistry of ferromanganese crusts from Pacific Ocean seamounts and their constraints on genesis. Acta Petrol Sin 22:3014–3026.	excluded	previously excluded	previously excluded
Surendranath K, Bansal C (1982) Mössbauer effect study of polymetallic nodules from Indian Ocean Bed. Phys Status Solidi 73:K133–K136.	excluded	previously excluded	previously excluded
Suzuki N, Ogane K (2004) Paleoceanographic affinities of radiolarian faunas in late Aalenian time (Middle Jurassic) recorded in the Jurassic accretionary complex of Japan. J Asian Earth Sci 23:343–357.	excluded	previously excluded	previously excluded
Swami S, Agarwal VK, Sharma SS, Varma J (1990) Mössbauer and ESR studies of polymetallic nodules. Phys Status Solidi 122:K77–K82.	excluded	previously excluded	previously excluded
Stratmann T, Voorsmit I, Gebruk A V., Brown A, Purser A, Marcon Y, Sweetman AK, Jones DOB, van Oevelen D (2018c) Recovery of Holothuroidea population density, community composition and respiration activity after a deep-sea disturbance experiment. Limnol Oceanogr 63:2140–2153.	included	included	included
Sweetman AK, Thurber AR, Smith CR, Levin LA, Mora C, Wei C-L, Gooday AJ, Jones DOB, Rex MA, Yasuhara M, Ingels J, Ruhl HA, Frieder CA, Danovaro R, Würzberg L, Baco AR, Grupe BM, Pasulka A, Meyer KS, Dunlop KM, Henry L-A, Roberts JM (2017) Major impacts of climate change on deep-sea benthic ecosystems. Elem - Sci Anthr 5:4.	excluded	previously excluded	previously excluded
Szelangiewicz T, Żelazny K, Buczkowski R (2017) Computer simulations of deformations and tensions in the pipelines of hydraulic lifting systems. Sci Journals Marit Univ Szczecin 52:37–44.	excluded	previously excluded	previously excluded
Sweetman AK, Smith CR, Shulse CN, Maillot B, Lindh M, Church MJ, Meyer KS, Oevelen D, Stratmann T, Gooday AJ (2019) Key role of bacteria in the short‐term cycling of carbon at the abyssal seafloor in a low particulate organic carbon flux region of the eastern Pacific Ocean. Limnol Oceanogr 64:694–713.	included	included	included
Taboada S, Kenny NJ, Riesgo A, Wiklund H, Paterson GLJ, Dahlgren TG, Glover AG (2018a) Mitochondrial genome and polymorphic microsatellite markers from the abyssal sponge Plenaster craigi Lim & Wiklund, 2017: Tools for understanding the impact of deep-sea mining. Mar Biodivers 48:621–630.	included	included	included
Tan WF, Liu F, Li YH, Hu HQ, Huang QY (2006) Elemental composition and geochemical characteristics of iron-manganese nodules in main soils of China. Pedosphere 16:72–81.	excluded	previously excluded	previously excluded
Terashima S (1997) Deposition of hydrogenetic and hydrothermal manganese minerals in the Ogasawara (Bonin) Arc Area, Northwest Pacific. Mar Georesources Geotechnol 15:127–154.	excluded	previously excluded	previously excluded
Terashima S, Usui A, Imai N (1995) Two new GSJ geochemical reference samples: Syenite JSY-2 and manganese nodule JMN-1. Geostand Geoanalytical Res 19:221–229.	excluded	previously excluded	previously excluded
Thiel H (1993a) Deep-ocean mining needs careful study. Forum Fam Plan West Hemisph 9:50–52.	excluded	previously excluded	previously excluded
Thiel H (1992a) Deep-sea environmental disturbance and recovery potential. Int Rev der gesamten Hydrobiol und Hydrogr 77:331–339.	excluded	previously excluded	previously excluded
Thiel H (1992b) Deep-sea mining - a Challenge for Marine Scientists. In: Proceedings of the XY. Congreso Mundial de Mineria. Madrid, pp. 1321–1330.	excluded	previously excluded	previously excluded
Thiel H (1991a) Environmental impact resulting from deep-sea mining and risk assessment. In: Proceedings of an Interdisplinary Symposium of the Kiel Institute of International Law. Veröffentlichungen des Instituts für Internationales Recht an der Universität Kiel, Kiel, pp. 87–96.	excluded	previously excluded	previously excluded
Thiel H (1991b) From MESEDA to DISCOL - A new approach to deep-sea mining risk assessments. Mar Min 10:369–386.	excluded	previously excluded	previously excluded
Thiel H (1991c) Research perspectives on protecting the marine environment during deep-sea mining. In: Proceedings of an Interdisplinary Symposium of the Kiel Institute of International Law. Veröffentlichungen des Instituts für Internationales Recht an der Universität Kiel, Kiel, pp. 455–477.	excluded	previously excluded	previously excluded
Thiel H (1992c) Resourcen der Tiefsee: ‘Erbschaft’ und Verantwortung der Menschheit. Gaia 1:261–271.	excluded	previously excluded	previously excluded
Thiel H (1992d) The DISCOL project. Ocean Chall 3:40–64.	excluded	previously excluded	previously excluded
Thiel H (1991d) The requirement for additional research in the assessment of environmental disturbances associated with deep seabed mining. In: Marine Biology, its Accomplishment and Future Prospect. Machline JN (ed) Hokusen-Sha, pp. 133–144.	excluded	previously excluded	previously excluded
Thiel H (1993b) Tiefseeökologie und Tiefseebergbau. Biol unserer Zeit 23:330–334.	excluded	previously excluded	previously excluded
Thiel H (1993c) Umweltschutz in der Tiefsee. In: Symposium Maritime Umwelttechnik - Mariner Umweltschutz, Tagungsband. Deutsches Komitee für Meeresforschung und Meerestechnik, Berlin, pp. 1–12.	excluded	previously excluded	previously excluded
Thiel H (2001) Use and protection of the deep sea - An introduction. Deep Res II 48:3427–3431.	excluded	previously excluded	previously excluded
Thiel H, Angel M V., Foell EJ, Rice AL, Schriever G (1998) Environmental risks from large-scale ecological research in the deep sea: A desk study.	excluded	previously excluded	previously excluded
Thiel H, Bluhm H, Borowski C, Bussau C, Gooday AJ, Maybury C, Schriever G (1992) The impact of mining on deep sea organisms. The DISCOL-Project. Ocean Chall 3:40–46.	excluded	previously excluded	previously excluded
Thiel H, Foell EJ (1993) Environmental risk assessment for manganese nodule mining and application of the precautionary principle. In: The Marine Environment and Sustainable Development. Law, Policy and Science. Couper A, Gold E, Vanchiswar SP (eds) pp. 226–233.	excluded	previously excluded	previously excluded
Thiel H, Foell EJ, Schriever G (2006) Conceptual proposals for environmental investigations of deep-seabed mining. Underw Min Institute, Kiel.	excluded	previously excluded	previously excluded
Thiel H, Foell EJ, Schriever G (1993a) Economics and the environment: Cooperative aspects of future deep-sea mining activities. In: Proceedings of the 25th Annual Offshore Technology Conference, Houston Texas. OTC Paper 7102, Houston, Texas, pp. 203–212.	excluded	previously excluded	previously excluded
Thiel H, Foell EJ, Schriever G (1991) Potential environmental effects of deep seabed mining. Berichte aus dem Zent für Meeres- und Klimaforschung, Univ Hambg 26:243.	excluded	previously excluded	previously excluded
Thiel H, Forschungsverbund Tiefsee-Umweltschutz (2001) Evaluation of the environmental consequences of polymetallic nodule mining based on the results of the TUSCH Research Association. Deep Res II 48:3433–3452.	excluded	previously excluded	previously excluded
Thiel H, Forschungsverbund Tiefsee-Umweltschutz (1959) The German environmental impact research for manganese nodule mining in the SE Pacific Ocean. In: Proceedings of the First ISOPE - Ocean Mining Symposium. Tsukuba, Japan, pp. 39–45.	excluded	previously excluded	previously excluded
Thiel H, Schriever G (1990a) Deep-sea mining, environmental impact and the DISCOL project. Ambio 19:245–250.	excluded	previously excluded	previously excluded
Thiel H, Schriever G (1994) Environmental consequences of using the deep sea - exemplified by mining of polymetalic nodules. Nord aktuell 8:404–408.	excluded	previously excluded	previously excluded
Thiel H, Schriever G (1990b) Environmental protection of the deep sea and the DISCOL project. Ambio 19:245–250.	excluded	previously excluded	previously excluded
Taboada S, Riesgo A, Wiklund H, Paterson GLJ, Koutsouveli V, Santodomingo N, Dale AC, Smith CR, Jones DOB, Dahlgren TG, Glover AG (2018b) Implications of population connectivity studies for the design of marine protected areas in the deep sea: An example of a demosponge from the Clarion-Clipperton Zone. Mol Ecol 27:4657–4679.	included	included	included
Thiel H, Schriever G, Ahnert A, Bluhm H, Borowski C, Vopel K (2001) The large-scale environmental impact experiment DISCOL - Reflection and foresight. Deep Res II 48:3869–3882.	excluded	previously excluded	previously excluded
Thiel H, Schriever G, Bluhm H, Bussau C, Borowski C (1994) Abschlußbericht für die Bewilligung 03F 0010 F im BMFT-Projekt ‘Wiederbesiedlung nach der mechanischen Beeinflussung eines Manganknollenfeldes in der Tiefsee des Süd-Pazifiks’.	excluded	previously excluded	previously excluded
Thiel H, Schriever G, Borowski C, Bussau C, Hansen D, Melles J, Post J, Steinkamp K, Watson K (1989) Cruise Report DISCOL 1, Sonne - Cruise 61. Balboa/ Panama - Calloa/ Peru 02.02. - 05.03.1989; Callao/ Peru - Callao/ Peru 07.03. - 03.04.1989. Hamburg.	excluded	previously excluded	previously excluded
Thiel H, Schriever G (1989) The enigmatic DISCOL species: A deep sea pedipalp? Senckenbergiana maritima 20:171–175.	included	included	included
Thiel H, Schriever G, Foell EJ (2005) Polymetallic nodule mining, waste disposal, and species extinction at the abyssal seafloor. Mar Georesources Geotechnol 23:209–220.	excluded	previously excluded	previously excluded
Tilot V (1995) An ecologically important type of biological activity in a deep-sea ferromanganese nodule environment of the tropical north-east Pacific. Mésogée (Marseille) 54:101–120.	excluded	previously excluded	previously excluded
Thiel H, Schriever G, Bussau C, Borowski C (1993b) Manganese nodule crevice fauna. Deep Res I 40:419–423.	included	included	included
Tilot V (1992) La structure des assemblages mégabenthiques d’une province à nodules polymétalliques de l’océan Pacifique tropical est. PhD-Thesis. Université de Bretagne Occidentale.	included	included	included
Tilot V (2006) Biodiversity and distribution of the megafauna. Intergovernmental Oceanographic Commission. Technical Series 69. Paris, pp. 1–346.	included	included	included
Tilot V (2019) Assessment of deep-sea faunal communities-indicators of environmental impact. In: Environmental Issues of Deep-Sea Mining. Springer International Publishing, Cham, pp 147–189.	included	included	included
Tilot V, Ormond R, Moreno Navas J, Catalá TS (2018a) Corrigendum: The benthic megafaunal assemblages of the CCZ (Eastern Pacific) and an approach to their management in the face of threatened anthropogenic impacts. Front Mar Sci 5:197.	included	excluded	previously excluded
Tilot V, Ormond R, Moreno Navas J, Catalá TS (2018b) The benthic megafaunal assemblages of the CCZ (Eastern Pacific) and an approach to their management in the face of threatened anthropogenic impacts. Front Mar Sci 5:7.	included	included	included
Tran-Duc T, Phan-Thien N, Khoo BC (2018) A smoothed particle hydrodynamics (SPH) study on polydisperse sediment from technical activities on seabed. Phys Fluids 30:23302.	excluded	previously excluded	previously excluded
Tran-Duc T, Phan-Thien N, Khoo BC (2019) A three-dimensional smoothed particle hydrodynamics dispersion simulation of polydispersed sediment on the seafloor using a message passing interface algorithm. Phys Fluids 31:43301.	excluded	previously excluded	previously excluded
Tully BJ, Heidelberg JF (2013) Microbial communities associated with ferromanganese nodules and the surrounding sediments. Front Microbiol 4:1–10.	excluded	previously excluded	previously excluded
Tumi Quispe JE (2019) Social impact of the DEVIDA program on agricultural and environmental development in the Inambari basin, Puno - Peru. J High Andean Res 21:29–48.	excluded	previously excluded	previously excluded
TUSCH Research Group (1990) Research perspectives on protecting the marine environment during deep-sea mining. In: Proceedings of the Interdisciplinary Symposium of the Kiel Institute of International Law, pp. 453–486	excluded	previously excluded	previously excluded
Urbat M, Dekkers MJ (1999) Peru Basin sediments: Diagenetic implications of a low coercivity overprint of the NRM. Geophys Res Lett 26:545–548.	excluded	previously excluded	previously excluded
Usui A (1984) Regional variation of manganese nodule facies on the Wake-Tahiti transect: Morphological, chemical and mineralogical study. Mar Geol 54:27–51.	excluded	previously excluded	previously excluded
Usui A, Bau M, Yamazaki T (1997) Manganese microchimneys buried in the central Pacific pelagic sediments: Evidence of intraplate water circulation? Mar Geol 141:269–285.	excluded	previously excluded	previously excluded
Usui A, Nishimura A, Iizasa K (1993a) Submersible observations of manganese nodule and crust deposits on the Tenpo Seamount, Northwestern Pacific. Mar Georesources Geotechnol 11:263–291.	excluded	previously excluded	previously excluded
Usui A, Nishimura A, Mita N (1993b) Composition and growth history of surficial and buried manganese nodules in the Penrhyn Basin, Southwestern Pacific. Mar Geol 114:133–153.	excluded	previously excluded	previously excluded
Usui A, Nishimura A, Tanahashi M, Terashima S (1987) Local variability of manganese nodule facies on small abyssal hills of the Central Pacific Basin. Mar Geol 74:237–275.	excluded	previously excluded	previously excluded
Valsangkar AB (2003) Deep-sea polymetallic nodule mining: Challenges ahead for technologists and environmentalists. Mar Georesources Geotechnol 21:81–91.	excluded	previously excluded	previously excluded
Valsangkar AB (2005) First phase monitoring studies of simulated benthic disturbance delineating movement of fine particles in the Central Indian Basin. Mar Georesources Geotechnol 23:357–371.	excluded	previously excluded	previously excluded
Valsangkar AB (2011) Spatial distribution and longitudinal variation of clay minerals in the central Indian Basin. Acta Geol Sin 85:814–825.	excluded	previously excluded	previously excluded
Valsangkar AB, Karisiddaiah SM (1993) Evidence for the formation of different‐sized nodules by different accretionary processes. Mar Georesources Geotechnol 11:87–99.	excluded	previously excluded	previously excluded
Valsangkar AB, Khadge NH, Erwin Desa JA (1992) Geochemistry of polymetallic nodules from the Central Indian Ocean Basin. Mar Geol 103:361–371.	excluded	previously excluded	previously excluded
Valsangkar AB, Rebello JMS (2016) Regional variability in occurrence and distribution of polymetallic nodules in the central Indian Basin. Mar Georesources Geotechnol 34:542–549.	excluded	previously excluded	previously excluded
Valsangkar AB, Rebello JMS (2015) Significance of size in occurrence, distribution, morphological characteristics, abundance, and resource evaluation of polymetallic nodules. Mar Georesources Geotechnol 33:135–149.	excluded	previously excluded	previously excluded
Vandyke JM (1989) The law of deep sea-bed mining - A study of the progressive development of international-law concerning the management of the polymetallic nodules of the deep sea-bed - Mahmoudi,s. Am J Int Law 83:206–209.	excluded	previously excluded	previously excluded
Toscano F, Raspini A (2005) Epilithozoan fauna associated with ferromanganese crustgrounds on the continental slope segment between Capri and Li Galli Islands (Bay of Salerno, Northern Tyrrhenian Sea, Italy). Facies 50:427–441.	excluded	previously excluded	previously excluded
Vare LL, Baker MC, Howe JA, Levin LA, Neira C, Ramirez-Llodra EZ, Reichelt-Brushett A, Rowden AA, Shimmield TM, Simpson SL, Soto EH (2018) Scientific considerations for the assessment and management of mine tailings disposal in the deep sea. Front Mar Sci 5:17.	excluded	previously excluded	previously excluded
Varshney N, Rajesh S, Aarthi AP, Ramesh NR, Vedachalam N, Ramadass GA, Atmanand MA (2015) Estimation of reliability of underwater polymetallic nodule mining machine. Mar Technol Soc J 49:131–147.	excluded	previously excluded	previously excluded
Vaseem H, Banerjee TK (2014) Biochemical alteration in the Labeo rohita tissues following exposure to the effluent generated during extraction of metals from polymetallic sea nodules. CLEAN - Soil, Air, Water 42:1060–1065.	excluded	previously excluded	previously excluded
Vaseem H, Banerjee TK (2015) Metal bioaccumulation in fish Labeo rohita exposed to effluent generated during metals extraction from polymetallic sea nodules. Int J Environ Sci Technol 12:53–60.	excluded	previously excluded	previously excluded
Vaseem H, Banerjee TK (2012) Phytoremediation of the toxic effluent generated during recovery of precious metals from polymetallic sea nodules. Int J Phytoremediation 14:457–466.	excluded	previously excluded	previously excluded
Vanreusel A, Hilário A, Ribeiro PA, Menot L, Martínez Arbizu P (2016) Threatened by mining, polymetallic nodules are required to preserve abyssal epifauna. Sci Rep 6:26808.	included	included	included
Vecchione M (2017) Notes on cephalopods photographed near the bottom in the Clipperton-Clarion Fracture Zone. Mar Biodivers 47:307–310.	included	included	included
Veillette J, Juniper SK, Gooday AJ, Sarrazin J (2007a) Influence of surface texture and microhabitat heterogeneity in structuring nodule faunal communities. Deep Res I 54:1936–1943.	excluded	previously excluded	previously excluded
Veillette J (2006) Analyse de la distribution spatiale de la faune associée aux nodules polymétalliques en fonction des facteurs environnementaux en milieu océanique profond. M.Sc. Thesis. Université du Québec à Montréal.	included	included	included
Victorero L, Watling L, Deng Palomares ML, Nouvian C (2018) Out of sight, but within reach: A global history of bottom-trawled deep-sea fisheries from >400 m depth. Front Mar Sci 5:98.	excluded	previously excluded	previously excluded
Vineesh TC, Nath BN, Banerjee R, Jaisankar S, Lekshmi V (2009) Manganese nodule morphology as indicators for oceanic processes in the Central Indian Basin. Int Geol Rev 51:27–44.	excluded	previously excluded	previously excluded
Volkmann SE, Kuhn T, Lehnen F (2018) A comprehensive approach for a techno-economic assessment of nodule mining in the deep sea. Miner Econ 31:319–336.	excluded	previously excluded	previously excluded
Volkmann SE, Lehnen F (2018) Production key figures for planning the mining of manganese nodules. Mar Georesources Geotechnol 36:360–375.	excluded	previously excluded	previously excluded
Volz JB, Haffert L, Haeckel M, Koschinsky A, Kasten S (2019) Impact of small-scale disturbances on geochemical conditions, biogeochemical processes and element fluxes in surface sediments of the eastern Clarion-Clipperton Zone, Pacific Ocean. Biogeosciences Discuss 316:1–38.	excluded	previously excluded	previously excluded
Volz JB, Mogollón JM, Geibert W, Martínez Arbizu P, Koschinsky A, Kasten S (2018) Natural spatial variability of depositional conditions, biogeochemical processes and element fluxes in sediments of the eastern Clarion-Clipperton Zone, Pacific Ocean. Deep Res I 140:159–172.	excluded	previously excluded	previously excluded
Veillette J, Sarrazin J, Gooday AJ, Galéron J, Caprais JC, Vangriesheim A, Étoubleau J, Christian JR, Kim Juniper S (2007b) Ferromanganese nodule fauna in the tropical North Pacific Ocean: Species richness, faunal cover and spatial distribution. Deep Res I 54:1912–1935.	included	included	included
Wakefield JR, Myers K (2018) Social cost benefit analysis for deep sea minerals mining. Mar Policy 95:346–355.	excluded	previously excluded	previously excluded
Vopel K, Thiel H (2001) Abyssal nematode assemblages in physically disturbed and adjacent sites of the eastern equatorial Pacific. Deep Res II 48:3795–3808.	included	included	included
Wang CS, Liao L, Xu HX, Xu XW, Wu M, Zhu LZ (2010a) Bacterial diversity in the sediment from polymetallic nodule fields of the Clarion-Clipperton Fracture Zone. J Microbiol 48:573–585.	excluded	previously excluded	previously excluded
Wang CY, Qiu DF, Yin F, Wang HY, Chen YQ (2010b) Slurry electrolysis of ocean polymetallic nodule. Trans Nonferrous Met Soc China 20:S60–S64.	excluded	previously excluded	previously excluded
Wang L, Liu Y, Shi X, Wang Y, Zheng Y, Dai X, Zhang XH (2016) Xuhuaishuia manganoxidans gen. nov., sp. nov., a manganese-oxidizing bacterium isolated from deep-sea sediments from the Pacific Polymetallic Nodule Province. Int J Syst Evol Microbiol 66:1521–1526.	excluded	previously excluded	previously excluded
Wang L, Liu Y, Wang Y, Dai X, Zhang XH (2015) Celeribacter manganoxidans sp. Nov., a manganese-oxidizing bacterium isolated from deep-sea sediment of a polymetallic nodule province. Int J Syst Evol Microbiol 65:4180–4185.	excluded	previously excluded	previously excluded
Wang X, Gan L, Wiens M, Schloßmacher U, Schröder HC, Müller WEG (2012a) Distribution of microfossils within polymetallic nodules: Biogenic clusters within manganese layers. Mar Biotechnol 14:96–105.	excluded	previously excluded	previously excluded
Wang X, Gao Y, Wang Y, Andreev SI (2003) Three cobalt-rich seamount crust reference materials: GSMC-1 to 3. Geostand Newsl 27:251–257.	excluded	previously excluded	previously excluded
Wang X, Müller WEGG (2009) Marine biominerals: Perspectives and challenges for polymetallic nodules and crusts. Trends Biotechnol 27:375–383.	excluded	previously excluded	previously excluded
Wang X, Schloßmacher U, Wiens M, Schröder HC, Müller WEG (2009a) Biogenic origin of polymetallic nodules from the Clarion-Clipperton Zone in the Eastern Pacific Ocean: Electron microscopic and EDX evidence. Mar Biotechnol 11:99–108.	excluded	previously excluded	previously excluded
Wang X, Schröder HC, Schloßmacher U, Müller WEG (2009b) Organized bacterial assemblies in manganese nodules: Evidence for a role of S-layers in metal deposition. Geo-Marine Lett 29:85–91.	excluded	previously excluded	previously excluded
Wang X, Schröder HC, Wiens M, Schloßmacher U, Müller WEG (2009c) Manganese/polymetallic nodules: Micro-structural characterization of exolithobiontic- and endolithobiontic microbial biofilms by scanning electron microscopy. Micron 40:350–358.	excluded	previously excluded	previously excluded
Wang X, Wang Y, Gao Y, Huang Y, Wang Z, Shi X (2009d) Preparation of five China sea and continental shelf sediment reference materials (MSCS-1-5) with ultra-fine particle size distributions. Geostand Geoanalytical Res 33:357–368.	excluded	previously excluded	previously excluded
Wang C, Zhang Y, Lu B, Wang D (2018) New hexactinellid sponge Chaunoplectella megapora sp. nov. (Lyssacinosida: Leucopsacidae) from Clarion-Clipperton Fracture Zone, eastern Pacific Ocean. Zootaxa 4375:136–142.	included	included	included
Wang XH, Schloßmacher U, Wang SF, Schröder HC, Wiens M, Batel R, Müller WEG (2012b) From nanoparticles via microtemplates and milliparticles to deep-sea nodules: Biogenically driven mineral formation. Front Mater Sci 6:97–115.	excluded	previously excluded	previously excluded
Wang Y, Gao Y-S, Wang X-H, Huang Y-Y, Wang Z-Y, Shi X-F (2009e) Preparation of five China Sea and continental shelf sediment reference materials with ultra fine particle size. Chinese J Anal Chem 37:1700–1705.	excluded	previously excluded	previously excluded
Wang Y, Li Z, Li H (2005a) A new process for leaching metal values from ocean polymetallic nodules. Miner Eng 18:1093–1098.	excluded	previously excluded	previously excluded
Wang Y, Luo D, Gao Y, Song H, Li J, Chen W, Teng Y, Zhou S (1998a) A preliminary study on the preparation of four Pacific Ocean polymetallic nodule and sediment reference materials: GSPN-2, GSPN-3, GSMS-2 and GSMS-3. Geostand Newsl 22:247–255.	excluded	previously excluded	previously excluded
Wang Y, Song H, Wang X (1998b) Ocean manganese nodule and sediment reference materials. Mar Georesources Geotechnol 16:321–334.	excluded	previously excluded	previously excluded
Wang YM, Liang GL, Teng YY (1991) Determination of multiple elements in manganese nodules on board using x-ray-fluorescence spectrometry. Mar Min 10:259–262.	excluded	previously excluded	previously excluded
Wang YS, Li ZH, Li HR (2005b) Kinetics of oxidative leaching of ocean polymetallic nodules in molten potassium hydroxide medium. Trans Nonferrous Met Soc China 15:697–701.	excluded	previously excluded	previously excluded
Washburn TW, Turner PJ, Durden JM, Jones DOB, Weaver P, Van Dover CL (2019) Ecological risk assessment for deep-sea mining. Ocean Coast Manag 176:24–39.	excluded	previously excluded	previously excluded
Watkins ND, Kennett JP (1977) Erosion of deep-sea sediments in the Southern Ocean between longitudes 70°E and 190°E and contrasts in manganese nodule development. Mar Geol 23:103–111.	excluded	previously excluded	previously excluded
Weber ME (1998) Estimation of biogenic carbonate and opal by continuous non-destructive measurements in deep-sea sediments: Application to the eastern Equatorial Pacific. Deep Res I 45:1955–1975.	excluded	previously excluded	previously excluded
Weber ME, Pisias NG (1999) Spatial and temporal distribution of biogenic carbonate and opal in deep-sea sediments from the eastern equatorial Pacific : Implications for ocean history since 1.3 Ma. Earth Planet Sci Lett 174:59–73.	excluded	previously excluded	previously excluded
Weber ME, Von Stackelberg U, Marchig V, Wiedicke M, Grupe B (2000) Variability of surface sediments in the Peru Basin: Dependence on water depth, productivity, bottom water flow, and seafloor topography. Mar Geol 163:169–184.	excluded	previously excluded	previously excluded
Weber ME, Wiedicke M, Riech V, Erlenkeuser H (1995) Carbonate preservation history in the Peru Basin: Paleoceanographic implications. Paleoceanography 10:775–800.	excluded	previously excluded	previously excluded
Wedding LM, Friedlander AM, Kittinger JN, Watling L, Gaines SD, Bennett M, Hardy SM, Smith CR (2013) From principles to practice: A spatial approach to systematic conservation planning in the deep sea. Proc R Soc B Biol Sci 280:20131684.	excluded	previously excluded	previously excluded
Wegorzewski A V., Köpcke M, Kuhn T, Sitnikova MA, Wotruba H (2018) Thermal pre-treatment of polymetallic nodules to create metal (Ni, cu, co)-rich individual particles for further processing. Minerals 8:1–16.	excluded	previously excluded	previously excluded
Wegorzewski A V., Kuhn T (2014) The influence of suboxic diagenesis on the formation of manganese nodules in the Clarion Clipperton nodule belt of the Pacific Ocean. Mar Geol 357:123–138.	excluded	previously excluded	previously excluded
Weikert H, Schnack D (1993) Zoonek - Untersuchungen der natürlichen Struktur des Zooplanktons und Nektons im Bereich eines Manganknollenfeldes in der Tiefsee des Südpazifiks. In: Zentrum für Meeres- und Klimaforschung der Universität Hamburg, 5th ed. pp. 1–27.	excluded	previously excluded	previously excluded
Wenhai L, Cusack C, Baker M, Tao W, Mingbao C, Paige K, Xiaofan Z, Levin L, Escobar E, Amon D, Yue Y, Reitz A, Sepp Neves AA, O’Rourke E, Mannarini G, Pearlman J, Tinker J, Horsburgh KJ, Lehodey P, Pouliquen S, Dale T, Peng Z, Yufeng Y (2019) Successful blue economy examples with an emphasis on international perspectives. Front Mar Sci 6:1–14.	excluded	previously excluded	previously excluded
Weydert M (1991) Design of a system to assess manganese nodule resources acoustically. Ultrasonics 29:150–158.	excluded	previously excluded	previously excluded
Weydert MMP (1986) Manganese nodule distributions at a site in the eastern North Pacific. Mar Min 5:357–392.	excluded	previously excluded	previously excluded
Weydert MMP (1990) Measurements of the acoustic backscatter of selected areas of the deep seafloor and some implications for the assessment of manganese nodule resources. J Acoust Soc Am 88:350–366.	excluded	previously excluded	previously excluded
Wang X, Wang Y, Müller WEG (2008) Biotic colonizations of manganese/polymetallic nodules. J Biotechnol 136:S534.	included	excluded	previously excluded
White PMT (1982) Potential impact of manganese nodule mining. Trans Institutions Min Metall Sect A - Min Ind 91:A184–A198.	included	excluded	included
Wi JH, Suh HL, Kim D (2015a) Three new species of the deep-sea genus Collettea Lang, 1973 (Tanaidacea; Colletteidae) in the eastern central Pacific. J Crustac Biol 35:714–727.	included	included	included
Wiedicke MH, Weber ME (1996) Small-scale variability of seafloor features in the northern Peru Basin: Results from acoustic survey methods. Mar Geophys Res 18:507–526.	excluded	previously excluded	previously excluded
van Wijk JM, Haalboom S, de Hoog E, de Stigter H, Smit MG (2019) Impact fragmentation of polymetallic nodules under deep ocean pressure conditions. Miner Eng 134:250–260.	excluded	previously excluded	previously excluded
Wi JH, Suh HL, Yu OH (2015b) Description of two new species of Neotanais Beddard, 1886 (Crustacea, Tanaidacea) from KODOS area. Zootaxa 3926:244–256.	included	included	included
Wiklund H, Neal L, Glover AG, Drennan R, Rabone M, Dahlgren TG (2019) Abyssal fauna of polymetallic nodule exploration areas, eastern Clarion-Clipperton Zone, central Pacific Ocean: Annelida: Capitellidae, Opheliidae, Scalibregmatidae, and Travisiidae. Zookeys 883:1–82.	included	included	included
Wiklund H, Taylor JD, Dahlgren TG, Todt C, Ikebe C, Rabone M, Glover AG (2017) Abyssal fauna of the UK-1 polymetallic nodule exploration area, Clarion-Clipperton Zone, central Pacific Ocean: Mollusca. Zookeys 707:1–46.	included	included	included
Wilson GDF (1987) Crustacean communities of the manganese nodule province (Domes Site A compared with Domes site C). Report for the National Oceanic and Atmospheric Administration Office of Ocean and Coastal Resource Management. La Jolla, pp. 1–43.	included	included	included
Wogman NA, Rancitel LA, Rieck HG, Nielson HL (1973) In-situ analysis of major and minor elements in manganese nodule fields. Trans - Am Geophys Union 54:339–339.	excluded	previously excluded	previously excluded
Wu J, Xu H, Liu J (2014) Low-cost launch and recovery system for Qianlong I AUV. Sea Technol 55:49–50.	excluded	previously excluded	previously excluded
Wu Y, Yu M, Zhang Z, Wang Y, Yang X, Wang X, Ren Q, Sun Z, Shi X, Zhang XH (2017a) Polaribacter pacificus sp. nov., isolated from a deep-sea polymetallic nodule from the eastern Pacific Ocean. Int J Syst Evol Microbiol 67:3203–3208.	excluded	previously excluded	previously excluded
Wu YH, Cheng H, Huo YY, Xu L, Liu Q, Wang CS, Xu XW (2017b) Complete genome sequence of esterase-producing bacterium Croceicoccus marinus E4A9T. Stand Genomic Sci 12:1–8.	excluded	previously excluded	previously excluded
Wu YH, Liao L, Wang CS, Ma WL, Meng FX, Wu M, Xu XW (2013) A comparison of microbial communities in deep-sea polymetallic nodules and the surrounding sediments in the Pacific Ocean. Deep Res I 79:40–49.	excluded	previously excluded	previously excluded
Wu YH, Wu M, Wang CS, Wang XG, Yang JY, Oren A, Xu XW (2008) Microbacterium profundi sp. nov., isolated from deep-sea sediment of polymetallic nodule environments. Int J Syst Evol Microbiol 58:2930–2934.	excluded	previously excluded	previously excluded
Wu YH, Zhou P, Cheng H, Wang CS, Wu M, Xu XW (2015) Draft genome sequence of Microbacterium profundi Shh49T, an actinobacterium isolated from deep-sea sediment of a polymetallic nodule environment. Genome Announc 3:4–5.	excluded	previously excluded	previously excluded
Xia JX, Ni JR, Mendoza C (2004) Hydraulic lifting of manganese nodules through a riser. J Offshore Mech Arct Eng 126:72–77.	excluded	previously excluded	previously excluded
Xu L, Yang J, Ni Q, Yang Y, Hu Z, Liu Y, Wu Y, Luo T, Hu S (2018) Determination of Sm-Nd isotopic compositions in fifteen geological materials using laser ablation MC-ICP-MS and application to monazite geochronology of metasedimentary rock in the North China Craton. Geostand Geoanalytical Res 42:379–394.	excluded	previously excluded	previously excluded
Xu M, Wang F, Meng J, Xiao X (2007) Construction and preliminary analysis of a metagenomic library from a deep-sea sediment of east Pacific Nodule Province. FEMS Microbiol Ecol 62:233–241.	excluded	previously excluded	previously excluded
Xu M, Wang P, Wang F, Xiao X (2005) Microbial diversity at a deep-sea station of the Pacific nodule province. Biodivers Conserv 14:3363–3380.	excluded	previously excluded	previously excluded
Xu XW, Wu YH, Wang CS, Wang XG, Oren A, Wu M (2009) Croceicoccus marinus gen. nov., sp. nov., a yellow-pigmented bacterium from deep-sea sediment, and emended description of the family Erythrobacteraceae. Int J Syst Evol Microbiol 59:2247–2253.	excluded	previously excluded	previously excluded
Yamashita M, Taniguchi T., Okaue Y, Yokoyama T (2007) Adsorption and coprecipitation behaviors of platinum(II) complex ions on and with manganese(IV) dioxide and manganese(II) hydroxide: Model reactions for the concentration mechanism of platinum into oceanic manganese nodule. Geochim Cosmochim Acta 71:A1137–A1137.	excluded	previously excluded	previously excluded
Yamazaki T (1990) Innovative research and development of nodule mining technologies - Harmonization with the environment. Mater Soc 14:327–338.	excluded	previously excluded	previously excluded
Yang H, Liu S (2018) Measuring method of solid-liquid two-phase flow in slurry pipeline for deep-sea mining. Thalass An Int J Mar Sci 34:459–469.	excluded	previously excluded	previously excluded
Yang Q, Zhou H (2004) Bioturbation in near-surface sediments from the COMRA Polymetallic Nodule Area: Evidence from excess Pb measurements. Chinese Sci Bull 49:2538–2542.	excluded	previously excluded	previously excluded
Yanhe L, Yimin W, Hebin S, Guoliang Y (2005) Extreme enrichment of tellurium in deep-sea sediments. Acta Geol Sin 79:547–551.	excluded	previously excluded	previously excluded
Yao Y, Chen J, Huh C, Lee Y (2014) Geochemistry and origin of layers in single manganese nodule from the Philippine Sea and manganese nodules from offshore Minami-Torishima, western Pacific. Acta Geol Sin 88:1835–1845.	excluded	previously excluded	previously excluded
Yoo CM, Joo J, Lee SH, Ko Y, Chi S-B, Kim HJ, Seo I, Hyeong K (2018) Resource assessment of polymetallic nodules using acoustic backscatter intensity data from the Korean exploration area, northeastern equatorial Pacific. Ocean Sci J 53:381–394.	excluded	previously excluded	previously excluded
Yoon CH, Kim J, Park H, Yoo K (2015) The distribution of particle size and composition of manganese nodule comminuted during lifting. Geosystem Eng 18:348–352.	excluded	previously excluded	previously excluded
Wilson GDF (2017) Macrofauna abundance, species diversity and turnover at three sites in the Clipperton-Clarion Fracture Zone. Mar Biodivers 47:323–347.	included	included	included
Zeng Q, Huang D, Lin R, Wang J (2018) Deep-sea metazoan meiofauna from a polymetallic nodule area in the Central Indian Ocean Basin. Mar Biodivers 48:395–405.	excluded	previously excluded	previously excluded
Zeppilli D, Sarrazin J, Leduc D, Arbizu PM, Fontaneto D, Fontanier C, Gooday AJ, Kristensen RM, Ivanenko VN, Sørensen M V., Vanreusel A, Thébault J, Mea M, Allio N, Andro T, Arvigo A, Castrec J, Danielo M, Foulon V, Fumeron R, Hermabessiere L, Hulot V, James T, Langonne-Augen R, Le Bot T, Long M, Mahabror D, Morel Q, Pantalos M, Pouplard E, Raimondeau L, Rio-Cabello A, Seite S, Traisnel G, Urvoy …	excluded	previously excluded	previously excluded
Zhang B, Zou D, Huang R, Liu G, Gong Z, Hang W, Huang B (2013a) Study on distribution of elements in deep-sea Pacific polymetallic nodules via two-dimensional mapping laser ionization orthogonal time-of-flight mass spectrometry. Spectrochim Acta Part B At Spectrosc 85:13–19.	excluded	previously excluded	previously excluded
Zhang DC, Liu YX, Li XZ (2015) Characterization of bacterial diversity associated with deep sea ferromanganese nodules from the South China Sea. J Microbiol 53:598–605.	excluded	previously excluded	previously excluded
Zhang H, Chen J, Zhu L, Yang G, Li D (2014) Anthropogenic mercury enrichment factors and contributions in soils of Guangdong Province, South China. J Geochemical Explor 144:312–319.	excluded	previously excluded	previously excluded
Zhang L, Huang T, Guo XJ, Liu XY (2010) Separation and determination of trace amounts of thallium by nano-tio2 combined with microwave irradiation. Chem Res Chinese Univ 26:1020–1024.	excluded	previously excluded	previously excluded
Zhang L, Huang T, Liu X, Zhang M, Li K (2011) Selective solid-phase extraction of trace thallium with nano-Al 2O3 from environmental samples. J Anal Chem 66:368–372.	excluded	previously excluded	previously excluded
Zhang P-P, Han C-H, Cheng J-P, Chen Z-G, Ye Y (2008) Effect of La doping on magnetic properties of ferrite prepared from ocean manganese nodules. Chinese J Inorg Chem 24:307–310.	excluded	previously excluded	previously excluded
Zhang P-P, Han CH, Cheng JP, Chen XG, Ye Y (2007) Preparation and characterization of la doped ferrite using marine manganese nodules as raw materials. J Rare Earths 25:477–480.	excluded	previously excluded	previously excluded
Zhang S, Zhang R, Lu J, Ma D, Ding T, Gao S, Zhang Q (2019) Neoproterozoic tin mineralization in South China: Geology and cassiterite U–Pb age of the Baotan tin deposit in northern Guangxi. Miner Depos 54:1125–1142.	excluded	previously excluded	previously excluded
Zhang X, Zhu K, Du Y, Zhang F, Zhang W, Ren X, Jiang B, Huang D (2016) Geochemical characteristics and metal element enrichment in crusts from seamounts of the western Pacific. Front Earth Sci 10:171–182.	excluded	previously excluded	previously excluded
Zhang Y, Liu Q, Sun C (2002) Correlation between reducing power and electronic structure of organic reducing agents used in sulfuric acid leaching of polymetallic nodules. Int J Miner Process 65:191–202.	excluded	previously excluded	previously excluded
Zhang Y, Liu Q, Sun C (2001) Sulfuric acid leaching of ocean manganese nodules using aromatic amines as reducing agents. Miner Eng 14:539–542.	excluded	previously excluded	previously excluded
Zhang Z, Du Y, Gao L, Zhang Y, Shi G, Liu C, Zhang P, Duan X (2012) Enrichment of REEs in polymetallic nodules and crusts and its potential for exploitation. J Rare Earths 30:621–626.	excluded	previously excluded	previously excluded
Zhang Z, Du YS, Wu CH, Fang NQ, Yang SX, Liu J, Song CB (2013b) Growth of a polymetallic nodule from the northwestern continental margin of the South China Sea and its response to changes in the paleoceanographical environment of the Late Cenozoic. Sci China Earth Sci 56:453–463.	excluded	previously excluded	previously excluded
Zhao J, Li G, Qin K, Tang D (2019) A review of the types and ore mechanism of the cobalt deposits. Kexue Tongbao/Chinese Sci Bull 64:2484–2500.	excluded	previously excluded	previously excluded
Zhmodik SM, Belyanin DK, Mironov AG, Parkhomenko VS, Titov AT, Teplyakova T V., Tsimbalist VG, Tatarinov A V. (2009) Role of the biogenic factor in platinum accumulation by oceanic ferromanganese nodules. Dokl Earth Sci 427:777–782.	excluded	previously excluded	previously excluded
Zhong Y, Chen Z, González FJ, Hein JR, Zheng X, Li G, Luo Y, Mo A, Tian Y, Wang S (2017) Composition and genesis of ferromanganese deposits from the northern South China Sea. J Asian Earth Sci 138:110–128.	excluded	previously excluded	previously excluded
Zhu J, Yang C, Lu R, Sheng K, Wang Y, Homman NPO, Malmqvist KG (1995) Micron scale investigation of marine ores by nuclear microprobe technology. Nucl Inst Methods Phys Res B 104:402–408.	excluded	previously excluded	previously excluded
Zielke W, Jankowski J, Sündermann J, Segschneider J (1995) Numerical modeling of sediment transport caused by deep sea mining. In: Proceedings of the First ISOPE Ocean Mining Symposium. ISOPE, Tsukuba, Japan, p 157–161.	excluded	previously excluded	previously excluded
Zinssmeister C, Wilke T, Hoppenrath M (2017) Species diversity of dinophysoid dinoflagellates in the Clarion–Clipperton Fracture Zone, eastern Pacific. Mar Biodivers 47:271–287.	excluded	previously excluded	previously excluded
Zych M, Hanus R, Vlasák P, Jaszczur M, Petryka L (2017) Radiometric methods in the measurement of particle-laden flows. Powder Technol 318:491–500.	excluded	previously excluded	previously excluded
Yu OH, Lee H-G, Kim D, Wi JH, Kim KH, Yoo CM (2018) Characterization of deep-sea macrofauna in the Korean exploration claim area in the Clarion-Clipperton Fracture Zone, northeastern Pacific Ocean. Ocean Sci J 53:301–314.	included	included	included
SO239 deep-sea image dataset (unpublished)	included	included	included
SO242-2 deep-sea image dataset (unpublished)	included	included	included
