# Supplementary material for: Polymetallic nodules are essential for food-web integrity of a prospective deep-seabed mining area in Pacific abyssal plains
Source: Sci Rep. 2021 Jun 10;11:12238. doi: 10.1038/s41598-021-91703-4 (PMC8192577; doi:10.1038/s41598-021-91703-4)
Supplement: Supplementary file 3 — Supplementary Dataset S1. [file 41598_2021_91703_MOESM3_ESM.csv]

Phylum	Subphylum	Class	Subclass	Superorder	Order	Suborder	Superfamily	Family	Subfamily	Genus	Species	Morphotype	modellabel	reference taxon	non-trophicinteraction_nodules	non-trophicinteraction_organisms	non-trophicinteraction_organismspecification	sizeclass	feeding_type	specific prey/ detritus types preference	feeding	reference feeding type
Nematoda		Chromadorea			Plectida			Camacolaimidae		Deontolaimus	Deontolaimus prytherchi		Mei_Deontolaimus	Bussau C (1993) Taxonomische und ökologische Untersuchungen an Nematoden des Peru-Beckens. Kiel University	obligatory	no		Mei	bacterivore		Bac	Yeates GW, Bongers T, de Goede RGM, Freckman DW, Georgieva SS (1993) Feeding habits in soil nematode families and genera - An outline for soil ecologists. J Nematol 25:315–331.
Arthropoda	Crustacea	Copepoda			Harpacticoida			Aegisthidae					Mei_Aegisthidae	Ahnert A, Schriever G (2001) Response of abyssal copepoda Harpacticoida (Crustacea) and other meiobenthos to an artificial disturbance and its bearing on future mining for polymetallic nodules. Deep Res II 48:3779–3794.	no	no		Mei	bacterivore, deposit feeder		Bac	Giere, O (2009) Meiobenthology - The Microscopic Motile Fauna of Aquatic Sediment (2nd ed.). Berlin: Springer-Verlag.
Arthropoda	Crustacea	Copepoda			Harpacticoida			Aegisthidae					Mei_Aegisthidae	Ahnert A, Schriever G (2001) Response of abyssal copepoda Harpacticoida (Crustacea) and other meiobenthos to an artificial disturbance and its bearing on future mining for polymetallic nodules. Deep Res II 48:3779–3794.	no	no		Mei	bacterivore, deposit feeder		sDet	Giere, O (2009) Meiobenthology - The Microscopic Motile Fauna of Aquatic Sediment (2nd ed.). Berlin: Springer-Verlag.
Arthropoda	Crustacea	Copepoda			Harpacticoida			Ameiridae					Mei_Ameiridae	Ahnert A, Schriever G (2001) Response of abyssal copepoda Harpacticoida (Crustacea) and other meiobenthos to an artificial disturbance and its bearing on future mining for polymetallic nodules. Deep Res II 48:3779–3794.	no	no		Mei	bacterivore, deposit feeder		Bac	Giere, O (2009) Meiobenthology - The Microscopic Motile Fauna of Aquatic Sediment (2nd ed.). Berlin: Springer-Verlag.
Arthropoda	Crustacea	Copepoda			Harpacticoida			Ameiridae					Mei_Ameiridae	Ahnert A, Schriever G (2001) Response of abyssal copepoda Harpacticoida (Crustacea) and other meiobenthos to an artificial disturbance and its bearing on future mining for polymetallic nodules. Deep Res II 48:3779–3794.	no	no		Mei	bacterivore, deposit feeder		sDet	Giere, O (2009) Meiobenthology - The Microscopic Motile Fauna of Aquatic Sediment (2nd ed.). Berlin: Springer-Verlag.
Arthropoda	Crustacea	Copepoda			Harpacticoida			Ancorabolidae					Mei_Ancorabolidae	Ahnert A, Schriever G (2001) Response of abyssal copepoda Harpacticoida (Crustacea) and other meiobenthos to an artificial disturbance and its bearing on future mining for polymetallic nodules. Deep Res II 48:3779–3794.	no	no		Mei	bacterivore, deposit feeder		Bac	Giere, O (2009) Meiobenthology - The Microscopic Motile Fauna of Aquatic Sediment (2nd ed.). Berlin: Springer-Verlag.
Arthropoda	Crustacea	Copepoda			Harpacticoida			Ancorabolidae					Mei_Ancorabolidae	Ahnert A, Schriever G (2001) Response of abyssal copepoda Harpacticoida (Crustacea) and other meiobenthos to an artificial disturbance and its bearing on future mining for polymetallic nodules. Deep Res II 48:3779–3794.	no	no		Mei	bacterivore, deposit feeder		sDet	Giere, O (2009) Meiobenthology - The Microscopic Motile Fauna of Aquatic Sediment (2nd ed.). Berlin: Springer-Verlag.
Arthropoda	Crustacea	Copepoda			Harpacticoida			Argestidae					Mei_Argestidae	Ahnert A, Schriever G (2001) Response of abyssal copepoda Harpacticoida (Crustacea) and other meiobenthos to an artificial disturbance and its bearing on future mining for polymetallic nodules. Deep Res II 48:3779–3794.	no	no		Mei	bacterivore, deposit feeder		Bac	Giere, O (2009) Meiobenthology - The Microscopic Motile Fauna of Aquatic Sediment (2nd ed.). Berlin: Springer-Verlag.
Arthropoda	Crustacea	Copepoda			Harpacticoida			Argestidae					Mei_Argestidae	Ahnert A, Schriever G (2001) Response of abyssal copepoda Harpacticoida (Crustacea) and other meiobenthos to an artificial disturbance and its bearing on future mining for polymetallic nodules. Deep Res II 48:3779–3794.	no	no		Mei	bacterivore, deposit feeder		sDet	Giere, O (2009) Meiobenthology - The Microscopic Motile Fauna of Aquatic Sediment (2nd ed.). Berlin: Springer-Verlag.
Arthropoda	Crustacea	Copepoda			Harpacticoida			Canthocamptidae					Mei_Canthocamptidae	Ahnert A, Schriever G (2001) Response of abyssal copepoda Harpacticoida (Crustacea) and other meiobenthos to an artificial disturbance and its bearing on future mining for polymetallic nodules. Deep Res II 48:3779–3794.	no	no		Mei	bacterivore, deposit feeder		Bac	Giere, O (2009) Meiobenthology - The Microscopic Motile Fauna of Aquatic Sediment (2nd ed.). Berlin: Springer-Verlag.
Arthropoda	Crustacea	Copepoda			Harpacticoida			Canthocamptidae					Mei_Canthocamptidae	Ahnert A, Schriever G (2001) Response of abyssal copepoda Harpacticoida (Crustacea) and other meiobenthos to an artificial disturbance and its bearing on future mining for polymetallic nodules. Deep Res II 48:3779–3794.	no	no		Mei	bacterivore, deposit feeder		sDet	Giere, O (2009) Meiobenthology - The Microscopic Motile Fauna of Aquatic Sediment (2nd ed.). Berlin: Springer-Verlag.
Arthropoda	Crustacea	Copepoda			Harpacticoida			Canuellidae					Mei_Canuellidae	Ahnert A, Schriever G (2001) Response of abyssal copepoda Harpacticoida (Crustacea) and other meiobenthos to an artificial disturbance and its bearing on future mining for polymetallic nodules. Deep Res II 48:3779–3794.	no	no		Mei	bacterivore, deposit feeder		Bac	Giere, O (2009) Meiobenthology - The Microscopic Motile Fauna of Aquatic Sediment (2nd ed.). Berlin: Springer-Verlag.
Arthropoda	Crustacea	Copepoda			Harpacticoida			Canuellidae					Mei_Canuellidae	Ahnert A, Schriever G (2001) Response of abyssal copepoda Harpacticoida (Crustacea) and other meiobenthos to an artificial disturbance and its bearing on future mining for polymetallic nodules. Deep Res II 48:3779–3794.	no	no		Mei	bacterivore, deposit feeder		sDet	Giere, O (2009) Meiobenthology - The Microscopic Motile Fauna of Aquatic Sediment (2nd ed.). Berlin: Springer-Verlag.
Arthropoda	Crustacea	Copepoda			Harpacticoida			Cletodidae					Mei_Cletodidae	Ahnert A, Schriever G (2001) Response of abyssal copepoda Harpacticoida (Crustacea) and other meiobenthos to an artificial disturbance and its bearing on future mining for polymetallic nodules. Deep Res II 48:3779–3794.	no	no		Mei	bacterivore, deposit feeder		Bac	Giere, O (2009) Meiobenthology - The Microscopic Motile Fauna of Aquatic Sediment (2nd ed.). Berlin: Springer-Verlag.
Arthropoda	Crustacea	Copepoda			Harpacticoida			Cletodidae					Mei_Cletodidae	Ahnert A, Schriever G (2001) Response of abyssal copepoda Harpacticoida (Crustacea) and other meiobenthos to an artificial disturbance and its bearing on future mining for polymetallic nodules. Deep Res II 48:3779–3794.	no	no		Mei	bacterivore, deposit feeder		sDet	Giere, O (2009) Meiobenthology - The Microscopic Motile Fauna of Aquatic Sediment (2nd ed.). Berlin: Springer-Verlag.
Arthropoda	Crustacea	Copepoda			Harpacticoida			Darcythompsoniidae					Mei_Darcythompsoniidae	Ahnert A, Schriever G (2001) Response of abyssal copepoda Harpacticoida (Crustacea) and other meiobenthos to an artificial disturbance and its bearing on future mining for polymetallic nodules. Deep Res II 48:3779–3794.	no	no		Mei	bacterivore, deposit feeder		Bac	Giere, O (2009) Meiobenthology - The Microscopic Motile Fauna of Aquatic Sediment (2nd ed.). Berlin: Springer-Verlag.
Arthropoda	Crustacea	Copepoda			Harpacticoida			Darcythompsoniidae					Mei_Darcythompsoniidae	Ahnert A, Schriever G (2001) Response of abyssal copepoda Harpacticoida (Crustacea) and other meiobenthos to an artificial disturbance and its bearing on future mining for polymetallic nodules. Deep Res II 48:3779–3794.	no	no		Mei	bacterivore, deposit feeder		sDet	Giere, O (2009) Meiobenthology - The Microscopic Motile Fauna of Aquatic Sediment (2nd ed.). Berlin: Springer-Verlag.
Arthropoda	Crustacea	Copepoda			Harpacticoida			Diosaccidae					Mei_Diosaccidae	Ahnert A, Schriever G (2001) Response of abyssal copepoda Harpacticoida (Crustacea) and other meiobenthos to an artificial disturbance and its bearing on future mining for polymetallic nodules. Deep Res II 48:3779–3794.	no	no		Mei	bacterivore, deposit feeder		Bac	Giere, O (2009) Meiobenthology - The Microscopic Motile Fauna of Aquatic Sediment (2nd ed.). Berlin: Springer-Verlag.
Arthropoda	Crustacea	Copepoda			Harpacticoida			Diosaccidae					Mei_Diosaccidae	Ahnert A, Schriever G (2001) Response of abyssal copepoda Harpacticoida (Crustacea) and other meiobenthos to an artificial disturbance and its bearing on future mining for polymetallic nodules. Deep Res II 48:3779–3794.	no	no		Mei	bacterivore, deposit feeder		sDet	Giere, O (2009) Meiobenthology - The Microscopic Motile Fauna of Aquatic Sediment (2nd ed.). Berlin: Springer-Verlag.
Arthropoda	Crustacea	Copepoda			Harpacticoida			Huntemanniidae					Mei_Huntemanniidae	Ahnert A, Schriever G (2001) Response of abyssal copepoda Harpacticoida (Crustacea) and other meiobenthos to an artificial disturbance and its bearing on future mining for polymetallic nodules. Deep Res II 48:3779–3794.	no	no		Mei	bacterivore, deposit feeder		Bac	Giere, O (2009) Meiobenthology - The Microscopic Motile Fauna of Aquatic Sediment (2nd ed.). Berlin: Springer-Verlag.
Arthropoda	Crustacea	Copepoda			Harpacticoida			Huntemanniidae					Mei_Huntemanniidae	Ahnert A, Schriever G (2001) Response of abyssal copepoda Harpacticoida (Crustacea) and other meiobenthos to an artificial disturbance and its bearing on future mining for polymetallic nodules. Deep Res II 48:3779–3794.	no	no		Mei	bacterivore, deposit feeder		sDet	Giere, O (2009) Meiobenthology - The Microscopic Motile Fauna of Aquatic Sediment (2nd ed.). Berlin: Springer-Verlag.
Arthropoda	Crustacea	Copepoda			Harpacticoida			Laophontidae					Mei_Laophontidae	Ahnert A, Schriever G (2001) Response of abyssal copepoda Harpacticoida (Crustacea) and other meiobenthos to an artificial disturbance and its bearing on future mining for polymetallic nodules. Deep Res II 48:3779–3794.	no	no		Mei	bacterivore, deposit feeder		Bac	Giere, O (2009) Meiobenthology - The Microscopic Motile Fauna of Aquatic Sediment (2nd ed.). Berlin: Springer-Verlag.
Arthropoda	Crustacea	Copepoda			Harpacticoida			Laophontidae					Mei_Laophontidae	Ahnert A, Schriever G (2001) Response of abyssal copepoda Harpacticoida (Crustacea) and other meiobenthos to an artificial disturbance and its bearing on future mining for polymetallic nodules. Deep Res II 48:3779–3794.	no	no		Mei	bacterivore, deposit feeder		sDet	Giere, O (2009) Meiobenthology - The Microscopic Motile Fauna of Aquatic Sediment (2nd ed.). Berlin: Springer-Verlag.
Arthropoda	Crustacea	Copepoda			Harpacticoida			Miraciidae					Mei_Miraciidae	Ahnert A, Schriever G (2001) Response of abyssal copepoda Harpacticoida (Crustacea) and other meiobenthos to an artificial disturbance and its bearing on future mining for polymetallic nodules. Deep Res II 48:3779–3794.	no	no		Mei	bacterivore, deposit feeder		Bac	Giere, O (2009) Meiobenthology - The Microscopic Motile Fauna of Aquatic Sediment (2nd ed.). Berlin: Springer-Verlag.
Arthropoda	Crustacea	Copepoda			Harpacticoida			Miraciidae					Mei_Miraciidae	Ahnert A, Schriever G (2001) Response of abyssal copepoda Harpacticoida (Crustacea) and other meiobenthos to an artificial disturbance and its bearing on future mining for polymetallic nodules. Deep Res II 48:3779–3794.	no	no		Mei	bacterivore, deposit feeder		sDet	Giere, O (2009) Meiobenthology - The Microscopic Motile Fauna of Aquatic Sediment (2nd ed.). Berlin: Springer-Verlag.
Arthropoda	Crustacea	Copepoda			Harpacticoida			Neobradyidae					Mei_Neobradyidae	Ahnert A, Schriever G (2001) Response of abyssal copepoda Harpacticoida (Crustacea) and other meiobenthos to an artificial disturbance and its bearing on future mining for polymetallic nodules. Deep Res II 48:3779–3794.	no	no		Mei	bacterivore, deposit feeder		Bac	Giere, O (2009) Meiobenthology - The Microscopic Motile Fauna of Aquatic Sediment (2nd ed.). Berlin: Springer-Verlag.
Arthropoda	Crustacea	Copepoda			Harpacticoida			Neobradyidae					Mei_Neobradyidae	Ahnert A, Schriever G (2001) Response of abyssal copepoda Harpacticoida (Crustacea) and other meiobenthos to an artificial disturbance and its bearing on future mining for polymetallic nodules. Deep Res II 48:3779–3794.	no	no		Mei	bacterivore, deposit feeder		sDet	Giere, O (2009) Meiobenthology - The Microscopic Motile Fauna of Aquatic Sediment (2nd ed.). Berlin: Springer-Verlag.
Arthropoda	Crustacea	Copepoda			Harpacticoida			Paramesochridae					Mei_Paramesochridae	Ahnert A, Schriever G (2001) Response of abyssal copepoda Harpacticoida (Crustacea) and other meiobenthos to an artificial disturbance and its bearing on future mining for polymetallic nodules. Deep Res II 48:3779–3794.	no	no		Mei	bacterivore, deposit feeder		Bac	Giere, O (2009) Meiobenthology - The Microscopic Motile Fauna of Aquatic Sediment (2nd ed.). Berlin: Springer-Verlag.
Arthropoda	Crustacea	Copepoda			Harpacticoida			Paramesochridae					Mei_Paramesochridae	Ahnert A, Schriever G (2001) Response of abyssal copepoda Harpacticoida (Crustacea) and other meiobenthos to an artificial disturbance and its bearing on future mining for polymetallic nodules. Deep Res II 48:3779–3794.	no	no		Mei	bacterivore, deposit feeder		sDet	Giere, O (2009) Meiobenthology - The Microscopic Motile Fauna of Aquatic Sediment (2nd ed.). Berlin: Springer-Verlag.
Arthropoda	Crustacea	Copepoda			Harpacticoida			Pseudotachidiidae					Mei_Pseudotachidiidae	Ahnert A, Schriever G (2001) Response of abyssal copepoda Harpacticoida (Crustacea) and other meiobenthos to an artificial disturbance and its bearing on future mining for polymetallic nodules. Deep Res II 48:3779–3794.	no	no		Mei	bacterivore, deposit feeder		Bac	Giere, O (2009) Meiobenthology - The Microscopic Motile Fauna of Aquatic Sediment (2nd ed.). Berlin: Springer-Verlag.
Arthropoda	Crustacea	Copepoda			Harpacticoida			Pseudotachidiidae					Mei_Pseudotachidiidae	Ahnert A, Schriever G (2001) Response of abyssal copepoda Harpacticoida (Crustacea) and other meiobenthos to an artificial disturbance and its bearing on future mining for polymetallic nodules. Deep Res II 48:3779–3794.	no	no		Mei	bacterivore, deposit feeder		sDet	Giere, O (2009) Meiobenthology - The Microscopic Motile Fauna of Aquatic Sediment (2nd ed.). Berlin: Springer-Verlag.
Arthropoda	Crustacea	Copepoda			Harpacticoida			Thalestridae					Mei_Thalestridae	Ahnert A, Schriever G (2001) Response of abyssal copepoda Harpacticoida (Crustacea) and other meiobenthos to an artificial disturbance and its bearing on future mining for polymetallic nodules. Deep Res II 48:3779–3794.	no	no		Mei	bacterivore, deposit feeder		Bac	Giere, O (2009) Meiobenthology - The Microscopic Motile Fauna of Aquatic Sediment (2nd ed.). Berlin: Springer-Verlag.
Arthropoda	Crustacea	Copepoda			Harpacticoida			Thalestridae					Mei_Thalestridae	Ahnert A, Schriever G (2001) Response of abyssal copepoda Harpacticoida (Crustacea) and other meiobenthos to an artificial disturbance and its bearing on future mining for polymetallic nodules. Deep Res II 48:3779–3794.	no	no		Mei	bacterivore, deposit feeder		sDet	Giere, O (2009) Meiobenthology - The Microscopic Motile Fauna of Aquatic Sediment (2nd ed.). Berlin: Springer-Verlag.
Arthropoda	Crustacea	Copepoda			Harpacticoida			Tisbidae					Mei_Tisbidae	Ahnert A, Schriever G (2001) Response of abyssal copepoda Harpacticoida (Crustacea) and other meiobenthos to an artificial disturbance and its bearing on future mining for polymetallic nodules. Deep Res II 48:3779–3794.	no	no		Mei	bacterivore, deposit feeder		Bac	Giere, O (2009) Meiobenthology - The Microscopic Motile Fauna of Aquatic Sediment (2nd ed.). Berlin: Springer-Verlag.
Arthropoda	Crustacea	Copepoda			Harpacticoida			Tisbidae					Mei_Tisbidae	Ahnert A, Schriever G (2001) Response of abyssal copepoda Harpacticoida (Crustacea) and other meiobenthos to an artificial disturbance and its bearing on future mining for polymetallic nodules. Deep Res II 48:3779–3794.	no	no		Mei	bacterivore, deposit feeder		sDet	Giere, O (2009) Meiobenthology - The Microscopic Motile Fauna of Aquatic Sediment (2nd ed.). Berlin: Springer-Verlag.
Echinodermata		Asteroidea			Paxillosida			Porcellanasteridae					Meg_Porcellanasteridae	Bluhm H (1994b) Monitoring megabenthic communities in abyssal manganese nodule sites of the East Pacific Ocean in association with commercial deep-sea mining. Aquat Conserv Mar Freshw Ecosyst 4:187–201.	no	no		Meg	bacterivore, deposit feeder	phytodetritus	Bac	Howell KL, Billett DSM, Tyler PA, Davidson R (2004) Feeding ecology of deep-sea seastars (Echinodermata: Asteroidea): A pigment biomarker approach. Mar Ecol Prog Ser 266:103–110.
Echinodermata		Asteroidea			Paxillosida			Porcellanasteridae					Meg_Porcellanasteridae	Bluhm H (1994b) Monitoring megabenthic communities in abyssal manganese nodule sites of the East Pacific Ocean in association with commercial deep-sea mining. Aquat Conserv Mar Freshw Ecosyst 4:187–201.	no	no		Meg	bacterivore, deposit feeder	phytodetritus	phytoDet	Howell KL, Billett DSM, Tyler PA, Davidson R (2004) Feeding ecology of deep-sea seastars (Echinodermata: Asteroidea): A pigment biomarker approach. Mar Ecol Prog Ser 266:103–110.
Arthropoda	Crustacea	Malacostraca			Amphipoda								Mei_Amphipoda	Ahnert A, Schriever G (2001) Response of abyssal copepoda Harpacticoida (Crustacea) and other meiobenthos to an artificial disturbance and its bearing on future mining for polymetallic nodules. Deep Res II 48:3779–3794; Stratmann T, Mevenkamp L, Sweetman AK, Vanreusel A, van Oevelen D (2018b) Has phytodetritus processing by an abyssal soft-sediment community recovered 26 years after an experiment…	no	no		Mei	bacterivore, deposit feeder		Bac	Giere, O (2009) Meiobenthology - The Microscopic Motile Fauna of Aquatic Sediment (2nd ed.). Berlin: Springer-Verlag.
Arthropoda	Crustacea	Malacostraca			Amphipoda								Mei_Amphipoda	Ahnert A, Schriever G (2001) Response of abyssal copepoda Harpacticoida (Crustacea) and other meiobenthos to an artificial disturbance and its bearing on future mining for polymetallic nodules. Deep Res II 48:3779–3794; Stratmann T, Mevenkamp L, Sweetman AK, Vanreusel A, van Oevelen D (2018b) Has phytodetritus processing by an abyssal soft-sediment community recovered 26 years after an experiment…	no	no		Mei	bacterivore, deposit feeder		sDet	Giere, O (2009) Meiobenthology - The Microscopic Motile Fauna of Aquatic Sediment (2nd ed.). Berlin: Springer-Verlag.
Arthropoda	Crustacea	Copepoda			Calanoida								Mei_Calanoida	Ahnert A, Schriever G (2001) Response of abyssal copepoda Harpacticoida (Crustacea) and other meiobenthos to an artificial disturbance and its bearing on future mining for polymetallic nodules. Deep Res II 48:3779–3794.	no	no		Mei	bacterivore, deposit feeder		Bac	Gowing MM, & Wishner KF (1986) Trophic relationships of deep-sea calanoid copepods from the benthic boundary layer of the Santa Catalina Basin, California. Deep Sea Res Part A 33:939–961.
Arthropoda	Crustacea	Copepoda			Calanoida								Mei_Calanoida	Ahnert A, Schriever G (2001) Response of abyssal copepoda Harpacticoida (Crustacea) and other meiobenthos to an artificial disturbance and its bearing on future mining for polymetallic nodules. Deep Res II 48:3779–3794.	no	no		Mei	bacterivore, deposit feeder		sDet	Gowing MM, & Wishner KF (1986) Trophic relationships of deep-sea calanoid copepods from the benthic boundary layer of the Santa Catalina Basin, California. Deep Sea Res Part A 33:939–961.
Arthropoda	Crustacea	Copepoda			Harpacticoida			Parameiropsidae		Parameiropsis	Parameiropsis kodosensis		Mei_Parameiropsis	Cho DH, Wi JH, Suh H-L (2016) Two new species of the deep-sea genus Parameiropsis (Copepoda: Harpacticoida) from the eastern Central Pacific. Zootaxa 4132:521.	no	no		Mei	bacterivore, deposit feeder		Bac	Giere, O (2009) Meiobenthology - The Microscopic Motile Fauna of Aquatic Sediment (2nd ed.). Berlin: Springer-Verlag.
Arthropoda	Crustacea	Copepoda			Harpacticoida			Parameiropsidae		Parameiropsis	Parameiropsis kodosensis		Mei_Parameiropsis	Cho DH, Wi JH, Suh H-L (2016) Two new species of the deep-sea genus Parameiropsis (Copepoda: Harpacticoida) from the eastern Central Pacific. Zootaxa 4132:521.	no	no		Mei	bacterivore, deposit feeder		sDet	Giere, O (2009) Meiobenthology - The Microscopic Motile Fauna of Aquatic Sediment (2nd ed.). Berlin: Springer-Verlag.
Arthropoda	Crustacea	Copepoda			Harpacticoida			Parameiropsidae		Parameiropsis	Parameiropsis tetraspinosa		Mei_Parameiropsis	Cho DH, Wi JH, Suh H-L (2016) Two new species of the deep-sea genus Parameiropsis (Copepoda: Harpacticoida) from the eastern Central Pacific. Zootaxa 4132:521.	no	no		Mei	bacterivore, deposit feeder		Bac	Giere, O (2009) Meiobenthology - The Microscopic Motile Fauna of Aquatic Sediment (2nd ed.). Berlin: Springer-Verlag.
Arthropoda	Crustacea	Copepoda			Harpacticoida			Parameiropsidae		Parameiropsis	Parameiropsis tetraspinosa		Mei_Parameiropsis	Cho DH, Wi JH, Suh H-L (2016) Two new species of the deep-sea genus Parameiropsis (Copepoda: Harpacticoida) from the eastern Central Pacific. Zootaxa 4132:521.	no	no		Mei	bacterivore, deposit feeder		sDet	Giere, O (2009) Meiobenthology - The Microscopic Motile Fauna of Aquatic Sediment (2nd ed.). Berlin: Springer-Verlag.
Radiozoa													Mac_Radiozoa	Schriever G, Thiel H (1992) Cruise report DISCOL 3, Sonne-Cruise 77. Balboa/ Panama - Balboa/ Panama 26.01. - 27.02.1992. Hamburg.	no	no		Mac	bacterivore, deposit feeder, carnivore	bacteria, phytodetritus, rotifers, nematodes	Bac	Fox R, Barnes RD, Ruppert EE (2003) Invertebrate Zoology: A functional evolutionary approach, Brooks/ Cole Thompson Learning.
Radiozoa													Mac_Radiozoa	Schriever G, Thiel H (1992) Cruise report DISCOL 3, Sonne-Cruise 77. Balboa/ Panama - Balboa/ Panama 26.01. - 27.02.1992. Hamburg.	no	no		Mac	bacterivore, deposit feeder, carnivore	bacteria, phytodetritus, rotifers, nematodes	Mac_Nematoda	Fox R, Barnes RD, Ruppert EE (2003) Invertebrate Zoology: A functional evolutionary approach, Brooks/ Cole Thompson Learning.
Radiozoa													Mac_Radiozoa	Schriever G, Thiel H (1992) Cruise report DISCOL 3, Sonne-Cruise 77. Balboa/ Panama - Balboa/ Panama 26.01. - 27.02.1992. Hamburg.	no	no		Mac	bacterivore, deposit feeder, carnivore	bacteria, phytodetritus, rotifers, nematodes	Mei_Acantholaimus	Fox R, Barnes RD, Ruppert EE (2003) Invertebrate Zoology: A functional evolutionary approach, Brooks/ Cole Thompson Learning.
Radiozoa													Mac_Radiozoa	Schriever G, Thiel H (1992) Cruise report DISCOL 3, Sonne-Cruise 77. Balboa/ Panama - Balboa/ Panama 26.01. - 27.02.1992. Hamburg.	no	no		Mac	bacterivore, deposit feeder, carnivore	bacteria, phytodetritus, rotifers, nematodes	Mei_Actinonema	Fox R, Barnes RD, Ruppert EE (2003) Invertebrate Zoology: A functional evolutionary approach, Brooks/ Cole Thompson Learning.
Radiozoa													Mac_Radiozoa	Schriever G, Thiel H (1992) Cruise report DISCOL 3, Sonne-Cruise 77. Balboa/ Panama - Balboa/ Panama 26.01. - 27.02.1992. Hamburg.	no	no		Mac	bacterivore, deposit feeder, carnivore	bacteria, phytodetritus, rotifers, nematodes	Mei_Aegialoalaimus	Fox R, Barnes RD, Ruppert EE (2003) Invertebrate Zoology: A functional evolutionary approach, Brooks/ Cole Thompson Learning.
Radiozoa													Mac_Radiozoa	Schriever G, Thiel H (1992) Cruise report DISCOL 3, Sonne-Cruise 77. Balboa/ Panama - Balboa/ Panama 26.01. - 27.02.1992. Hamburg.	no	no		Mac	bacterivore, deposit feeder, carnivore	bacteria, phytodetritus, rotifers, nematodes	Mei_Amphimonhystera	Fox R, Barnes RD, Ruppert EE (2003) Invertebrate Zoology: A functional evolutionary approach, Brooks/ Cole Thompson Learning.
Radiozoa													Mac_Radiozoa	Schriever G, Thiel H (1992) Cruise report DISCOL 3, Sonne-Cruise 77. Balboa/ Panama - Balboa/ Panama 26.01. - 27.02.1992. Hamburg.	no	no		Mac	bacterivore, deposit feeder, carnivore	bacteria, phytodetritus, rotifers, nematodes	Mei_Aponema	Fox R, Barnes RD, Ruppert EE (2003) Invertebrate Zoology: A functional evolutionary approach, Brooks/ Cole Thompson Learning.
Radiozoa													Mac_Radiozoa	Schriever G, Thiel H (1992) Cruise report DISCOL 3, Sonne-Cruise 77. Balboa/ Panama - Balboa/ Panama 26.01. - 27.02.1992. Hamburg.	no	no		Mac	bacterivore, deposit feeder, carnivore	bacteria, phytodetritus, rotifers, nematodes	Mei_Axonolaimidae	Fox R, Barnes RD, Ruppert EE (2003) Invertebrate Zoology: A functional evolutionary approach, Brooks/ Cole Thompson Learning.
Radiozoa													Mac_Radiozoa	Schriever G, Thiel H (1992) Cruise report DISCOL 3, Sonne-Cruise 77. Balboa/ Panama - Balboa/ Panama 26.01. - 27.02.1992. Hamburg.	no	no		Mac	bacterivore, deposit feeder, carnivore	bacteria, phytodetritus, rotifers, nematodes	Mei_Bathylaimus	Fox R, Barnes RD, Ruppert EE (2003) Invertebrate Zoology: A functional evolutionary approach, Brooks/ Cole Thompson Learning.
Radiozoa													Mac_Radiozoa	Schriever G, Thiel H (1992) Cruise report DISCOL 3, Sonne-Cruise 77. Balboa/ Panama - Balboa/ Panama 26.01. - 27.02.1992. Hamburg.	no	no		Mac	bacterivore, deposit feeder, carnivore	bacteria, phytodetritus, rotifers, nematodes	Mei_Bathynox	Fox R, Barnes RD, Ruppert EE (2003) Invertebrate Zoology: A functional evolutionary approach, Brooks/ Cole Thompson Learning.
Radiozoa													Mac_Radiozoa	Schriever G, Thiel H (1992) Cruise report DISCOL 3, Sonne-Cruise 77. Balboa/ Panama - Balboa/ Panama 26.01. - 27.02.1992. Hamburg.	no	no		Mac	bacterivore, deposit feeder, carnivore	bacteria, phytodetritus, rotifers, nematodes	Mei_Bolbolaimus	Fox R, Barnes RD, Ruppert EE (2003) Invertebrate Zoology: A functional evolutionary approach, Brooks/ Cole Thompson Learning.
Radiozoa													Mac_Radiozoa	Schriever G, Thiel H (1992) Cruise report DISCOL 3, Sonne-Cruise 77. Balboa/ Panama - Balboa/ Panama 26.01. - 27.02.1992. Hamburg.	no	no		Mac	bacterivore, deposit feeder, carnivore	bacteria, phytodetritus, rotifers, nematodes	Mei_Caligocanna	Fox R, Barnes RD, Ruppert EE (2003) Invertebrate Zoology: A functional evolutionary approach, Brooks/ Cole Thompson Learning.
Radiozoa													Mac_Radiozoa	Schriever G, Thiel H (1992) Cruise report DISCOL 3, Sonne-Cruise 77. Balboa/ Panama - Balboa/ Panama 26.01. - 27.02.1992. Hamburg.	no	no		Mac	bacterivore, deposit feeder, carnivore	bacteria, phytodetritus, rotifers, nematodes	Mei_Camacolaimus	Fox R, Barnes RD, Ruppert EE (2003) Invertebrate Zoology: A functional evolutionary approach, Brooks/ Cole Thompson Learning.
Radiozoa													Mac_Radiozoa	Schriever G, Thiel H (1992) Cruise report DISCOL 3, Sonne-Cruise 77. Balboa/ Panama - Balboa/ Panama 26.01. - 27.02.1992. Hamburg.	no	no		Mac	bacterivore, deposit feeder, carnivore	bacteria, phytodetritus, rotifers, nematodes	Mei_Campylaimus	Fox R, Barnes RD, Ruppert EE (2003) Invertebrate Zoology: A functional evolutionary approach, Brooks/ Cole Thompson Learning.
Radiozoa													Mac_Radiozoa	Schriever G, Thiel H (1992) Cruise report DISCOL 3, Sonne-Cruise 77. Balboa/ Panama - Balboa/ Panama 26.01. - 27.02.1992. Hamburg.	no	no		Mac	bacterivore, deposit feeder, carnivore	bacteria, phytodetritus, rotifers, nematodes	Mei_Capsula	Fox R, Barnes RD, Ruppert EE (2003) Invertebrate Zoology: A functional evolutionary approach, Brooks/ Cole Thompson Learning.
Radiozoa													Mac_Radiozoa	Schriever G, Thiel H (1992) Cruise report DISCOL 3, Sonne-Cruise 77. Balboa/ Panama - Balboa/ Panama 26.01. - 27.02.1992. Hamburg.	no	no		Mac	bacterivore, deposit feeder, carnivore	bacteria, phytodetritus, rotifers, nematodes	Mei_Ceramonema	Fox R, Barnes RD, Ruppert EE (2003) Invertebrate Zoology: A functional evolutionary approach, Brooks/ Cole Thompson Learning.
Radiozoa													Mac_Radiozoa	Schriever G, Thiel H (1992) Cruise report DISCOL 3, Sonne-Cruise 77. Balboa/ Panama - Balboa/ Panama 26.01. - 27.02.1992. Hamburg.	no	no		Mac	bacterivore, deposit feeder, carnivore	bacteria, phytodetritus, rotifers, nematodes	Mei_Cervonema	Fox R, Barnes RD, Ruppert EE (2003) Invertebrate Zoology: A functional evolutionary approach, Brooks/ Cole Thompson Learning.
Radiozoa													Mac_Radiozoa	Schriever G, Thiel H (1992) Cruise report DISCOL 3, Sonne-Cruise 77. Balboa/ Panama - Balboa/ Panama 26.01. - 27.02.1992. Hamburg.	no	no		Mac	bacterivore, deposit feeder, carnivore	bacteria, phytodetritus, rotifers, nematodes	Mei_Cervonema	Fox R, Barnes RD, Ruppert EE (2003) Invertebrate Zoology: A functional evolutionary approach, Brooks/ Cole Thompson Learning.
Radiozoa													Mac_Radiozoa	Schriever G, Thiel H (1992) Cruise report DISCOL 3, Sonne-Cruise 77. Balboa/ Panama - Balboa/ Panama 26.01. - 27.02.1992. Hamburg.	no	no		Mac	bacterivore, deposit feeder, carnivore	bacteria, phytodetritus, rotifers, nematodes	Mei_Chaetonema	Fox R, Barnes RD, Ruppert EE (2003) Invertebrate Zoology: A functional evolutionary approach, Brooks/ Cole Thompson Learning.
Radiozoa													Mac_Radiozoa	Schriever G, Thiel H (1992) Cruise report DISCOL 3, Sonne-Cruise 77. Balboa/ Panama - Balboa/ Panama 26.01. - 27.02.1992. Hamburg.	no	no		Mac	bacterivore, deposit feeder, carnivore	bacteria, phytodetritus, rotifers, nematodes	Mei_Chromadorita	Fox R, Barnes RD, Ruppert EE (2003) Invertebrate Zoology: A functional evolutionary approach, Brooks/ Cole Thompson Learning.
Radiozoa													Mac_Radiozoa	Schriever G, Thiel H (1992) Cruise report DISCOL 3, Sonne-Cruise 77. Balboa/ Panama - Balboa/ Panama 26.01. - 27.02.1992. Hamburg.	no	no		Mac	bacterivore, deposit feeder, carnivore	bacteria, phytodetritus, rotifers, nematodes	Mei_Chromaspirina	Fox R, Barnes RD, Ruppert EE (2003) Invertebrate Zoology: A functional evolutionary approach, Brooks/ Cole Thompson Learning.
Radiozoa													Mac_Radiozoa	Schriever G, Thiel H (1992) Cruise report DISCOL 3, Sonne-Cruise 77. Balboa/ Panama - Balboa/ Panama 26.01. - 27.02.1992. Hamburg.	no	no		Mac	bacterivore, deposit feeder, carnivore	bacteria, phytodetritus, rotifers, nematodes	Mei_Coninckia	Fox R, Barnes RD, Ruppert EE (2003) Invertebrate Zoology: A functional evolutionary approach, Brooks/ Cole Thompson Learning.
Radiozoa													Mac_Radiozoa	Schriever G, Thiel H (1992) Cruise report DISCOL 3, Sonne-Cruise 77. Balboa/ Panama - Balboa/ Panama 26.01. - 27.02.1992. Hamburg.	no	no		Mac	bacterivore, deposit feeder, carnivore	bacteria, phytodetritus, rotifers, nematodes	Mei_Cricohalalaimus	Fox R, Barnes RD, Ruppert EE (2003) Invertebrate Zoology: A functional evolutionary approach, Brooks/ Cole Thompson Learning.
Radiozoa													Mac_Radiozoa	Schriever G, Thiel H (1992) Cruise report DISCOL 3, Sonne-Cruise 77. Balboa/ Panama - Balboa/ Panama 26.01. - 27.02.1992. Hamburg.	no	no		Mac	bacterivore, deposit feeder, carnivore	bacteria, phytodetritus, rotifers, nematodes	Mei_Cyartonema	Fox R, Barnes RD, Ruppert EE (2003) Invertebrate Zoology: A functional evolutionary approach, Brooks/ Cole Thompson Learning.
Radiozoa													Mac_Radiozoa	Schriever G, Thiel H (1992) Cruise report DISCOL 3, Sonne-Cruise 77. Balboa/ Panama - Balboa/ Panama 26.01. - 27.02.1992. Hamburg.	no	no		Mac	bacterivore, deposit feeder, carnivore	bacteria, phytodetritus, rotifers, nematodes	Mei_Dasynemoides	Fox R, Barnes RD, Ruppert EE (2003) Invertebrate Zoology: A functional evolutionary approach, Brooks/ Cole Thompson Learning.
Radiozoa													Mac_Radiozoa	Schriever G, Thiel H (1992) Cruise report DISCOL 3, Sonne-Cruise 77. Balboa/ Panama - Balboa/ Panama 26.01. - 27.02.1992. Hamburg.	no	no		Mac	bacterivore, deposit feeder, carnivore	bacteria, phytodetritus, rotifers, nematodes	Mei_Deontolaimus	Fox R, Barnes RD, Ruppert EE (2003) Invertebrate Zoology: A functional evolutionary approach, Brooks/ Cole Thompson Learning.
Radiozoa													Mac_Radiozoa	Schriever G, Thiel H (1992) Cruise report DISCOL 3, Sonne-Cruise 77. Balboa/ Panama - Balboa/ Panama 26.01. - 27.02.1992. Hamburg.	no	no		Mac	bacterivore, deposit feeder, carnivore	bacteria, phytodetritus, rotifers, nematodes	Mei_Desmoscolex	Fox R, Barnes RD, Ruppert EE (2003) Invertebrate Zoology: A functional evolutionary approach, Brooks/ Cole Thompson Learning.
Radiozoa													Mac_Radiozoa	Schriever G, Thiel H (1992) Cruise report DISCOL 3, Sonne-Cruise 77. Balboa/ Panama - Balboa/ Panama 26.01. - 27.02.1992. Hamburg.	no	no		Mac	bacterivore, deposit feeder, carnivore	bacteria, phytodetritus, rotifers, nematodes	Mei_Dichromadora	Fox R, Barnes RD, Ruppert EE (2003) Invertebrate Zoology: A functional evolutionary approach, Brooks/ Cole Thompson Learning.
Radiozoa													Mac_Radiozoa	Schriever G, Thiel H (1992) Cruise report DISCOL 3, Sonne-Cruise 77. Balboa/ Panama - Balboa/ Panama 26.01. - 27.02.1992. Hamburg.	no	no		Mac	bacterivore, deposit feeder, carnivore	bacteria, phytodetritus, rotifers, nematodes	Mei_Diplopeltoides	Fox R, Barnes RD, Ruppert EE (2003) Invertebrate Zoology: A functional evolutionary approach, Brooks/ Cole Thompson Learning.
Radiozoa													Mac_Radiozoa	Schriever G, Thiel H (1992) Cruise report DISCOL 3, Sonne-Cruise 77. Balboa/ Panama - Balboa/ Panama 26.01. - 27.02.1992. Hamburg.	no	no		Mac	bacterivore, deposit feeder, carnivore	bacteria, phytodetritus, rotifers, nematodes	Mei_Diplopeltula	Fox R, Barnes RD, Ruppert EE (2003) Invertebrate Zoology: A functional evolutionary approach, Brooks/ Cole Thompson Learning.
Radiozoa													Mac_Radiozoa	Schriever G, Thiel H (1992) Cruise report DISCOL 3, Sonne-Cruise 77. Balboa/ Panama - Balboa/ Panama 26.01. - 27.02.1992. Hamburg.	no	no		Mac	bacterivore, deposit feeder, carnivore	bacteria, phytodetritus, rotifers, nematodes	Mei_Draconematidae	Fox R, Barnes RD, Ruppert EE (2003) Invertebrate Zoology: A functional evolutionary approach, Brooks/ Cole Thompson Learning.
Radiozoa													Mac_Radiozoa	Schriever G, Thiel H (1992) Cruise report DISCOL 3, Sonne-Cruise 77. Balboa/ Panama - Balboa/ Panama 26.01. - 27.02.1992. Hamburg.	no	no		Mac	bacterivore, deposit feeder, carnivore	bacteria, phytodetritus, rotifers, nematodes	Mei_Enchonema	Fox R, Barnes RD, Ruppert EE (2003) Invertebrate Zoology: A functional evolutionary approach, Brooks/ Cole Thompson Learning.
Radiozoa													Mac_Radiozoa	Schriever G, Thiel H (1992) Cruise report DISCOL 3, Sonne-Cruise 77. Balboa/ Panama - Balboa/ Panama 26.01. - 27.02.1992. Hamburg.	no	no		Mac	bacterivore, deposit feeder, carnivore	bacteria, phytodetritus, rotifers, nematodes	Mei_Enoploides	Fox R, Barnes RD, Ruppert EE (2003) Invertebrate Zoology: A functional evolutionary approach, Brooks/ Cole Thompson Learning.
Radiozoa													Mac_Radiozoa	Schriever G, Thiel H (1992) Cruise report DISCOL 3, Sonne-Cruise 77. Balboa/ Panama - Balboa/ Panama 26.01. - 27.02.1992. Hamburg.	no	no		Mac	bacterivore, deposit feeder, carnivore	bacteria, phytodetritus, rotifers, nematodes	Mei_Erebus	Fox R, Barnes RD, Ruppert EE (2003) Invertebrate Zoology: A functional evolutionary approach, Brooks/ Cole Thompson Learning.
Radiozoa													Mac_Radiozoa	Schriever G, Thiel H (1992) Cruise report DISCOL 3, Sonne-Cruise 77. Balboa/ Panama - Balboa/ Panama 26.01. - 27.02.1992. Hamburg.	no	no		Mac	bacterivore, deposit feeder, carnivore	bacteria, phytodetritus, rotifers, nematodes	Mei_Eurystomina	Fox R, Barnes RD, Ruppert EE (2003) Invertebrate Zoology: A functional evolutionary approach, Brooks/ Cole Thompson Learning.
Radiozoa													Mac_Radiozoa	Schriever G, Thiel H (1992) Cruise report DISCOL 3, Sonne-Cruise 77. Balboa/ Panama - Balboa/ Panama 26.01. - 27.02.1992. Hamburg.	no	no		Mac	bacterivore, deposit feeder, carnivore	bacteria, phytodetritus, rotifers, nematodes	Mei_Greeffiella	Fox R, Barnes RD, Ruppert EE (2003) Invertebrate Zoology: A functional evolutionary approach, Brooks/ Cole Thompson Learning.
Radiozoa													Mac_Radiozoa	Schriever G, Thiel H (1992) Cruise report DISCOL 3, Sonne-Cruise 77. Balboa/ Panama - Balboa/ Panama 26.01. - 27.02.1992. Hamburg.	no	no		Mac	bacterivore, deposit feeder, carnivore	bacteria, phytodetritus, rotifers, nematodes	Mei_Halalaimus	Fox R, Barnes RD, Ruppert EE (2003) Invertebrate Zoology: A functional evolutionary approach, Brooks/ Cole Thompson Learning.
Radiozoa													Mac_Radiozoa	Schriever G, Thiel H (1992) Cruise report DISCOL 3, Sonne-Cruise 77. Balboa/ Panama - Balboa/ Panama 26.01. - 27.02.1992. Hamburg.	no	no		Mac	bacterivore, deposit feeder, carnivore	bacteria, phytodetritus, rotifers, nematodes	Mei_Intasia	Fox R, Barnes RD, Ruppert EE (2003) Invertebrate Zoology: A functional evolutionary approach, Brooks/ Cole Thompson Learning.
Radiozoa													Mac_Radiozoa	Schriever G, Thiel H (1992) Cruise report DISCOL 3, Sonne-Cruise 77. Balboa/ Panama - Balboa/ Panama 26.01. - 27.02.1992. Hamburg.	no	no		Mac	bacterivore, deposit feeder, carnivore	bacteria, phytodetritus, rotifers, nematodes	Mei_Leptolaimus	Fox R, Barnes RD, Ruppert EE (2003) Invertebrate Zoology: A functional evolutionary approach, Brooks/ Cole Thompson Learning.
Radiozoa													Mac_Radiozoa	Schriever G, Thiel H (1992) Cruise report DISCOL 3, Sonne-Cruise 77. Balboa/ Panama - Balboa/ Panama 26.01. - 27.02.1992. Hamburg.	no	no		Mac	bacterivore, deposit feeder, carnivore	bacteria, phytodetritus, rotifers, nematodes	Mei_Litinium	Fox R, Barnes RD, Ruppert EE (2003) Invertebrate Zoology: A functional evolutionary approach, Brooks/ Cole Thompson Learning.
Radiozoa													Mac_Radiozoa	Schriever G, Thiel H (1992) Cruise report DISCOL 3, Sonne-Cruise 77. Balboa/ Panama - Balboa/ Panama 26.01. - 27.02.1992. Hamburg.	no	no		Mac	bacterivore, deposit feeder, carnivore	bacteria, phytodetritus, rotifers, nematodes	Mei_Manganonema	Fox R, Barnes RD, Ruppert EE (2003) Invertebrate Zoology: A functional evolutionary approach, Brooks/ Cole Thompson Learning.
Radiozoa													Mac_Radiozoa	Schriever G, Thiel H (1992) Cruise report DISCOL 3, Sonne-Cruise 77. Balboa/ Panama - Balboa/ Panama 26.01. - 27.02.1992. Hamburg.	no	no		Mac	bacterivore, deposit feeder, carnivore	bacteria, phytodetritus, rotifers, nematodes	Mei_Metalinhomoeus	Fox R, Barnes RD, Ruppert EE (2003) Invertebrate Zoology: A functional evolutionary approach, Brooks/ Cole Thompson Learning.
Radiozoa													Mac_Radiozoa	Schriever G, Thiel H (1992) Cruise report DISCOL 3, Sonne-Cruise 77. Balboa/ Panama - Balboa/ Panama 26.01. - 27.02.1992. Hamburg.	no	no		Mac	bacterivore, deposit feeder, carnivore	bacteria, phytodetritus, rotifers, nematodes	Mei_Micoletzkyia	Fox R, Barnes RD, Ruppert EE (2003) Invertebrate Zoology: A functional evolutionary approach, Brooks/ Cole Thompson Learning.
Radiozoa													Mac_Radiozoa	Schriever G, Thiel H (1992) Cruise report DISCOL 3, Sonne-Cruise 77. Balboa/ Panama - Balboa/ Panama 26.01. - 27.02.1992. Hamburg.	no	no		Mac	bacterivore, deposit feeder, carnivore	bacteria, phytodetritus, rotifers, nematodes	Mei_Microlaimus	Fox R, Barnes RD, Ruppert EE (2003) Invertebrate Zoology: A functional evolutionary approach, Brooks/ Cole Thompson Learning.
Radiozoa													Mac_Radiozoa	Schriever G, Thiel H (1992) Cruise report DISCOL 3, Sonne-Cruise 77. Balboa/ Panama - Balboa/ Panama 26.01. - 27.02.1992. Hamburg.	no	no		Mac	bacterivore, deposit feeder, carnivore	bacteria, phytodetritus, rotifers, nematodes	Mei_Molgolaimus	Fox R, Barnes RD, Ruppert EE (2003) Invertebrate Zoology: A functional evolutionary approach, Brooks/ Cole Thompson Learning.
Radiozoa													Mac_Radiozoa	Schriever G, Thiel H (1992) Cruise report DISCOL 3, Sonne-Cruise 77. Balboa/ Panama - Balboa/ Panama 26.01. - 27.02.1992. Hamburg.	no	no		Mac	bacterivore, deposit feeder, carnivore	bacteria, phytodetritus, rotifers, nematodes	Mei_Monhystera	Fox R, Barnes RD, Ruppert EE (2003) Invertebrate Zoology: A functional evolutionary approach, Brooks/ Cole Thompson Learning.
Radiozoa													Mac_Radiozoa	Schriever G, Thiel H (1992) Cruise report DISCOL 3, Sonne-Cruise 77. Balboa/ Panama - Balboa/ Panama 26.01. - 27.02.1992. Hamburg.	no	no		Mac	bacterivore, deposit feeder, carnivore	bacteria, phytodetritus, rotifers, nematodes	Mei_Monhystrella	Fox R, Barnes RD, Ruppert EE (2003) Invertebrate Zoology: A functional evolutionary approach, Brooks/ Cole Thompson Learning.
Radiozoa													Mac_Radiozoa	Schriever G, Thiel H (1992) Cruise report DISCOL 3, Sonne-Cruise 77. Balboa/ Panama - Balboa/ Panama 26.01. - 27.02.1992. Hamburg.	no	no		Mac	bacterivore, deposit feeder, carnivore	bacteria, phytodetritus, rotifers, nematodes	Mei_Nyctonema	Fox R, Barnes RD, Ruppert EE (2003) Invertebrate Zoology: A functional evolutionary approach, Brooks/ Cole Thompson Learning.
Radiozoa													Mac_Radiozoa	Schriever G, Thiel H (1992) Cruise report DISCOL 3, Sonne-Cruise 77. Balboa/ Panama - Balboa/ Panama 26.01. - 27.02.1992. Hamburg.	no	no		Mac	bacterivore, deposit feeder, carnivore	bacteria, phytodetritus, rotifers, nematodes	Mei_Nygmatonchus	Fox R, Barnes RD, Ruppert EE (2003) Invertebrate Zoology: A functional evolutionary approach, Brooks/ Cole Thompson Learning.
Radiozoa													Mac_Radiozoa	Schriever G, Thiel H (1992) Cruise report DISCOL 3, Sonne-Cruise 77. Balboa/ Panama - Balboa/ Panama 26.01. - 27.02.1992. Hamburg.	no	no		Mac	bacterivore, deposit feeder, carnivore	bacteria, phytodetritus, rotifers, nematodes	Mei_Oxystomina	Fox R, Barnes RD, Ruppert EE (2003) Invertebrate Zoology: A functional evolutionary approach, Brooks/ Cole Thompson Learning.
Radiozoa													Mac_Radiozoa	Schriever G, Thiel H (1992) Cruise report DISCOL 3, Sonne-Cruise 77. Balboa/ Panama - Balboa/ Panama 26.01. - 27.02.1992. Hamburg.	no	no		Mac	bacterivore, deposit feeder, carnivore	bacteria, phytodetritus, rotifers, nematodes	Mei_Paracanthonchus	Fox R, Barnes RD, Ruppert EE (2003) Invertebrate Zoology: A functional evolutionary approach, Brooks/ Cole Thompson Learning.
Radiozoa													Mac_Radiozoa	Schriever G, Thiel H (1992) Cruise report DISCOL 3, Sonne-Cruise 77. Balboa/ Panama - Balboa/ Panama 26.01. - 27.02.1992. Hamburg.	no	no		Mac	bacterivore, deposit feeder, carnivore	bacteria, phytodetritus, rotifers, nematodes	Mei_Paracyatholaimus	Fox R, Barnes RD, Ruppert EE (2003) Invertebrate Zoology: A functional evolutionary approach, Brooks/ Cole Thompson Learning.
Radiozoa													Mac_Radiozoa	Schriever G, Thiel H (1992) Cruise report DISCOL 3, Sonne-Cruise 77. Balboa/ Panama - Balboa/ Panama 26.01. - 27.02.1992. Hamburg.	no	no		Mac	bacterivore, deposit feeder, carnivore	bacteria, phytodetritus, rotifers, nematodes	Mei_Paramesacanthion	Fox R, Barnes RD, Ruppert EE (2003) Invertebrate Zoology: A functional evolutionary approach, Brooks/ Cole Thompson Learning.
Radiozoa													Mac_Radiozoa	Schriever G, Thiel H (1992) Cruise report DISCOL 3, Sonne-Cruise 77. Balboa/ Panama - Balboa/ Panama 26.01. - 27.02.1992. Hamburg.	no	no		Mac	bacterivore, deposit feeder, carnivore	bacteria, phytodetritus, rotifers, nematodes	Mei_Paratricoma	Fox R, Barnes RD, Ruppert EE (2003) Invertebrate Zoology: A functional evolutionary approach, Brooks/ Cole Thompson Learning.
Radiozoa													Mac_Radiozoa	Schriever G, Thiel H (1992) Cruise report DISCOL 3, Sonne-Cruise 77. Balboa/ Panama - Balboa/ Panama 26.01. - 27.02.1992. Hamburg.	no	no		Mac	bacterivore, deposit feeder, carnivore	bacteria, phytodetritus, rotifers, nematodes	Mei_Phanodermella	Fox R, Barnes RD, Ruppert EE (2003) Invertebrate Zoology: A functional evolutionary approach, Brooks/ Cole Thompson Learning.
Radiozoa													Mac_Radiozoa	Schriever G, Thiel H (1992) Cruise report DISCOL 3, Sonne-Cruise 77. Balboa/ Panama - Balboa/ Panama 26.01. - 27.02.1992. Hamburg.	no	no		Mac	bacterivore, deposit feeder, carnivore	bacteria, phytodetritus, rotifers, nematodes	Mei_Phylloncholaimus	Fox R, Barnes RD, Ruppert EE (2003) Invertebrate Zoology: A functional evolutionary approach, Brooks/ Cole Thompson Learning.
Radiozoa													Mac_Radiozoa	Schriever G, Thiel H (1992) Cruise report DISCOL 3, Sonne-Cruise 77. Balboa/ Panama - Balboa/ Panama 26.01. - 27.02.1992. Hamburg.	no	no		Mac	bacterivore, deposit feeder, carnivore	bacteria, phytodetritus, rotifers, nematodes	Mei_Pierrickia	Fox R, Barnes RD, Ruppert EE (2003) Invertebrate Zoology: A functional evolutionary approach, Brooks/ Cole Thompson Learning.
Radiozoa													Mac_Radiozoa	Schriever G, Thiel H (1992) Cruise report DISCOL 3, Sonne-Cruise 77. Balboa/ Panama - Balboa/ Panama 26.01. - 27.02.1992. Hamburg.	no	no		Mac	bacterivore, deposit feeder, carnivore	bacteria, phytodetritus, rotifers, nematodes	Mei_Pselionema	Fox R, Barnes RD, Ruppert EE (2003) Invertebrate Zoology: A functional evolutionary approach, Brooks/ Cole Thompson Learning.
Radiozoa													Mac_Radiozoa	Schriever G, Thiel H (1992) Cruise report DISCOL 3, Sonne-Cruise 77. Balboa/ Panama - Balboa/ Panama 26.01. - 27.02.1992. Hamburg.	no	no		Mac	bacterivore, deposit feeder, carnivore	bacteria, phytodetritus, rotifers, nematodes	Mei_Pterygonema	Fox R, Barnes RD, Ruppert EE (2003) Invertebrate Zoology: A functional evolutionary approach, Brooks/ Cole Thompson Learning.
Radiozoa													Mac_Radiozoa	Schriever G, Thiel H (1992) Cruise report DISCOL 3, Sonne-Cruise 77. Balboa/ Panama - Balboa/ Panama 26.01. - 27.02.1992. Hamburg.	no	no		Mac	bacterivore, deposit feeder, carnivore	bacteria, phytodetritus, rotifers, nematodes	Mei_Rhips	Fox R, Barnes RD, Ruppert EE (2003) Invertebrate Zoology: A functional evolutionary approach, Brooks/ Cole Thompson Learning.
Radiozoa													Mac_Radiozoa	Schriever G, Thiel H (1992) Cruise report DISCOL 3, Sonne-Cruise 77. Balboa/ Panama - Balboa/ Panama 26.01. - 27.02.1992. Hamburg.	no	no		Mac	bacterivore, deposit feeder, carnivore	bacteria, phytodetritus, rotifers, nematodes	Mei_Sabatieria	Fox R, Barnes RD, Ruppert EE (2003) Invertebrate Zoology: A functional evolutionary approach, Brooks/ Cole Thompson Learning.
Radiozoa													Mac_Radiozoa	Schriever G, Thiel H (1992) Cruise report DISCOL 3, Sonne-Cruise 77. Balboa/ Panama - Balboa/ Panama 26.01. - 27.02.1992. Hamburg.	no	no		Mac	bacterivore, deposit feeder, carnivore	bacteria, phytodetritus, rotifers, nematodes	Mei_Southerniella	Fox R, Barnes RD, Ruppert EE (2003) Invertebrate Zoology: A functional evolutionary approach, Brooks/ Cole Thompson Learning.
Radiozoa													Mac_Radiozoa	Schriever G, Thiel H (1992) Cruise report DISCOL 3, Sonne-Cruise 77. Balboa/ Panama - Balboa/ Panama 26.01. - 27.02.1992. Hamburg.	no	no		Mac	bacterivore, deposit feeder, carnivore	bacteria, phytodetritus, rotifers, nematodes	Mei_Sphaerolaimidae	Fox R, Barnes RD, Ruppert EE (2003) Invertebrate Zoology: A functional evolutionary approach, Brooks/ Cole Thompson Learning.
Radiozoa													Mac_Radiozoa	Schriever G, Thiel H (1992) Cruise report DISCOL 3, Sonne-Cruise 77. Balboa/ Panama - Balboa/ Panama 26.01. - 27.02.1992. Hamburg.	no	no		Mac	bacterivore, deposit feeder, carnivore	bacteria, phytodetritus, rotifers, nematodes	Mei_Syringolaimus	Fox R, Barnes RD, Ruppert EE (2003) Invertebrate Zoology: A functional evolutionary approach, Brooks/ Cole Thompson Learning.
Radiozoa													Mac_Radiozoa	Schriever G, Thiel H (1992) Cruise report DISCOL 3, Sonne-Cruise 77. Balboa/ Panama - Balboa/ Panama 26.01. - 27.02.1992. Hamburg.	no	no		Mac	bacterivore, deposit feeder, carnivore	bacteria, phytodetritus, rotifers, nematodes	Mei_Thalassironus	Fox R, Barnes RD, Ruppert EE (2003) Invertebrate Zoology: A functional evolutionary approach, Brooks/ Cole Thompson Learning.
Radiozoa													Mac_Radiozoa	Schriever G, Thiel H (1992) Cruise report DISCOL 3, Sonne-Cruise 77. Balboa/ Panama - Balboa/ Panama 26.01. - 27.02.1992. Hamburg.	no	no		Mac	bacterivore, deposit feeder, carnivore	bacteria, phytodetritus, rotifers, nematodes	Mei_Thalassoalaimus	Fox R, Barnes RD, Ruppert EE (2003) Invertebrate Zoology: A functional evolutionary approach, Brooks/ Cole Thompson Learning.
Radiozoa													Mac_Radiozoa	Schriever G, Thiel H (1992) Cruise report DISCOL 3, Sonne-Cruise 77. Balboa/ Panama - Balboa/ Panama 26.01. - 27.02.1992. Hamburg.	no	no		Mac	bacterivore, deposit feeder, carnivore	bacteria, phytodetritus, rotifers, nematodes	Mei_Thalassomonhystera	Fox R, Barnes RD, Ruppert EE (2003) Invertebrate Zoology: A functional evolutionary approach, Brooks/ Cole Thompson Learning.
Radiozoa													Mac_Radiozoa	Schriever G, Thiel H (1992) Cruise report DISCOL 3, Sonne-Cruise 77. Balboa/ Panama - Balboa/ Panama 26.01. - 27.02.1992. Hamburg.	no	no		Mac	bacterivore, deposit feeder, carnivore	bacteria, phytodetritus, rotifers, nematodes	Mei_Thelonema	Fox R, Barnes RD, Ruppert EE (2003) Invertebrate Zoology: A functional evolutionary approach, Brooks/ Cole Thompson Learning.
Radiozoa													Mac_Radiozoa	Schriever G, Thiel H (1992) Cruise report DISCOL 3, Sonne-Cruise 77. Balboa/ Panama - Balboa/ Panama 26.01. - 27.02.1992. Hamburg.	no	no		Mac	bacterivore, deposit feeder, carnivore	bacteria, phytodetritus, rotifers, nematodes	Mei_Theristus	Fox R, Barnes RD, Ruppert EE (2003) Invertebrate Zoology: A functional evolutionary approach, Brooks/ Cole Thompson Learning.
Radiozoa													Mac_Radiozoa	Schriever G, Thiel H (1992) Cruise report DISCOL 3, Sonne-Cruise 77. Balboa/ Panama - Balboa/ Panama 26.01. - 27.02.1992. Hamburg.	no	no		Mac	bacterivore, deposit feeder, carnivore	bacteria, phytodetritus, rotifers, nematodes	Mei_Trefusia	Fox R, Barnes RD, Ruppert EE (2003) Invertebrate Zoology: A functional evolutionary approach, Brooks/ Cole Thompson Learning.
Radiozoa													Mac_Radiozoa	Schriever G, Thiel H (1992) Cruise report DISCOL 3, Sonne-Cruise 77. Balboa/ Panama - Balboa/ Panama 26.01. - 27.02.1992. Hamburg.	no	no		Mac	bacterivore, deposit feeder, carnivore	bacteria, phytodetritus, rotifers, nematodes	Mei_Tricoma	Fox R, Barnes RD, Ruppert EE (2003) Invertebrate Zoology: A functional evolutionary approach, Brooks/ Cole Thompson Learning.
Radiozoa													Mac_Radiozoa	Schriever G, Thiel H (1992) Cruise report DISCOL 3, Sonne-Cruise 77. Balboa/ Panama - Balboa/ Panama 26.01. - 27.02.1992. Hamburg.	no	no		Mac	bacterivore, deposit feeder, carnivore	bacteria, phytodetritus, rotifers, nematodes	Mei_Trophomera	Fox R, Barnes RD, Ruppert EE (2003) Invertebrate Zoology: A functional evolutionary approach, Brooks/ Cole Thompson Learning.
Radiozoa													Mac_Radiozoa	Schriever G, Thiel H (1992) Cruise report DISCOL 3, Sonne-Cruise 77. Balboa/ Panama - Balboa/ Panama 26.01. - 27.02.1992. Hamburg.	no	no		Mac	bacterivore, deposit feeder, carnivore	bacteria, phytodetritus, rotifers, nematodes	phytoDet	Fox R, Barnes RD, Ruppert EE (2003) Invertebrate Zoology: A functional evolutionary approach, Brooks/ Cole Thompson Learning.
Radiozoa													Mac_Radiozoa	Schriever G, Thiel H (1992) Cruise report DISCOL 3, Sonne-Cruise 77. Balboa/ Panama - Balboa/ Panama 26.01. - 27.02.1992. Hamburg.	no	no		Mac	bacterivore, deposit feeder, carnivore	bacteria, phytodetritus, rotifers, nematodes	Rotifera	Fox R, Barnes RD, Ruppert EE (2003) Invertebrate Zoology: A functional evolutionary approach, Brooks/ Cole Thompson Learning.
Tardigrada		Heterotardigrada			Arthrotardigrada			Styraconyxidae		Angursa	Angursa capsula		Mei_Angursa	Bussau C (1992) New deep-sea Tardigrada (Arthrotardigrada, Halechiniscidae) from a manganese nodule area of the eastern South Pacific. Zool Scr 21:79–91.	facultative	no		Mei	bacterivore, selective deposit feeder	phytodetritus	Bac	Giere, O (2009) Meiobenthology - The Microscopic Motile Fauna of Aquatic Sediment (2nd ed.). Berlin: Springer-Verlag.
Tardigrada		Heterotardigrada			Arthrotardigrada			Styraconyxidae		Angursa	Angursa capsula		Mei_Angursa	Bussau C (1992) New deep-sea Tardigrada (Arthrotardigrada, Halechiniscidae) from a manganese nodule area of the eastern South Pacific. Zool Scr 21:79–91.	facultative	no		Mei	bacterivore, selective deposit feeder	phytodetritus	phytoDet	Giere, O (2009) Meiobenthology - The Microscopic Motile Fauna of Aquatic Sediment (2nd ed.). Berlin: Springer-Verlag.
Tardigrada		Heterotardigrada			Arthrotardigrada			Styraconyxidae		Angursa	Angursa lingua		Mei_Angursa	Bussau C (1992) New deep-sea Tardigrada (Arthrotardigrada, Halechiniscidae) from a manganese nodule area of the eastern South Pacific. Zool Scr 21:79–91.	facultative	no		Mei	bacterivore, selective deposit feeder	phytodetritus	Bac	Giere, O (2009) Meiobenthology - The Microscopic Motile Fauna of Aquatic Sediment (2nd ed.). Berlin: Springer-Verlag.
Tardigrada		Heterotardigrada			Arthrotardigrada			Styraconyxidae		Angursa	Angursa lingua		Mei_Angursa	Bussau C (1992) New deep-sea Tardigrada (Arthrotardigrada, Halechiniscidae) from a manganese nodule area of the eastern South Pacific. Zool Scr 21:79–91.	facultative	no		Mei	bacterivore, selective deposit feeder	phytodetritus	phytoDet	Giere, O (2009) Meiobenthology - The Microscopic Motile Fauna of Aquatic Sediment (2nd ed.). Berlin: Springer-Verlag.
Tardigrada		Heterotardigrada			Arthrotardigrada			Halechiniscidae		Moebjergarctus	Moebjergarctus manganis		Mei_Moebjergarctus	Bussau C (1992) New deep-sea Tardigrada (Arthrotardigrada, Halechiniscidae) from a manganese nodule area of the eastern South Pacific. Zool Scr 21:79–91.	facultative	no		Mei	bacterivore, selective deposit feeder	phytodetritus	Bac	Giere, O (2009) Meiobenthology - The Microscopic Motile Fauna of Aquatic Sediment (2nd ed.). Berlin: Springer-Verlag.
Tardigrada		Heterotardigrada			Arthrotardigrada			Halechiniscidae		Moebjergarctus	Moebjergarctus manganis		Mei_Moebjergarctus	Bussau C (1992) New deep-sea Tardigrada (Arthrotardigrada, Halechiniscidae) from a manganese nodule area of the eastern South Pacific. Zool Scr 21:79–91.	facultative	no		Mei	bacterivore, selective deposit feeder	phytodetritus	phytoDet	Giere, O (2009) Meiobenthology - The Microscopic Motile Fauna of Aquatic Sediment (2nd ed.). Berlin: Springer-Verlag.
Mollusca		Gastropoda											Mei_Gastropoda	Ahnert A, Schriever G (2001) Response of abyssal copepoda Harpacticoida (Crustacea) and other meiobenthos to an artificial disturbance and its bearing on future mining for polymetallic nodules. Deep Res II 48:3779–3794.	no	no		Mei	carnivore	cnidarians, hydroids	Mei_Hydrozoa	Giere, O (2009) Meiobenthology - The Microscopic Motile Fauna of Aquatic Sediment (2nd ed.). Berlin: Springer-Verlag.
Mollusca		Gastropoda											Mei_Gastropoda	Ahnert A, Schriever G (2001) Response of abyssal copepoda Harpacticoida (Crustacea) and other meiobenthos to an artificial disturbance and its bearing on future mining for polymetallic nodules. Deep Res II 48:3779–3794.	no	no		Mei	carnivore	cnidarians, hydroids	Mei_Hydrozoa	Giere, O (2009) Meiobenthology - The Microscopic Motile Fauna of Aquatic Sediment (2nd ed.). Berlin: Springer-Verlag.
Mollusca		Cephalopoda			Octopoda	Incirrata		Enteroctopodidae		Vulcanoctopus			Meg_Incirrata	Purser A, Marcon Y, Hoving H-JT, Vecchione M, Piatkowski U, Eason D, Bluhm H, Boetius A (2016) Association of deep-sea incirrate octopods with manganese crusts and nodule fields in the Pacific Ocean. Curr Biol 26:R1268–R1269.	no	obligatory	Meg_Bathyxiphus	Meg	carnivore	galatheid crab, amphipod	Mac_Abyssorchomene	Voight JR (2008) Observations of deep-sea octopodid behavior from undersea vehicles. Am Malacol 24:43–50.
Echinodermata		Asteroidea			Velatida			Pterasteridae		Hymenaster			Meg_Hymenaster	Bluhm H (1994b) Monitoring megabenthic communities in abyssal manganese nodule sites of the East Pacific Ocean in association with commercial deep-sea mining. Aquat Conserv Mar Freshw Ecosyst 4:187–201.	no	no		Meg	carnivore	benthic invertebrates	Mac_Abyssorchomene	Wagstaff MC, Howell KL, Bett, BJ, Billett DSM, Brault S, Carol T, Rex MA (2014) β -diversity of deep-sea holothurians and asteroids along a bathymetric gradient (NE Atlantic). Mar Ecol Prog Ser 508: 177–185; Courtene-Jones W, Quinn B, Gary SF, Mogg AOM, Narayanaswamy BE (2017) Microplastic pollution identified in deep-sea water and ingested by benthic invertebrates in the Rockall Trough, North At…
Echinodermata		Asteroidea			Velatida			Pterasteridae		Hymenaster			Meg_Hymenaster	Bluhm H (1994b) Monitoring megabenthic communities in abyssal manganese nodule sites of the East Pacific Ocean in association with commercial deep-sea mining. Aquat Conserv Mar Freshw Ecosyst 4:187–201.	no	no		Meg	carnivore	benthic invertebrates	Mac_Actiniaria	Wagstaff MC, Howell KL, Bett, BJ, Billett DSM, Brault S, Carol T, Rex MA (2014) β -diversity of deep-sea holothurians and asteroids along a bathymetric gradient (NE Atlantic). Mar Ecol Prog Ser 508: 177–185; Courtene-Jones W, Quinn B, Gary SF, Mogg AOM, Narayanaswamy BE (2017) Microplastic pollution identified in deep-sea water and ingested by benthic invertebrates in the Rockall Trough, North At…
Echinodermata		Asteroidea			Velatida			Pterasteridae		Hymenaster			Meg_Hymenaster	Bluhm H (1994b) Monitoring megabenthic communities in abyssal manganese nodule sites of the East Pacific Ocean in association with commercial deep-sea mining. Aquat Conserv Mar Freshw Ecosyst 4:187–201.	no	no		Meg	carnivore	benthic invertebrates	Mac_Aglaophamus	Wagstaff MC, Howell KL, Bett, BJ, Billett DSM, Brault S, Carol T, Rex MA (2014) β -diversity of deep-sea holothurians and asteroids along a bathymetric gradient (NE Atlantic). Mar Ecol Prog Ser 508: 177–185; Courtene-Jones W, Quinn B, Gary SF, Mogg AOM, Narayanaswamy BE (2017) Microplastic pollution identified in deep-sea water and ingested by benthic invertebrates in the Rockall Trough, North At…
Echinodermata		Asteroidea			Velatida			Pterasteridae		Hymenaster			Meg_Hymenaster	Bluhm H (1994b) Monitoring megabenthic communities in abyssal manganese nodule sites of the East Pacific Ocean in association with commercial deep-sea mining. Aquat Conserv Mar Freshw Ecosyst 4:187–201.	no	no		Meg	carnivore	benthic invertebrates	Mac_Ammodiscus	Wagstaff MC, Howell KL, Bett, BJ, Billett DSM, Brault S, Carol T, Rex MA (2014) β -diversity of deep-sea holothurians and asteroids along a bathymetric gradient (NE Atlantic). Mar Ecol Prog Ser 508: 177–185; Courtene-Jones W, Quinn B, Gary SF, Mogg AOM, Narayanaswamy BE (2017) Microplastic pollution identified in deep-sea water and ingested by benthic invertebrates in the Rockall Trough, North At…
Echinodermata		Asteroidea			Velatida			Pterasteridae		Hymenaster			Meg_Hymenaster	Bluhm H (1994b) Monitoring megabenthic communities in abyssal manganese nodule sites of the East Pacific Ocean in association with commercial deep-sea mining. Aquat Conserv Mar Freshw Ecosyst 4:187–201.	no	no		Meg	carnivore	benthic invertebrates	Mac_Ampharetidae	Wagstaff MC, Howell KL, Bett, BJ, Billett DSM, Brault S, Carol T, Rex MA (2014) β -diversity of deep-sea holothurians and asteroids along a bathymetric gradient (NE Atlantic). Mar Ecol Prog Ser 508: 177–185; Courtene-Jones W, Quinn B, Gary SF, Mogg AOM, Narayanaswamy BE (2017) Microplastic pollution identified in deep-sea water and ingested by benthic invertebrates in the Rockall Trough, North At…
Echinodermata		Asteroidea			Velatida			Pterasteridae		Hymenaster			Meg_Hymenaster	Bluhm H (1994b) Monitoring megabenthic communities in abyssal manganese nodule sites of the East Pacific Ocean in association with commercial deep-sea mining. Aquat Conserv Mar Freshw Ecosyst 4:187–201.	no	no		Meg	carnivore	benthic invertebrates	Mac_Ancistrosyllis	Wagstaff MC, Howell KL, Bett, BJ, Billett DSM, Brault S, Carol T, Rex MA (2014) β -diversity of deep-sea holothurians and asteroids along a bathymetric gradient (NE Atlantic). Mar Ecol Prog Ser 508: 177–185; Courtene-Jones W, Quinn B, Gary SF, Mogg AOM, Narayanaswamy BE (2017) Microplastic pollution identified in deep-sea water and ingested by benthic invertebrates in the Rockall Trough, North At…
Echinodermata		Asteroidea			Velatida			Pterasteridae		Hymenaster			Meg_Hymenaster	Bluhm H (1994b) Monitoring megabenthic communities in abyssal manganese nodule sites of the East Pacific Ocean in association with commercial deep-sea mining. Aquat Conserv Mar Freshw Ecosyst 4:187–201.	no	no		Meg	carnivore	benthic invertebrates	Mac_Anguillosyllis	Wagstaff MC, Howell KL, Bett, BJ, Billett DSM, Brault S, Carol T, Rex MA (2014) β -diversity of deep-sea holothurians and asteroids along a bathymetric gradient (NE Atlantic). Mar Ecol Prog Ser 508: 177–185; Courtene-Jones W, Quinn B, Gary SF, Mogg AOM, Narayanaswamy BE (2017) Microplastic pollution identified in deep-sea water and ingested by benthic invertebrates in the Rockall Trough, North At…
Echinodermata		Asteroidea			Velatida			Pterasteridae		Hymenaster			Meg_Hymenaster	Bluhm H (1994b) Monitoring megabenthic communities in abyssal manganese nodule sites of the East Pacific Ocean in association with commercial deep-sea mining. Aquat Conserv Mar Freshw Ecosyst 4:187–201.	no	no		Meg	carnivore	benthic invertebrates	Mac_Aphelochaeta	Wagstaff MC, Howell KL, Bett, BJ, Billett DSM, Brault S, Carol T, Rex MA (2014) β -diversity of deep-sea holothurians and asteroids along a bathymetric gradient (NE Atlantic). Mar Ecol Prog Ser 508: 177–185; Courtene-Jones W, Quinn B, Gary SF, Mogg AOM, Narayanaswamy BE (2017) Microplastic pollution identified in deep-sea water and ingested by benthic invertebrates in the Rockall Trough, North At…
Echinodermata		Asteroidea			Velatida			Pterasteridae		Hymenaster			Meg_Hymenaster	Bluhm H (1994b) Monitoring megabenthic communities in abyssal manganese nodule sites of the East Pacific Ocean in association with commercial deep-sea mining. Aquat Conserv Mar Freshw Ecosyst 4:187–201.	no	no		Meg	carnivore	benthic invertebrates	Mac_Aricidea	Wagstaff MC, Howell KL, Bett, BJ, Billett DSM, Brault S, Carol T, Rex MA (2014) β -diversity of deep-sea holothurians and asteroids along a bathymetric gradient (NE Atlantic). Mar Ecol Prog Ser 508: 177–185; Courtene-Jones W, Quinn B, Gary SF, Mogg AOM, Narayanaswamy BE (2017) Microplastic pollution identified in deep-sea water and ingested by benthic invertebrates in the Rockall Trough, North At…
Echinodermata		Asteroidea			Velatida			Pterasteridae		Hymenaster			Meg_Hymenaster	Bluhm H (1994b) Monitoring megabenthic communities in abyssal manganese nodule sites of the East Pacific Ocean in association with commercial deep-sea mining. Aquat Conserv Mar Freshw Ecosyst 4:187–201.	no	no		Meg	carnivore	benthic invertebrates	Mac_Asclerocheilus	Wagstaff MC, Howell KL, Bett, BJ, Billett DSM, Brault S, Carol T, Rex MA (2014) β -diversity of deep-sea holothurians and asteroids along a bathymetric gradient (NE Atlantic). Mar Ecol Prog Ser 508: 177–185; Courtene-Jones W, Quinn B, Gary SF, Mogg AOM, Narayanaswamy BE (2017) Microplastic pollution identified in deep-sea water and ingested by benthic invertebrates in the Rockall Trough, North At…
Echinodermata		Asteroidea			Velatida			Pterasteridae		Hymenaster			Meg_Hymenaster	Bluhm H (1994b) Monitoring megabenthic communities in abyssal manganese nodule sites of the East Pacific Ocean in association with commercial deep-sea mining. Aquat Conserv Mar Freshw Ecosyst 4:187–201.	no	no		Meg	carnivore	benthic invertebrates	Mac_Asychis	Wagstaff MC, Howell KL, Bett, BJ, Billett DSM, Brault S, Carol T, Rex MA (2014) β -diversity of deep-sea holothurians and asteroids along a bathymetric gradient (NE Atlantic). Mar Ecol Prog Ser 508: 177–185; Courtene-Jones W, Quinn B, Gary SF, Mogg AOM, Narayanaswamy BE (2017) Microplastic pollution identified in deep-sea water and ingested by benthic invertebrates in the Rockall Trough, North At…
Echinodermata		Asteroidea			Velatida			Pterasteridae		Hymenaster			Meg_Hymenaster	Bluhm H (1994b) Monitoring megabenthic communities in abyssal manganese nodule sites of the East Pacific Ocean in association with commercial deep-sea mining. Aquat Conserv Mar Freshw Ecosyst 4:187–201.	no	no		Meg	carnivore	benthic invertebrates	Mac_Augeneria	Wagstaff MC, Howell KL, Bett, BJ, Billett DSM, Brault S, Carol T, Rex MA (2014) β -diversity of deep-sea holothurians and asteroids along a bathymetric gradient (NE Atlantic). Mar Ecol Prog Ser 508: 177–185; Courtene-Jones W, Quinn B, Gary SF, Mogg AOM, Narayanaswamy BE (2017) Microplastic pollution identified in deep-sea water and ingested by benthic invertebrates in the Rockall Trough, North At…
Echinodermata		Asteroidea			Velatida			Pterasteridae		Hymenaster			Meg_Hymenaster	Bluhm H (1994b) Monitoring megabenthic communities in abyssal manganese nodule sites of the East Pacific Ocean in association with commercial deep-sea mining. Aquat Conserv Mar Freshw Ecosyst 4:187–201.	no	no		Meg	carnivore	benthic invertebrates	Mac_Aurospio	Wagstaff MC, Howell KL, Bett, BJ, Billett DSM, Brault S, Carol T, Rex MA (2014) β -diversity of deep-sea holothurians and asteroids along a bathymetric gradient (NE Atlantic). Mar Ecol Prog Ser 508: 177–185; Courtene-Jones W, Quinn B, Gary SF, Mogg AOM, Narayanaswamy BE (2017) Microplastic pollution identified in deep-sea water and ingested by benthic invertebrates in the Rockall Trough, North At…
Echinodermata		Asteroidea			Velatida			Pterasteridae		Hymenaster			Meg_Hymenaster	Bluhm H (1994b) Monitoring megabenthic communities in abyssal manganese nodule sites of the East Pacific Ocean in association with commercial deep-sea mining. Aquat Conserv Mar Freshw Ecosyst 4:187–201.	no	no		Meg	carnivore	benthic invertebrates	Mac_Bathysiphon	Wagstaff MC, Howell KL, Bett, BJ, Billett DSM, Brault S, Carol T, Rex MA (2014) β -diversity of deep-sea holothurians and asteroids along a bathymetric gradient (NE Atlantic). Mar Ecol Prog Ser 508: 177–185; Courtene-Jones W, Quinn B, Gary SF, Mogg AOM, Narayanaswamy BE (2017) Microplastic pollution identified in deep-sea water and ingested by benthic invertebrates in the Rockall Trough, North At…
Echinodermata		Asteroidea			Velatida			Pterasteridae		Hymenaster			Meg_Hymenaster	Bluhm H (1994b) Monitoring megabenthic communities in abyssal manganese nodule sites of the East Pacific Ocean in association with commercial deep-sea mining. Aquat Conserv Mar Freshw Ecosyst 4:187–201.	no	no		Meg	carnivore	benthic invertebrates	Mac_Betamorpha	Wagstaff MC, Howell KL, Bett, BJ, Billett DSM, Brault S, Carol T, Rex MA (2014) β -diversity of deep-sea holothurians and asteroids along a bathymetric gradient (NE Atlantic). Mar Ecol Prog Ser 508: 177–185; Courtene-Jones W, Quinn B, Gary SF, Mogg AOM, Narayanaswamy BE (2017) Microplastic pollution identified in deep-sea water and ingested by benthic invertebrates in the Rockall Trough, North At…
Echinodermata		Asteroidea			Velatida			Pterasteridae		Hymenaster			Meg_Hymenaster	Bluhm H (1994b) Monitoring megabenthic communities in abyssal manganese nodule sites of the East Pacific Ocean in association with commercial deep-sea mining. Aquat Conserv Mar Freshw Ecosyst 4:187–201.	no	no		Meg	carnivore	benthic invertebrates	Mac_Bivalvia	Wagstaff MC, Howell KL, Bett, BJ, Billett DSM, Brault S, Carol T, Rex MA (2014) β -diversity of deep-sea holothurians and asteroids along a bathymetric gradient (NE Atlantic). Mar Ecol Prog Ser 508: 177–185; Courtene-Jones W, Quinn B, Gary SF, Mogg AOM, Narayanaswamy BE (2017) Microplastic pollution identified in deep-sea water and ingested by benthic invertebrates in the Rockall Trough, North At…
Echinodermata		Asteroidea			Velatida			Pterasteridae		Hymenaster			Meg_Hymenaster	Bluhm H (1994b) Monitoring megabenthic communities in abyssal manganese nodule sites of the East Pacific Ocean in association with commercial deep-sea mining. Aquat Conserv Mar Freshw Ecosyst 4:187–201.	no	no		Meg	carnivore	benthic invertebrates	Mac_Branchiomma	Wagstaff MC, Howell KL, Bett, BJ, Billett DSM, Brault S, Carol T, Rex MA (2014) β -diversity of deep-sea holothurians and asteroids along a bathymetric gradient (NE Atlantic). Mar Ecol Prog Ser 508: 177–185; Courtene-Jones W, Quinn B, Gary SF, Mogg AOM, Narayanaswamy BE (2017) Microplastic pollution identified in deep-sea water and ingested by benthic invertebrates in the Rockall Trough, North At…
Echinodermata		Asteroidea			Velatida			Pterasteridae		Hymenaster			Meg_Hymenaster	Bluhm H (1994b) Monitoring megabenthic communities in abyssal manganese nodule sites of the East Pacific Ocean in association with commercial deep-sea mining. Aquat Conserv Mar Freshw Ecosyst 4:187–201.	no	no		Meg	carnivore	benthic invertebrates	Mac_Brania	Wagstaff MC, Howell KL, Bett, BJ, Billett DSM, Brault S, Carol T, Rex MA (2014) β -diversity of deep-sea holothurians and asteroids along a bathymetric gradient (NE Atlantic). Mar Ecol Prog Ser 508: 177–185; Courtene-Jones W, Quinn B, Gary SF, Mogg AOM, Narayanaswamy BE (2017) Microplastic pollution identified in deep-sea water and ingested by benthic invertebrates in the Rockall Trough, North At…
Echinodermata		Asteroidea			Velatida			Pterasteridae		Hymenaster			Meg_Hymenaster	Bluhm H (1994b) Monitoring megabenthic communities in abyssal manganese nodule sites of the East Pacific Ocean in association with commercial deep-sea mining. Aquat Conserv Mar Freshw Ecosyst 4:187–201.	no	no		Meg	carnivore	benthic invertebrates	Mac_Bryozoa	Wagstaff MC, Howell KL, Bett, BJ, Billett DSM, Brault S, Carol T, Rex MA (2014) β -diversity of deep-sea holothurians and asteroids along a bathymetric gradient (NE Atlantic). Mar Ecol Prog Ser 508: 177–185; Courtene-Jones W, Quinn B, Gary SF, Mogg AOM, Narayanaswamy BE (2017) Microplastic pollution identified in deep-sea water and ingested by benthic invertebrates in the Rockall Trough, North At…
Echinodermata		Asteroidea			Velatida			Pterasteridae		Hymenaster			Meg_Hymenaster	Bluhm H (1994b) Monitoring megabenthic communities in abyssal manganese nodule sites of the East Pacific Ocean in association with commercial deep-sea mining. Aquat Conserv Mar Freshw Ecosyst 4:187–201.	no	no		Meg	carnivore	benthic invertebrates	Mac_Ceratocephale	Wagstaff MC, Howell KL, Bett, BJ, Billett DSM, Brault S, Carol T, Rex MA (2014) β -diversity of deep-sea holothurians and asteroids along a bathymetric gradient (NE Atlantic). Mar Ecol Prog Ser 508: 177–185; Courtene-Jones W, Quinn B, Gary SF, Mogg AOM, Narayanaswamy BE (2017) Microplastic pollution identified in deep-sea water and ingested by benthic invertebrates in the Rockall Trough, North At…
Echinodermata		Asteroidea			Velatida			Pterasteridae		Hymenaster			Meg_Hymenaster	Bluhm H (1994b) Monitoring megabenthic communities in abyssal manganese nodule sites of the East Pacific Ocean in association with commercial deep-sea mining. Aquat Conserv Mar Freshw Ecosyst 4:187–201.	no	no		Meg	carnivore	benthic invertebrates	Mac_Cerelasmidae	Wagstaff MC, Howell KL, Bett, BJ, Billett DSM, Brault S, Carol T, Rex MA (2014) β -diversity of deep-sea holothurians and asteroids along a bathymetric gradient (NE Atlantic). Mar Ecol Prog Ser 508: 177–185; Courtene-Jones W, Quinn B, Gary SF, Mogg AOM, Narayanaswamy BE (2017) Microplastic pollution identified in deep-sea water and ingested by benthic invertebrates in the Rockall Trough, North At…
Echinodermata		Asteroidea			Velatida			Pterasteridae		Hymenaster			Meg_Hymenaster	Bluhm H (1994b) Monitoring megabenthic communities in abyssal manganese nodule sites of the East Pacific Ocean in association with commercial deep-sea mining. Aquat Conserv Mar Freshw Ecosyst 4:187–201.	no	no		Meg	carnivore	benthic invertebrates	Mac_Chaetozone	Wagstaff MC, Howell KL, Bett, BJ, Billett DSM, Brault S, Carol T, Rex MA (2014) β -diversity of deep-sea holothurians and asteroids along a bathymetric gradient (NE Atlantic). Mar Ecol Prog Ser 508: 177–185; Courtene-Jones W, Quinn B, Gary SF, Mogg AOM, Narayanaswamy BE (2017) Microplastic pollution identified in deep-sea water and ingested by benthic invertebrates in the Rockall Trough, North At…
Echinodermata		Asteroidea			Velatida			Pterasteridae		Hymenaster			Meg_Hymenaster	Bluhm H (1994b) Monitoring megabenthic communities in abyssal manganese nodule sites of the East Pacific Ocean in association with commercial deep-sea mining. Aquat Conserv Mar Freshw Ecosyst 4:187–201.	no	no		Meg	carnivore	benthic invertebrates	Mac_Chauliodobiscus	Wagstaff MC, Howell KL, Bett, BJ, Billett DSM, Brault S, Carol T, Rex MA (2014) β -diversity of deep-sea holothurians and asteroids along a bathymetric gradient (NE Atlantic). Mar Ecol Prog Ser 508: 177–185; Courtene-Jones W, Quinn B, Gary SF, Mogg AOM, Narayanaswamy BE (2017) Microplastic pollution identified in deep-sea water and ingested by benthic invertebrates in the Rockall Trough, North At…
Echinodermata		Asteroidea			Velatida			Pterasteridae		Hymenaster			Meg_Hymenaster	Bluhm H (1994b) Monitoring megabenthic communities in abyssal manganese nodule sites of the East Pacific Ocean in association with commercial deep-sea mining. Aquat Conserv Mar Freshw Ecosyst 4:187–201.	no	no		Meg	carnivore	benthic invertebrates	Mac_Chelator	Wagstaff MC, Howell KL, Bett, BJ, Billett DSM, Brault S, Carol T, Rex MA (2014) β -diversity of deep-sea holothurians and asteroids along a bathymetric gradient (NE Atlantic). Mar Ecol Prog Ser 508: 177–185; Courtene-Jones W, Quinn B, Gary SF, Mogg AOM, Narayanaswamy BE (2017) Microplastic pollution identified in deep-sea water and ingested by benthic invertebrates in the Rockall Trough, North At…
Echinodermata		Asteroidea			Velatida			Pterasteridae		Hymenaster			Meg_Hymenaster	Bluhm H (1994b) Monitoring megabenthic communities in abyssal manganese nodule sites of the East Pacific Ocean in association with commercial deep-sea mining. Aquat Conserv Mar Freshw Ecosyst 4:187–201.	no	no		Meg	carnivore	benthic invertebrates	Mac_Chloenopsis	Wagstaff MC, Howell KL, Bett, BJ, Billett DSM, Brault S, Carol T, Rex MA (2014) β -diversity of deep-sea holothurians and asteroids along a bathymetric gradient (NE Atlantic). Mar Ecol Prog Ser 508: 177–185; Courtene-Jones W, Quinn B, Gary SF, Mogg AOM, Narayanaswamy BE (2017) Microplastic pollution identified in deep-sea water and ingested by benthic invertebrates in the Rockall Trough, North At…
Echinodermata		Asteroidea			Velatida			Pterasteridae		Hymenaster			Meg_Hymenaster	Bluhm H (1994b) Monitoring megabenthic communities in abyssal manganese nodule sites of the East Pacific Ocean in association with commercial deep-sea mining. Aquat Conserv Mar Freshw Ecosyst 4:187–201.	no	no		Meg	carnivore	benthic invertebrates	Mac_Cleonardo	Wagstaff MC, Howell KL, Bett, BJ, Billett DSM, Brault S, Carol T, Rex MA (2014) β -diversity of deep-sea holothurians and asteroids along a bathymetric gradient (NE Atlantic). Mar Ecol Prog Ser 508: 177–185; Courtene-Jones W, Quinn B, Gary SF, Mogg AOM, Narayanaswamy BE (2017) Microplastic pollution identified in deep-sea water and ingested by benthic invertebrates in the Rockall Trough, North At…
Echinodermata		Asteroidea			Velatida			Pterasteridae		Hymenaster			Meg_Hymenaster	Bluhm H (1994b) Monitoring megabenthic communities in abyssal manganese nodule sites of the East Pacific Ocean in association with commercial deep-sea mining. Aquat Conserv Mar Freshw Ecosyst 4:187–201.	no	no		Meg	carnivore	benthic invertebrates	Mac_Crithionina	Wagstaff MC, Howell KL, Bett, BJ, Billett DSM, Brault S, Carol T, Rex MA (2014) β -diversity of deep-sea holothurians and asteroids along a bathymetric gradient (NE Atlantic). Mar Ecol Prog Ser 508: 177–185; Courtene-Jones W, Quinn B, Gary SF, Mogg AOM, Narayanaswamy BE (2017) Microplastic pollution identified in deep-sea water and ingested by benthic invertebrates in the Rockall Trough, North At…
Echinodermata		Asteroidea			Velatida			Pterasteridae		Hymenaster			Meg_Hymenaster	Bluhm H (1994b) Monitoring megabenthic communities in abyssal manganese nodule sites of the East Pacific Ocean in association with commercial deep-sea mining. Aquat Conserv Mar Freshw Ecosyst 4:187–201.	no	no		Meg	carnivore	benthic invertebrates	Mac_Disconectes	Wagstaff MC, Howell KL, Bett, BJ, Billett DSM, Brault S, Carol T, Rex MA (2014) β -diversity of deep-sea holothurians and asteroids along a bathymetric gradient (NE Atlantic). Mar Ecol Prog Ser 508: 177–185; Courtene-Jones W, Quinn B, Gary SF, Mogg AOM, Narayanaswamy BE (2017) Microplastic pollution identified in deep-sea water and ingested by benthic invertebrates in the Rockall Trough, North At…
Echinodermata		Asteroidea			Velatida			Pterasteridae		Hymenaster			Meg_Hymenaster	Bluhm H (1994b) Monitoring megabenthic communities in abyssal manganese nodule sites of the East Pacific Ocean in association with commercial deep-sea mining. Aquat Conserv Mar Freshw Ecosyst 4:187–201.	no	no		Meg	carnivore	benthic invertebrates	Mac_Disparella	Wagstaff MC, Howell KL, Bett, BJ, Billett DSM, Brault S, Carol T, Rex MA (2014) β -diversity of deep-sea holothurians and asteroids along a bathymetric gradient (NE Atlantic). Mar Ecol Prog Ser 508: 177–185; Courtene-Jones W, Quinn B, Gary SF, Mogg AOM, Narayanaswamy BE (2017) Microplastic pollution identified in deep-sea water and ingested by benthic invertebrates in the Rockall Trough, North At…
Echinodermata		Asteroidea			Velatida			Pterasteridae		Hymenaster			Meg_Hymenaster	Bluhm H (1994b) Monitoring megabenthic communities in abyssal manganese nodule sites of the East Pacific Ocean in association with commercial deep-sea mining. Aquat Conserv Mar Freshw Ecosyst 4:187–201.	no	no		Meg	carnivore	benthic invertebrates	Mac_Dodecaceria	Wagstaff MC, Howell KL, Bett, BJ, Billett DSM, Brault S, Carol T, Rex MA (2014) β -diversity of deep-sea holothurians and asteroids along a bathymetric gradient (NE Atlantic). Mar Ecol Prog Ser 508: 177–185; Courtene-Jones W, Quinn B, Gary SF, Mogg AOM, Narayanaswamy BE (2017) Microplastic pollution identified in deep-sea water and ingested by benthic invertebrates in the Rockall Trough, North At…
Echinodermata		Asteroidea			Velatida			Pterasteridae		Hymenaster			Meg_Hymenaster	Bluhm H (1994b) Monitoring megabenthic communities in abyssal manganese nodule sites of the East Pacific Ocean in association with commercial deep-sea mining. Aquat Conserv Mar Freshw Ecosyst 4:187–201.	no	no		Meg	carnivore	benthic invertebrates	Mac_Dorvilleidae	Wagstaff MC, Howell KL, Bett, BJ, Billett DSM, Brault S, Carol T, Rex MA (2014) β -diversity of deep-sea holothurians and asteroids along a bathymetric gradient (NE Atlantic). Mar Ecol Prog Ser 508: 177–185; Courtene-Jones W, Quinn B, Gary SF, Mogg AOM, Narayanaswamy BE (2017) Microplastic pollution identified in deep-sea water and ingested by benthic invertebrates in the Rockall Trough, North At…
Echinodermata		Asteroidea			Velatida			Pterasteridae		Hymenaster			Meg_Hymenaster	Bluhm H (1994b) Monitoring megabenthic communities in abyssal manganese nodule sites of the East Pacific Ocean in association with commercial deep-sea mining. Aquat Conserv Mar Freshw Ecosyst 4:187–201.	no	no		Meg	carnivore	benthic invertebrates	Mac_Dysponetus	Wagstaff MC, Howell KL, Bett, BJ, Billett DSM, Brault S, Carol T, Rex MA (2014) β -diversity of deep-sea holothurians and asteroids along a bathymetric gradient (NE Atlantic). Mar Ecol Prog Ser 508: 177–185; Courtene-Jones W, Quinn B, Gary SF, Mogg AOM, Narayanaswamy BE (2017) Microplastic pollution identified in deep-sea water and ingested by benthic invertebrates in the Rockall Trough, North At…
Echinodermata		Asteroidea			Velatida			Pterasteridae		Hymenaster			Meg_Hymenaster	Bluhm H (1994b) Monitoring megabenthic communities in abyssal manganese nodule sites of the East Pacific Ocean in association with commercial deep-sea mining. Aquat Conserv Mar Freshw Ecosyst 4:187–201.	no	no		Meg	carnivore	benthic invertebrates	Mac_Echinoidea	Wagstaff MC, Howell KL, Bett, BJ, Billett DSM, Brault S, Carol T, Rex MA (2014) β -diversity of deep-sea holothurians and asteroids along a bathymetric gradient (NE Atlantic). Mar Ecol Prog Ser 508: 177–185; Courtene-Jones W, Quinn B, Gary SF, Mogg AOM, Narayanaswamy BE (2017) Microplastic pollution identified in deep-sea water and ingested by benthic invertebrates in the Rockall Trough, North At…
Echinodermata		Asteroidea			Velatida			Pterasteridae		Hymenaster			Meg_Hymenaster	Bluhm H (1994b) Monitoring megabenthic communities in abyssal manganese nodule sites of the East Pacific Ocean in association with commercial deep-sea mining. Aquat Conserv Mar Freshw Ecosyst 4:187–201.	no	no		Meg	carnivore	benthic invertebrates	Mac_Eteone	Wagstaff MC, Howell KL, Bett, BJ, Billett DSM, Brault S, Carol T, Rex MA (2014) β -diversity of deep-sea holothurians and asteroids along a bathymetric gradient (NE Atlantic). Mar Ecol Prog Ser 508: 177–185; Courtene-Jones W, Quinn B, Gary SF, Mogg AOM, Narayanaswamy BE (2017) Microplastic pollution identified in deep-sea water and ingested by benthic invertebrates in the Rockall Trough, North At…
Echinodermata		Asteroidea			Velatida			Pterasteridae		Hymenaster			Meg_Hymenaster	Bluhm H (1994b) Monitoring megabenthic communities in abyssal manganese nodule sites of the East Pacific Ocean in association with commercial deep-sea mining. Aquat Conserv Mar Freshw Ecosyst 4:187–201.	no	no		Meg	carnivore	benthic invertebrates	Mac_Eugerda	Wagstaff MC, Howell KL, Bett, BJ, Billett DSM, Brault S, Carol T, Rex MA (2014) β -diversity of deep-sea holothurians and asteroids along a bathymetric gradient (NE Atlantic). Mar Ecol Prog Ser 508: 177–185; Courtene-Jones W, Quinn B, Gary SF, Mogg AOM, Narayanaswamy BE (2017) Microplastic pollution identified in deep-sea water and ingested by benthic invertebrates in the Rockall Trough, North At…
Echinodermata		Asteroidea			Velatida			Pterasteridae		Hymenaster			Meg_Hymenaster	Bluhm H (1994b) Monitoring megabenthic communities in abyssal manganese nodule sites of the East Pacific Ocean in association with commercial deep-sea mining. Aquat Conserv Mar Freshw Ecosyst 4:187–201.	no	no		Meg	carnivore	benthic invertebrates	Mac_Eugerdella	Wagstaff MC, Howell KL, Bett, BJ, Billett DSM, Brault S, Carol T, Rex MA (2014) β -diversity of deep-sea holothurians and asteroids along a bathymetric gradient (NE Atlantic). Mar Ecol Prog Ser 508: 177–185; Courtene-Jones W, Quinn B, Gary SF, Mogg AOM, Narayanaswamy BE (2017) Microplastic pollution identified in deep-sea water and ingested by benthic invertebrates in the Rockall Trough, North At…
Echinodermata		Asteroidea			Velatida			Pterasteridae		Hymenaster			Meg_Hymenaster	Bluhm H (1994b) Monitoring megabenthic communities in abyssal manganese nodule sites of the East Pacific Ocean in association with commercial deep-sea mining. Aquat Conserv Mar Freshw Ecosyst 4:187–201.	no	no		Meg	carnivore	benthic invertebrates	Mac_Eurycope	Wagstaff MC, Howell KL, Bett, BJ, Billett DSM, Brault S, Carol T, Rex MA (2014) β -diversity of deep-sea holothurians and asteroids along a bathymetric gradient (NE Atlantic). Mar Ecol Prog Ser 508: 177–185; Courtene-Jones W, Quinn B, Gary SF, Mogg AOM, Narayanaswamy BE (2017) Microplastic pollution identified in deep-sea water and ingested by benthic invertebrates in the Rockall Trough, North At…
Echinodermata		Asteroidea			Velatida			Pterasteridae		Hymenaster			Meg_Hymenaster	Bluhm H (1994b) Monitoring megabenthic communities in abyssal manganese nodule sites of the East Pacific Ocean in association with commercial deep-sea mining. Aquat Conserv Mar Freshw Ecosyst 4:187–201.	no	no		Meg	carnivore	benthic invertebrates	Mac_Eurythenes	Wagstaff MC, Howell KL, Bett, BJ, Billett DSM, Brault S, Carol T, Rex MA (2014) β -diversity of deep-sea holothurians and asteroids along a bathymetric gradient (NE Atlantic). Mar Ecol Prog Ser 508: 177–185; Courtene-Jones W, Quinn B, Gary SF, Mogg AOM, Narayanaswamy BE (2017) Microplastic pollution identified in deep-sea water and ingested by benthic invertebrates in the Rockall Trough, North At…
Echinodermata		Asteroidea			Velatida			Pterasteridae		Hymenaster			Meg_Hymenaster	Bluhm H (1994b) Monitoring megabenthic communities in abyssal manganese nodule sites of the East Pacific Ocean in association with commercial deep-sea mining. Aquat Conserv Mar Freshw Ecosyst 4:187–201.	no	no		Meg	carnivore	benthic invertebrates	Mac_Exogone	Wagstaff MC, Howell KL, Bett, BJ, Billett DSM, Brault S, Carol T, Rex MA (2014) β -diversity of deep-sea holothurians and asteroids along a bathymetric gradient (NE Atlantic). Mar Ecol Prog Ser 508: 177–185; Courtene-Jones W, Quinn B, Gary SF, Mogg AOM, Narayanaswamy BE (2017) Microplastic pollution identified in deep-sea water and ingested by benthic invertebrates in the Rockall Trough, North At…
Echinodermata		Asteroidea			Velatida			Pterasteridae		Hymenaster			Meg_Hymenaster	Bluhm H (1994b) Monitoring megabenthic communities in abyssal manganese nodule sites of the East Pacific Ocean in association with commercial deep-sea mining. Aquat Conserv Mar Freshw Ecosyst 4:187–201.	no	no		Meg	carnivore	benthic invertebrates	Mac_Flabelligella	Wagstaff MC, Howell KL, Bett, BJ, Billett DSM, Brault S, Carol T, Rex MA (2014) β -diversity of deep-sea holothurians and asteroids along a bathymetric gradient (NE Atlantic). Mar Ecol Prog Ser 508: 177–185; Courtene-Jones W, Quinn B, Gary SF, Mogg AOM, Narayanaswamy BE (2017) Microplastic pollution identified in deep-sea water and ingested by benthic invertebrates in the Rockall Trough, North At…
Echinodermata		Asteroidea			Velatida			Pterasteridae		Hymenaster			Meg_Hymenaster	Bluhm H (1994b) Monitoring megabenthic communities in abyssal manganese nodule sites of the East Pacific Ocean in association with commercial deep-sea mining. Aquat Conserv Mar Freshw Ecosyst 4:187–201.	no	no		Meg	carnivore	benthic invertebrates	Mac_Flabelligeridae	Wagstaff MC, Howell KL, Bett, BJ, Billett DSM, Brault S, Carol T, Rex MA (2014) β -diversity of deep-sea holothurians and asteroids along a bathymetric gradient (NE Atlantic). Mar Ecol Prog Ser 508: 177–185; Courtene-Jones W, Quinn B, Gary SF, Mogg AOM, Narayanaswamy BE (2017) Microplastic pollution identified in deep-sea water and ingested by benthic invertebrates in the Rockall Trough, North At…
Echinodermata		Asteroidea			Velatida			Pterasteridae		Hymenaster			Meg_Hymenaster	Bluhm H (1994b) Monitoring megabenthic communities in abyssal manganese nodule sites of the East Pacific Ocean in association with commercial deep-sea mining. Aquat Conserv Mar Freshw Ecosyst 4:187–201.	no	no		Meg	carnivore	benthic invertebrates	Mac_Gastropoda	Wagstaff MC, Howell KL, Bett, BJ, Billett DSM, Brault S, Carol T, Rex MA (2014) β -diversity of deep-sea holothurians and asteroids along a bathymetric gradient (NE Atlantic). Mar Ecol Prog Ser 508: 177–185; Courtene-Jones W, Quinn B, Gary SF, Mogg AOM, Narayanaswamy BE (2017) Microplastic pollution identified in deep-sea water and ingested by benthic invertebrates in the Rockall Trough, North At…
Echinodermata		Asteroidea			Velatida			Pterasteridae		Hymenaster			Meg_Hymenaster	Bluhm H (1994b) Monitoring megabenthic communities in abyssal manganese nodule sites of the East Pacific Ocean in association with commercial deep-sea mining. Aquat Conserv Mar Freshw Ecosyst 4:187–201.	no	no		Meg	carnivore	benthic invertebrates	Mac_Glycera	Wagstaff MC, Howell KL, Bett, BJ, Billett DSM, Brault S, Carol T, Rex MA (2014) β -diversity of deep-sea holothurians and asteroids along a bathymetric gradient (NE Atlantic). Mar Ecol Prog Ser 508: 177–185; Courtene-Jones W, Quinn B, Gary SF, Mogg AOM, Narayanaswamy BE (2017) Microplastic pollution identified in deep-sea water and ingested by benthic invertebrates in the Rockall Trough, North At…
Echinodermata		Asteroidea			Velatida			Pterasteridae		Hymenaster			Meg_Hymenaster	Bluhm H (1994b) Monitoring megabenthic communities in abyssal manganese nodule sites of the East Pacific Ocean in association with commercial deep-sea mining. Aquat Conserv Mar Freshw Ecosyst 4:187–201.	no	no		Meg	carnivore	benthic invertebrates	Mac_Golfingia	Wagstaff MC, Howell KL, Bett, BJ, Billett DSM, Brault S, Carol T, Rex MA (2014) β -diversity of deep-sea holothurians and asteroids along a bathymetric gradient (NE Atlantic). Mar Ecol Prog Ser 508: 177–185; Courtene-Jones W, Quinn B, Gary SF, Mogg AOM, Narayanaswamy BE (2017) Microplastic pollution identified in deep-sea water and ingested by benthic invertebrates in the Rockall Trough, North At…
Echinodermata		Asteroidea			Velatida			Pterasteridae		Hymenaster			Meg_Hymenaster	Bluhm H (1994b) Monitoring megabenthic communities in abyssal manganese nodule sites of the East Pacific Ocean in association with commercial deep-sea mining. Aquat Conserv Mar Freshw Ecosyst 4:187–201.	no	no		Meg	carnivore	benthic invertebrates	Mac_Goniadidae	Wagstaff MC, Howell KL, Bett, BJ, Billett DSM, Brault S, Carol T, Rex MA (2014) β -diversity of deep-sea holothurians and asteroids along a bathymetric gradient (NE Atlantic). Mar Ecol Prog Ser 508: 177–185; Courtene-Jones W, Quinn B, Gary SF, Mogg AOM, Narayanaswamy BE (2017) Microplastic pollution identified in deep-sea water and ingested by benthic invertebrates in the Rockall Trough, North At…
Echinodermata		Asteroidea			Velatida			Pterasteridae		Hymenaster			Meg_Hymenaster	Bluhm H (1994b) Monitoring megabenthic communities in abyssal manganese nodule sites of the East Pacific Ocean in association with commercial deep-sea mining. Aquat Conserv Mar Freshw Ecosyst 4:187–201.	no	no		Meg	carnivore	benthic invertebrates	Mac_Haplophragmoides	Wagstaff MC, Howell KL, Bett, BJ, Billett DSM, Brault S, Carol T, Rex MA (2014) β -diversity of deep-sea holothurians and asteroids along a bathymetric gradient (NE Atlantic). Mar Ecol Prog Ser 508: 177–185; Courtene-Jones W, Quinn B, Gary SF, Mogg AOM, Narayanaswamy BE (2017) Microplastic pollution identified in deep-sea water and ingested by benthic invertebrates in the Rockall Trough, North At…
Echinodermata		Asteroidea			Velatida			Pterasteridae		Hymenaster			Meg_Hymenaster	Bluhm H (1994b) Monitoring megabenthic communities in abyssal manganese nodule sites of the East Pacific Ocean in association with commercial deep-sea mining. Aquat Conserv Mar Freshw Ecosyst 4:187–201.	no	no		Meg	carnivore	benthic invertebrates	Mac_Heterospio	Wagstaff MC, Howell KL, Bett, BJ, Billett DSM, Brault S, Carol T, Rex MA (2014) β -diversity of deep-sea holothurians and asteroids along a bathymetric gradient (NE Atlantic). Mar Ecol Prog Ser 508: 177–185; Courtene-Jones W, Quinn B, Gary SF, Mogg AOM, Narayanaswamy BE (2017) Microplastic pollution identified in deep-sea water and ingested by benthic invertebrates in the Rockall Trough, North At…
Echinodermata		Asteroidea			Velatida			Pterasteridae		Hymenaster			Meg_Hymenaster	Bluhm H (1994b) Monitoring megabenthic communities in abyssal manganese nodule sites of the East Pacific Ocean in association with commercial deep-sea mining. Aquat Conserv Mar Freshw Ecosyst 4:187–201.	no	no		Meg	carnivore	benthic invertebrates	Mac_Kinbergonuphis	Wagstaff MC, Howell KL, Bett, BJ, Billett DSM, Brault S, Carol T, Rex MA (2014) β -diversity of deep-sea holothurians and asteroids along a bathymetric gradient (NE Atlantic). Mar Ecol Prog Ser 508: 177–185; Courtene-Jones W, Quinn B, Gary SF, Mogg AOM, Narayanaswamy BE (2017) Microplastic pollution identified in deep-sea water and ingested by benthic invertebrates in the Rockall Trough, North At…
Echinodermata		Asteroidea			Velatida			Pterasteridae		Hymenaster			Meg_Hymenaster	Bluhm H (1994b) Monitoring megabenthic communities in abyssal manganese nodule sites of the East Pacific Ocean in association with commercial deep-sea mining. Aquat Conserv Mar Freshw Ecosyst 4:187–201.	no	no		Meg	carnivore	benthic invertebrates	Mac_Kirkegaardia	Wagstaff MC, Howell KL, Bett, BJ, Billett DSM, Brault S, Carol T, Rex MA (2014) β -diversity of deep-sea holothurians and asteroids along a bathymetric gradient (NE Atlantic). Mar Ecol Prog Ser 508: 177–185; Courtene-Jones W, Quinn B, Gary SF, Mogg AOM, Narayanaswamy BE (2017) Microplastic pollution identified in deep-sea water and ingested by benthic invertebrates in the Rockall Trough, North At…
Echinodermata		Asteroidea			Velatida			Pterasteridae		Hymenaster			Meg_Hymenaster	Bluhm H (1994b) Monitoring megabenthic communities in abyssal manganese nodule sites of the East Pacific Ocean in association with commercial deep-sea mining. Aquat Conserv Mar Freshw Ecosyst 4:187–201.	no	no		Meg	carnivore	benthic invertebrates	Mac_Lacydonia	Wagstaff MC, Howell KL, Bett, BJ, Billett DSM, Brault S, Carol T, Rex MA (2014) β -diversity of deep-sea holothurians and asteroids along a bathymetric gradient (NE Atlantic). Mar Ecol Prog Ser 508: 177–185; Courtene-Jones W, Quinn B, Gary SF, Mogg AOM, Narayanaswamy BE (2017) Microplastic pollution identified in deep-sea water and ingested by benthic invertebrates in the Rockall Trough, North At…
Echinodermata		Asteroidea			Velatida			Pterasteridae		Hymenaster			Meg_Hymenaster	Bluhm H (1994b) Monitoring megabenthic communities in abyssal manganese nodule sites of the East Pacific Ocean in association with commercial deep-sea mining. Aquat Conserv Mar Freshw Ecosyst 4:187–201.	no	no		Meg	carnivore	benthic invertebrates	Mac_Laonice	Wagstaff MC, Howell KL, Bett, BJ, Billett DSM, Brault S, Carol T, Rex MA (2014) β -diversity of deep-sea holothurians and asteroids along a bathymetric gradient (NE Atlantic). Mar Ecol Prog Ser 508: 177–185; Courtene-Jones W, Quinn B, Gary SF, Mogg AOM, Narayanaswamy BE (2017) Microplastic pollution identified in deep-sea water and ingested by benthic invertebrates in the Rockall Trough, North At…
Echinodermata		Asteroidea			Velatida			Pterasteridae		Hymenaster			Meg_Hymenaster	Bluhm H (1994b) Monitoring megabenthic communities in abyssal manganese nodule sites of the East Pacific Ocean in association with commercial deep-sea mining. Aquat Conserv Mar Freshw Ecosyst 4:187–201.	no	no		Meg	carnivore	benthic invertebrates	Mac_Leanira	Wagstaff MC, Howell KL, Bett, BJ, Billett DSM, Brault S, Carol T, Rex MA (2014) β -diversity of deep-sea holothurians and asteroids along a bathymetric gradient (NE Atlantic). Mar Ecol Prog Ser 508: 177–185; Courtene-Jones W, Quinn B, Gary SF, Mogg AOM, Narayanaswamy BE (2017) Microplastic pollution identified in deep-sea water and ingested by benthic invertebrates in the Rockall Trough, North At…
Echinodermata		Asteroidea			Velatida			Pterasteridae		Hymenaster			Meg_Hymenaster	Bluhm H (1994b) Monitoring megabenthic communities in abyssal manganese nodule sites of the East Pacific Ocean in association with commercial deep-sea mining. Aquat Conserv Mar Freshw Ecosyst 4:187–201.	no	no		Meg	carnivore	benthic invertebrates	Mac_Leocrates	Wagstaff MC, Howell KL, Bett, BJ, Billett DSM, Brault S, Carol T, Rex MA (2014) β -diversity of deep-sea holothurians and asteroids along a bathymetric gradient (NE Atlantic). Mar Ecol Prog Ser 508: 177–185; Courtene-Jones W, Quinn B, Gary SF, Mogg AOM, Narayanaswamy BE (2017) Microplastic pollution identified in deep-sea water and ingested by benthic invertebrates in the Rockall Trough, North At…
Echinodermata		Asteroidea			Velatida			Pterasteridae		Hymenaster			Meg_Hymenaster	Bluhm H (1994b) Monitoring megabenthic communities in abyssal manganese nodule sites of the East Pacific Ocean in association with commercial deep-sea mining. Aquat Conserv Mar Freshw Ecosyst 4:187–201.	no	no		Meg	carnivore	benthic invertebrates	Mac_Leptoecia	Wagstaff MC, Howell KL, Bett, BJ, Billett DSM, Brault S, Carol T, Rex MA (2014) β -diversity of deep-sea holothurians and asteroids along a bathymetric gradient (NE Atlantic). Mar Ecol Prog Ser 508: 177–185; Courtene-Jones W, Quinn B, Gary SF, Mogg AOM, Narayanaswamy BE (2017) Microplastic pollution identified in deep-sea water and ingested by benthic invertebrates in the Rockall Trough, North At…
Echinodermata		Asteroidea			Velatida			Pterasteridae		Hymenaster			Meg_Hymenaster	Bluhm H (1994b) Monitoring megabenthic communities in abyssal manganese nodule sites of the East Pacific Ocean in association with commercial deep-sea mining. Aquat Conserv Mar Freshw Ecosyst 4:187–201.	no	no		Meg	carnivore	benthic invertebrates	Mac_Levinsenia	Wagstaff MC, Howell KL, Bett, BJ, Billett DSM, Brault S, Carol T, Rex MA (2014) β -diversity of deep-sea holothurians and asteroids along a bathymetric gradient (NE Atlantic). Mar Ecol Prog Ser 508: 177–185; Courtene-Jones W, Quinn B, Gary SF, Mogg AOM, Narayanaswamy BE (2017) Microplastic pollution identified in deep-sea water and ingested by benthic invertebrates in the Rockall Trough, North At…
Echinodermata		Asteroidea			Velatida			Pterasteridae		Hymenaster			Meg_Hymenaster	Bluhm H (1994b) Monitoring megabenthic communities in abyssal manganese nodule sites of the East Pacific Ocean in association with commercial deep-sea mining. Aquat Conserv Mar Freshw Ecosyst 4:187–201.	no	no		Meg	carnivore	benthic invertebrates	Mac_Lumbrinerides	Wagstaff MC, Howell KL, Bett, BJ, Billett DSM, Brault S, Carol T, Rex MA (2014) β -diversity of deep-sea holothurians and asteroids along a bathymetric gradient (NE Atlantic). Mar Ecol Prog Ser 508: 177–185; Courtene-Jones W, Quinn B, Gary SF, Mogg AOM, Narayanaswamy BE (2017) Microplastic pollution identified in deep-sea water and ingested by benthic invertebrates in the Rockall Trough, North At…
Echinodermata		Asteroidea			Velatida			Pterasteridae		Hymenaster			Meg_Hymenaster	Bluhm H (1994b) Monitoring megabenthic communities in abyssal manganese nodule sites of the East Pacific Ocean in association with commercial deep-sea mining. Aquat Conserv Mar Freshw Ecosyst 4:187–201.	no	no		Meg	carnivore	benthic invertebrates	Mac_Lumbrineris	Wagstaff MC, Howell KL, Bett, BJ, Billett DSM, Brault S, Carol T, Rex MA (2014) β -diversity of deep-sea holothurians and asteroids along a bathymetric gradient (NE Atlantic). Mar Ecol Prog Ser 508: 177–185; Courtene-Jones W, Quinn B, Gary SF, Mogg AOM, Narayanaswamy BE (2017) Microplastic pollution identified in deep-sea water and ingested by benthic invertebrates in the Rockall Trough, North At…
Echinodermata		Asteroidea			Velatida			Pterasteridae		Hymenaster			Meg_Hymenaster	Bluhm H (1994b) Monitoring megabenthic communities in abyssal manganese nodule sites of the East Pacific Ocean in association with commercial deep-sea mining. Aquat Conserv Mar Freshw Ecosyst 4:187–201.	no	no		Meg	carnivore	benthic invertebrates	Mac_Macrostylis	Wagstaff MC, Howell KL, Bett, BJ, Billett DSM, Brault S, Carol T, Rex MA (2014) β -diversity of deep-sea holothurians and asteroids along a bathymetric gradient (NE Atlantic). Mar Ecol Prog Ser 508: 177–185; Courtene-Jones W, Quinn B, Gary SF, Mogg AOM, Narayanaswamy BE (2017) Microplastic pollution identified in deep-sea water and ingested by benthic invertebrates in the Rockall Trough, North At…
Echinodermata		Asteroidea			Velatida			Pterasteridae		Hymenaster			Meg_Hymenaster	Bluhm H (1994b) Monitoring megabenthic communities in abyssal manganese nodule sites of the East Pacific Ocean in association with commercial deep-sea mining. Aquat Conserv Mar Freshw Ecosyst 4:187–201.	no	no		Meg	carnivore	benthic invertebrates	Mac_Magelona	Wagstaff MC, Howell KL, Bett, BJ, Billett DSM, Brault S, Carol T, Rex MA (2014) β -diversity of deep-sea holothurians and asteroids along a bathymetric gradient (NE Atlantic). Mar Ecol Prog Ser 508: 177–185; Courtene-Jones W, Quinn B, Gary SF, Mogg AOM, Narayanaswamy BE (2017) Microplastic pollution identified in deep-sea water and ingested by benthic invertebrates in the Rockall Trough, North At…
Echinodermata		Asteroidea			Velatida			Pterasteridae		Hymenaster			Meg_Hymenaster	Bluhm H (1994b) Monitoring megabenthic communities in abyssal manganese nodule sites of the East Pacific Ocean in association with commercial deep-sea mining. Aquat Conserv Mar Freshw Ecosyst 4:187–201.	no	no		Meg	carnivore	benthic invertebrates	Mac_Micronephthys	Wagstaff MC, Howell KL, Bett, BJ, Billett DSM, Brault S, Carol T, Rex MA (2014) β -diversity of deep-sea holothurians and asteroids along a bathymetric gradient (NE Atlantic). Mar Ecol Prog Ser 508: 177–185; Courtene-Jones W, Quinn B, Gary SF, Mogg AOM, Narayanaswamy BE (2017) Microplastic pollution identified in deep-sea water and ingested by benthic invertebrates in the Rockall Trough, North At…
Echinodermata		Asteroidea			Velatida			Pterasteridae		Hymenaster			Meg_Hymenaster	Bluhm H (1994b) Monitoring megabenthic communities in abyssal manganese nodule sites of the East Pacific Ocean in association with commercial deep-sea mining. Aquat Conserv Mar Freshw Ecosyst 4:187–201.	no	no		Meg	carnivore	benthic invertebrates	Mac_Mirabilicoxa	Wagstaff MC, Howell KL, Bett, BJ, Billett DSM, Brault S, Carol T, Rex MA (2014) β -diversity of deep-sea holothurians and asteroids along a bathymetric gradient (NE Atlantic). Mar Ecol Prog Ser 508: 177–185; Courtene-Jones W, Quinn B, Gary SF, Mogg AOM, Narayanaswamy BE (2017) Microplastic pollution identified in deep-sea water and ingested by benthic invertebrates in the Rockall Trough, North At…
Echinodermata		Asteroidea			Velatida			Pterasteridae		Hymenaster			Meg_Hymenaster	Bluhm H (1994b) Monitoring megabenthic communities in abyssal manganese nodule sites of the East Pacific Ocean in association with commercial deep-sea mining. Aquat Conserv Mar Freshw Ecosyst 4:187–201.	no	no		Meg	carnivore	benthic invertebrates	Mac_Munneurycope	Wagstaff MC, Howell KL, Bett, BJ, Billett DSM, Brault S, Carol T, Rex MA (2014) β -diversity of deep-sea holothurians and asteroids along a bathymetric gradient (NE Atlantic). Mar Ecol Prog Ser 508: 177–185; Courtene-Jones W, Quinn B, Gary SF, Mogg AOM, Narayanaswamy BE (2017) Microplastic pollution identified in deep-sea water and ingested by benthic invertebrates in the Rockall Trough, North At…
Echinodermata		Asteroidea			Velatida			Pterasteridae		Hymenaster			Meg_Hymenaster	Bluhm H (1994b) Monitoring megabenthic communities in abyssal manganese nodule sites of the East Pacific Ocean in association with commercial deep-sea mining. Aquat Conserv Mar Freshw Ecosyst 4:187–201.	no	no		Meg	carnivore	benthic invertebrates	Mac_Munnopsis	Wagstaff MC, Howell KL, Bett, BJ, Billett DSM, Brault S, Carol T, Rex MA (2014) β -diversity of deep-sea holothurians and asteroids along a bathymetric gradient (NE Atlantic). Mar Ecol Prog Ser 508: 177–185; Courtene-Jones W, Quinn B, Gary SF, Mogg AOM, Narayanaswamy BE (2017) Microplastic pollution identified in deep-sea water and ingested by benthic invertebrates in the Rockall Trough, North At…
Echinodermata		Asteroidea			Velatida			Pterasteridae		Hymenaster			Meg_Hymenaster	Bluhm H (1994b) Monitoring megabenthic communities in abyssal manganese nodule sites of the East Pacific Ocean in association with commercial deep-sea mining. Aquat Conserv Mar Freshw Ecosyst 4:187–201.	no	no		Meg	carnivore	benthic invertebrates	Mac_Mystides	Wagstaff MC, Howell KL, Bett, BJ, Billett DSM, Brault S, Carol T, Rex MA (2014) β -diversity of deep-sea holothurians and asteroids along a bathymetric gradient (NE Atlantic). Mar Ecol Prog Ser 508: 177–185; Courtene-Jones W, Quinn B, Gary SF, Mogg AOM, Narayanaswamy BE (2017) Microplastic pollution identified in deep-sea water and ingested by benthic invertebrates in the Rockall Trough, North At…
Echinodermata		Asteroidea			Velatida			Pterasteridae		Hymenaster			Meg_Hymenaster	Bluhm H (1994b) Monitoring megabenthic communities in abyssal manganese nodule sites of the East Pacific Ocean in association with commercial deep-sea mining. Aquat Conserv Mar Freshw Ecosyst 4:187–201.	no	no		Meg	carnivore	benthic invertebrates	Mac_Naineris	Wagstaff MC, Howell KL, Bett, BJ, Billett DSM, Brault S, Carol T, Rex MA (2014) β -diversity of deep-sea holothurians and asteroids along a bathymetric gradient (NE Atlantic). Mar Ecol Prog Ser 508: 177–185; Courtene-Jones W, Quinn B, Gary SF, Mogg AOM, Narayanaswamy BE (2017) Microplastic pollution identified in deep-sea water and ingested by benthic invertebrates in the Rockall Trough, North At…
Echinodermata		Asteroidea			Velatida			Pterasteridae		Hymenaster			Meg_Hymenaster	Bluhm H (1994b) Monitoring megabenthic communities in abyssal manganese nodule sites of the East Pacific Ocean in association with commercial deep-sea mining. Aquat Conserv Mar Freshw Ecosyst 4:187–201.	no	no		Meg	carnivore	benthic invertebrates	Mac_Nematoda	Wagstaff MC, Howell KL, Bett, BJ, Billett DSM, Brault S, Carol T, Rex MA (2014) β -diversity of deep-sea holothurians and asteroids along a bathymetric gradient (NE Atlantic). Mar Ecol Prog Ser 508: 177–185; Courtene-Jones W, Quinn B, Gary SF, Mogg AOM, Narayanaswamy BE (2017) Microplastic pollution identified in deep-sea water and ingested by benthic invertebrates in the Rockall Trough, North At…
Echinodermata		Asteroidea			Velatida			Pterasteridae		Hymenaster			Meg_Hymenaster	Bluhm H (1994b) Monitoring megabenthic communities in abyssal manganese nodule sites of the East Pacific Ocean in association with commercial deep-sea mining. Aquat Conserv Mar Freshw Ecosyst 4:187–201.	no	no		Meg	carnivore	benthic invertebrates	Mac_Nereis	Wagstaff MC, Howell KL, Bett, BJ, Billett DSM, Brault S, Carol T, Rex MA (2014) β -diversity of deep-sea holothurians and asteroids along a bathymetric gradient (NE Atlantic). Mar Ecol Prog Ser 508: 177–185; Courtene-Jones W, Quinn B, Gary SF, Mogg AOM, Narayanaswamy BE (2017) Microplastic pollution identified in deep-sea water and ingested by benthic invertebrates in the Rockall Trough, North At…
Echinodermata		Asteroidea			Velatida			Pterasteridae		Hymenaster			Meg_Hymenaster	Bluhm H (1994b) Monitoring megabenthic communities in abyssal manganese nodule sites of the East Pacific Ocean in association with commercial deep-sea mining. Aquat Conserv Mar Freshw Ecosyst 4:187–201.	no	no		Meg	carnivore	benthic invertebrates	Mac_Notomastus	Wagstaff MC, Howell KL, Bett, BJ, Billett DSM, Brault S, Carol T, Rex MA (2014) β -diversity of deep-sea holothurians and asteroids along a bathymetric gradient (NE Atlantic). Mar Ecol Prog Ser 508: 177–185; Courtene-Jones W, Quinn B, Gary SF, Mogg AOM, Narayanaswamy BE (2017) Microplastic pollution identified in deep-sea water and ingested by benthic invertebrates in the Rockall Trough, North At…
Echinodermata		Asteroidea			Velatida			Pterasteridae		Hymenaster			Meg_Hymenaster	Bluhm H (1994b) Monitoring megabenthic communities in abyssal manganese nodule sites of the East Pacific Ocean in association with commercial deep-sea mining. Aquat Conserv Mar Freshw Ecosyst 4:187–201.	no	no		Meg	carnivore	benthic invertebrates	Mac_Ophelina	Wagstaff MC, Howell KL, Bett, BJ, Billett DSM, Brault S, Carol T, Rex MA (2014) β -diversity of deep-sea holothurians and asteroids along a bathymetric gradient (NE Atlantic). Mar Ecol Prog Ser 508: 177–185; Courtene-Jones W, Quinn B, Gary SF, Mogg AOM, Narayanaswamy BE (2017) Microplastic pollution identified in deep-sea water and ingested by benthic invertebrates in the Rockall Trough, North At…
Echinodermata		Asteroidea			Velatida			Pterasteridae		Hymenaster			Meg_Hymenaster	Bluhm H (1994b) Monitoring megabenthic communities in abyssal manganese nodule sites of the East Pacific Ocean in association with commercial deep-sea mining. Aquat Conserv Mar Freshw Ecosyst 4:187–201.	no	no		Meg	carnivore	benthic invertebrates	Mac_Ophiuroidea	Wagstaff MC, Howell KL, Bett, BJ, Billett DSM, Brault S, Carol T, Rex MA (2014) β -diversity of deep-sea holothurians and asteroids along a bathymetric gradient (NE Atlantic). Mar Ecol Prog Ser 508: 177–185; Courtene-Jones W, Quinn B, Gary SF, Mogg AOM, Narayanaswamy BE (2017) Microplastic pollution identified in deep-sea water and ingested by benthic invertebrates in the Rockall Trough, North At…
Echinodermata		Asteroidea			Velatida			Pterasteridae		Hymenaster			Meg_Hymenaster	Bluhm H (1994b) Monitoring megabenthic communities in abyssal manganese nodule sites of the East Pacific Ocean in association with commercial deep-sea mining. Aquat Conserv Mar Freshw Ecosyst 4:187–201.	no	no		Meg	carnivore	benthic invertebrates	Mac_Orbiniella	Wagstaff MC, Howell KL, Bett, BJ, Billett DSM, Brault S, Carol T, Rex MA (2014) β -diversity of deep-sea holothurians and asteroids along a bathymetric gradient (NE Atlantic). Mar Ecol Prog Ser 508: 177–185; Courtene-Jones W, Quinn B, Gary SF, Mogg AOM, Narayanaswamy BE (2017) Microplastic pollution identified in deep-sea water and ingested by benthic invertebrates in the Rockall Trough, North At…
Echinodermata		Asteroidea			Velatida			Pterasteridae		Hymenaster			Meg_Hymenaster	Bluhm H (1994b) Monitoring megabenthic communities in abyssal manganese nodule sites of the East Pacific Ocean in association with commercial deep-sea mining. Aquat Conserv Mar Freshw Ecosyst 4:187–201.	no	no		Meg	carnivore	benthic invertebrates	Mac_Ostracoda	Wagstaff MC, Howell KL, Bett, BJ, Billett DSM, Brault S, Carol T, Rex MA (2014) β -diversity of deep-sea holothurians and asteroids along a bathymetric gradient (NE Atlantic). Mar Ecol Prog Ser 508: 177–185; Courtene-Jones W, Quinn B, Gary SF, Mogg AOM, Narayanaswamy BE (2017) Microplastic pollution identified in deep-sea water and ingested by benthic invertebrates in the Rockall Trough, North At…
Echinodermata		Asteroidea			Velatida			Pterasteridae		Hymenaster			Meg_Hymenaster	Bluhm H (1994b) Monitoring megabenthic communities in abyssal manganese nodule sites of the East Pacific Ocean in association with commercial deep-sea mining. Aquat Conserv Mar Freshw Ecosyst 4:187–201.	no	no		Meg	carnivore	benthic invertebrates	Mac_Paracallisoma	Wagstaff MC, Howell KL, Bett, BJ, Billett DSM, Brault S, Carol T, Rex MA (2014) β -diversity of deep-sea holothurians and asteroids along a bathymetric gradient (NE Atlantic). Mar Ecol Prog Ser 508: 177–185; Courtene-Jones W, Quinn B, Gary SF, Mogg AOM, Narayanaswamy BE (2017) Microplastic pollution identified in deep-sea water and ingested by benthic invertebrates in the Rockall Trough, North At…
Echinodermata		Asteroidea			Velatida			Pterasteridae		Hymenaster			Meg_Hymenaster	Bluhm H (1994b) Monitoring megabenthic communities in abyssal manganese nodule sites of the East Pacific Ocean in association with commercial deep-sea mining. Aquat Conserv Mar Freshw Ecosyst 4:187–201.	no	no		Meg	carnivore	benthic invertebrates	Mac_Paralicella	Wagstaff MC, Howell KL, Bett, BJ, Billett DSM, Brault S, Carol T, Rex MA (2014) β -diversity of deep-sea holothurians and asteroids along a bathymetric gradient (NE Atlantic). Mar Ecol Prog Ser 508: 177–185; Courtene-Jones W, Quinn B, Gary SF, Mogg AOM, Narayanaswamy BE (2017) Microplastic pollution identified in deep-sea water and ingested by benthic invertebrates in the Rockall Trough, North At…
Echinodermata		Asteroidea			Velatida			Pterasteridae		Hymenaster			Meg_Hymenaster	Bluhm H (1994b) Monitoring megabenthic communities in abyssal manganese nodule sites of the East Pacific Ocean in association with commercial deep-sea mining. Aquat Conserv Mar Freshw Ecosyst 4:187–201.	no	no		Meg	carnivore	benthic invertebrates	Mac_Paralipomera	Wagstaff MC, Howell KL, Bett, BJ, Billett DSM, Brault S, Carol T, Rex MA (2014) β -diversity of deep-sea holothurians and asteroids along a bathymetric gradient (NE Atlantic). Mar Ecol Prog Ser 508: 177–185; Courtene-Jones W, Quinn B, Gary SF, Mogg AOM, Narayanaswamy BE (2017) Microplastic pollution identified in deep-sea water and ingested by benthic invertebrates in the Rockall Trough, North At…
Echinodermata		Asteroidea			Velatida			Pterasteridae		Hymenaster			Meg_Hymenaster	Bluhm H (1994b) Monitoring megabenthic communities in abyssal manganese nodule sites of the East Pacific Ocean in association with commercial deep-sea mining. Aquat Conserv Mar Freshw Ecosyst 4:187–201.	no	no		Meg	carnivore	benthic invertebrates	Mac_Paramphinome	Wagstaff MC, Howell KL, Bett, BJ, Billett DSM, Brault S, Carol T, Rex MA (2014) β -diversity of deep-sea holothurians and asteroids along a bathymetric gradient (NE Atlantic). Mar Ecol Prog Ser 508: 177–185; Courtene-Jones W, Quinn B, Gary SF, Mogg AOM, Narayanaswamy BE (2017) Microplastic pollution identified in deep-sea water and ingested by benthic invertebrates in the Rockall Trough, North At…
Echinodermata		Asteroidea			Velatida			Pterasteridae		Hymenaster			Meg_Hymenaster	Bluhm H (1994b) Monitoring megabenthic communities in abyssal manganese nodule sites of the East Pacific Ocean in association with commercial deep-sea mining. Aquat Conserv Mar Freshw Ecosyst 4:187–201.	no	no		Meg	carnivore	benthic invertebrates	Mac_Paramunnopsis	Wagstaff MC, Howell KL, Bett, BJ, Billett DSM, Brault S, Carol T, Rex MA (2014) β -diversity of deep-sea holothurians and asteroids along a bathymetric gradient (NE Atlantic). Mar Ecol Prog Ser 508: 177–185; Courtene-Jones W, Quinn B, Gary SF, Mogg AOM, Narayanaswamy BE (2017) Microplastic pollution identified in deep-sea water and ingested by benthic invertebrates in the Rockall Trough, North At…
Echinodermata		Asteroidea			Velatida			Pterasteridae		Hymenaster			Meg_Hymenaster	Bluhm H (1994b) Monitoring megabenthic communities in abyssal manganese nodule sites of the East Pacific Ocean in association with commercial deep-sea mining. Aquat Conserv Mar Freshw Ecosyst 4:187–201.	no	no		Meg	carnivore	benthic invertebrates	Mac_Parandaniexis	Wagstaff MC, Howell KL, Bett, BJ, Billett DSM, Brault S, Carol T, Rex MA (2014) β -diversity of deep-sea holothurians and asteroids along a bathymetric gradient (NE Atlantic). Mar Ecol Prog Ser 508: 177–185; Courtene-Jones W, Quinn B, Gary SF, Mogg AOM, Narayanaswamy BE (2017) Microplastic pollution identified in deep-sea water and ingested by benthic invertebrates in the Rockall Trough, North At…
Echinodermata		Asteroidea			Velatida			Pterasteridae		Hymenaster			Meg_Hymenaster	Bluhm H (1994b) Monitoring megabenthic communities in abyssal manganese nodule sites of the East Pacific Ocean in association with commercial deep-sea mining. Aquat Conserv Mar Freshw Ecosyst 4:187–201.	no	no		Meg	carnivore	benthic invertebrates	Mac_Paraonella	Wagstaff MC, Howell KL, Bett, BJ, Billett DSM, Brault S, Carol T, Rex MA (2014) β -diversity of deep-sea holothurians and asteroids along a bathymetric gradient (NE Atlantic). Mar Ecol Prog Ser 508: 177–185; Courtene-Jones W, Quinn B, Gary SF, Mogg AOM, Narayanaswamy BE (2017) Microplastic pollution identified in deep-sea water and ingested by benthic invertebrates in the Rockall Trough, North At…
Echinodermata		Asteroidea			Velatida			Pterasteridae		Hymenaster			Meg_Hymenaster	Bluhm H (1994b) Monitoring megabenthic communities in abyssal manganese nodule sites of the East Pacific Ocean in association with commercial deep-sea mining. Aquat Conserv Mar Freshw Ecosyst 4:187–201.	no	no		Meg	carnivore	benthic invertebrates	Mac_Paropsurus	Wagstaff MC, Howell KL, Bett, BJ, Billett DSM, Brault S, Carol T, Rex MA (2014) β -diversity of deep-sea holothurians and asteroids along a bathymetric gradient (NE Atlantic). Mar Ecol Prog Ser 508: 177–185; Courtene-Jones W, Quinn B, Gary SF, Mogg AOM, Narayanaswamy BE (2017) Microplastic pollution identified in deep-sea water and ingested by benthic invertebrates in the Rockall Trough, North At…
Echinodermata		Asteroidea			Velatida			Pterasteridae		Hymenaster			Meg_Hymenaster	Bluhm H (1994b) Monitoring megabenthic communities in abyssal manganese nodule sites of the East Pacific Ocean in association with commercial deep-sea mining. Aquat Conserv Mar Freshw Ecosyst 4:187–201.	no	no		Meg	carnivore	benthic invertebrates	Mac_Pelosina	Wagstaff MC, Howell KL, Bett, BJ, Billett DSM, Brault S, Carol T, Rex MA (2014) β -diversity of deep-sea holothurians and asteroids along a bathymetric gradient (NE Atlantic). Mar Ecol Prog Ser 508: 177–185; Courtene-Jones W, Quinn B, Gary SF, Mogg AOM, Narayanaswamy BE (2017) Microplastic pollution identified in deep-sea water and ingested by benthic invertebrates in the Rockall Trough, North At…
Echinodermata		Asteroidea			Velatida			Pterasteridae		Hymenaster			Meg_Hymenaster	Bluhm H (1994b) Monitoring megabenthic communities in abyssal manganese nodule sites of the East Pacific Ocean in association with commercial deep-sea mining. Aquat Conserv Mar Freshw Ecosyst 4:187–201.	no	no		Meg	carnivore	benthic invertebrates	Mac_Phalloleucon	Wagstaff MC, Howell KL, Bett, BJ, Billett DSM, Brault S, Carol T, Rex MA (2014) β -diversity of deep-sea holothurians and asteroids along a bathymetric gradient (NE Atlantic). Mar Ecol Prog Ser 508: 177–185; Courtene-Jones W, Quinn B, Gary SF, Mogg AOM, Narayanaswamy BE (2017) Microplastic pollution identified in deep-sea water and ingested by benthic invertebrates in the Rockall Trough, North At…
Echinodermata		Asteroidea			Velatida			Pterasteridae		Hymenaster			Meg_Hymenaster	Bluhm H (1994b) Monitoring megabenthic communities in abyssal manganese nodule sites of the East Pacific Ocean in association with commercial deep-sea mining. Aquat Conserv Mar Freshw Ecosyst 4:187–201.	no	no		Meg	carnivore	benthic invertebrates	Mac_Phyllochaetopterus	Wagstaff MC, Howell KL, Bett, BJ, Billett DSM, Brault S, Carol T, Rex MA (2014) β -diversity of deep-sea holothurians and asteroids along a bathymetric gradient (NE Atlantic). Mar Ecol Prog Ser 508: 177–185; Courtene-Jones W, Quinn B, Gary SF, Mogg AOM, Narayanaswamy BE (2017) Microplastic pollution identified in deep-sea water and ingested by benthic invertebrates in the Rockall Trough, North At…
Echinodermata		Asteroidea			Velatida			Pterasteridae		Hymenaster			Meg_Hymenaster	Bluhm H (1994b) Monitoring megabenthic communities in abyssal manganese nodule sites of the East Pacific Ocean in association with commercial deep-sea mining. Aquat Conserv Mar Freshw Ecosyst 4:187–201.	no	no		Meg	carnivore	benthic invertebrates	Mac_Pilargis	Wagstaff MC, Howell KL, Bett, BJ, Billett DSM, Brault S, Carol T, Rex MA (2014) β -diversity of deep-sea holothurians and asteroids along a bathymetric gradient (NE Atlantic). Mar Ecol Prog Ser 508: 177–185; Courtene-Jones W, Quinn B, Gary SF, Mogg AOM, Narayanaswamy BE (2017) Microplastic pollution identified in deep-sea water and ingested by benthic invertebrates in the Rockall Trough, North At…
Echinodermata		Asteroidea			Velatida			Pterasteridae		Hymenaster			Meg_Hymenaster	Bluhm H (1994b) Monitoring megabenthic communities in abyssal manganese nodule sites of the East Pacific Ocean in association with commercial deep-sea mining. Aquat Conserv Mar Freshw Ecosyst 4:187–201.	no	no		Meg	carnivore	benthic invertebrates	Mac_Polynoidae	Wagstaff MC, Howell KL, Bett, BJ, Billett DSM, Brault S, Carol T, Rex MA (2014) β -diversity of deep-sea holothurians and asteroids along a bathymetric gradient (NE Atlantic). Mar Ecol Prog Ser 508: 177–185; Courtene-Jones W, Quinn B, Gary SF, Mogg AOM, Narayanaswamy BE (2017) Microplastic pollution identified in deep-sea water and ingested by benthic invertebrates in the Rockall Trough, North At…
Echinodermata		Asteroidea			Velatida			Pterasteridae		Hymenaster			Meg_Hymenaster	Bluhm H (1994b) Monitoring megabenthic communities in abyssal manganese nodule sites of the East Pacific Ocean in association with commercial deep-sea mining. Aquat Conserv Mar Freshw Ecosyst 4:187–201.	no	no		Meg	carnivore	benthic invertebrates	Mac_Porifera	Wagstaff MC, Howell KL, Bett, BJ, Billett DSM, Brault S, Carol T, Rex MA (2014) β -diversity of deep-sea holothurians and asteroids along a bathymetric gradient (NE Atlantic). Mar Ecol Prog Ser 508: 177–185; Courtene-Jones W, Quinn B, Gary SF, Mogg AOM, Narayanaswamy BE (2017) Microplastic pollution identified in deep-sea water and ingested by benthic invertebrates in the Rockall Trough, North At…
Echinodermata		Asteroidea			Velatida			Pterasteridae		Hymenaster			Meg_Hymenaster	Bluhm H (1994b) Monitoring megabenthic communities in abyssal manganese nodule sites of the East Pacific Ocean in association with commercial deep-sea mining. Aquat Conserv Mar Freshw Ecosyst 4:187–201.	no	no		Meg	carnivore	benthic invertebrates	Mac_Prionospio	Wagstaff MC, Howell KL, Bett, BJ, Billett DSM, Brault S, Carol T, Rex MA (2014) β -diversity of deep-sea holothurians and asteroids along a bathymetric gradient (NE Atlantic). Mar Ecol Prog Ser 508: 177–185; Courtene-Jones W, Quinn B, Gary SF, Mogg AOM, Narayanaswamy BE (2017) Microplastic pollution identified in deep-sea water and ingested by benthic invertebrates in the Rockall Trough, North At…
Echinodermata		Asteroidea			Velatida			Pterasteridae		Hymenaster			Meg_Hymenaster	Bluhm H (1994b) Monitoring megabenthic communities in abyssal manganese nodule sites of the East Pacific Ocean in association with commercial deep-sea mining. Aquat Conserv Mar Freshw Ecosyst 4:187–201.	no	no		Meg	carnivore	benthic invertebrates	Mac_Prochelator	Wagstaff MC, Howell KL, Bett, BJ, Billett DSM, Brault S, Carol T, Rex MA (2014) β -diversity of deep-sea holothurians and asteroids along a bathymetric gradient (NE Atlantic). Mar Ecol Prog Ser 508: 177–185; Courtene-Jones W, Quinn B, Gary SF, Mogg AOM, Narayanaswamy BE (2017) Microplastic pollution identified in deep-sea water and ingested by benthic invertebrates in the Rockall Trough, North At…
Echinodermata		Asteroidea			Velatida			Pterasteridae		Hymenaster			Meg_Hymenaster	Bluhm H (1994b) Monitoring megabenthic communities in abyssal manganese nodule sites of the East Pacific Ocean in association with commercial deep-sea mining. Aquat Conserv Mar Freshw Ecosyst 4:187–201.	no	no		Meg	carnivore	benthic invertebrates	Mac_Psammetta	Wagstaff MC, Howell KL, Bett, BJ, Billett DSM, Brault S, Carol T, Rex MA (2014) β -diversity of deep-sea holothurians and asteroids along a bathymetric gradient (NE Atlantic). Mar Ecol Prog Ser 508: 177–185; Courtene-Jones W, Quinn B, Gary SF, Mogg AOM, Narayanaswamy BE (2017) Microplastic pollution identified in deep-sea water and ingested by benthic invertebrates in the Rockall Trough, North At…
Echinodermata		Asteroidea			Velatida			Pterasteridae		Hymenaster			Meg_Hymenaster	Bluhm H (1994b) Monitoring megabenthic communities in abyssal manganese nodule sites of the East Pacific Ocean in association with commercial deep-sea mining. Aquat Conserv Mar Freshw Ecosyst 4:187–201.	no	no		Meg	carnivore	benthic invertebrates	Mac_Psammolyce	Wagstaff MC, Howell KL, Bett, BJ, Billett DSM, Brault S, Carol T, Rex MA (2014) β -diversity of deep-sea holothurians and asteroids along a bathymetric gradient (NE Atlantic). Mar Ecol Prog Ser 508: 177–185; Courtene-Jones W, Quinn B, Gary SF, Mogg AOM, Narayanaswamy BE (2017) Microplastic pollution identified in deep-sea water and ingested by benthic invertebrates in the Rockall Trough, North At…
Echinodermata		Asteroidea			Velatida			Pterasteridae		Hymenaster			Meg_Hymenaster	Bluhm H (1994b) Monitoring megabenthic communities in abyssal manganese nodule sites of the East Pacific Ocean in association with commercial deep-sea mining. Aquat Conserv Mar Freshw Ecosyst 4:187–201.	no	no		Meg	carnivore	benthic invertebrates	Mac_Pyrgo	Wagstaff MC, Howell KL, Bett, BJ, Billett DSM, Brault S, Carol T, Rex MA (2014) β -diversity of deep-sea holothurians and asteroids along a bathymetric gradient (NE Atlantic). Mar Ecol Prog Ser 508: 177–185; Courtene-Jones W, Quinn B, Gary SF, Mogg AOM, Narayanaswamy BE (2017) Microplastic pollution identified in deep-sea water and ingested by benthic invertebrates in the Rockall Trough, North At…
Echinodermata		Asteroidea			Velatida			Pterasteridae		Hymenaster			Meg_Hymenaster	Bluhm H (1994b) Monitoring megabenthic communities in abyssal manganese nodule sites of the East Pacific Ocean in association with commercial deep-sea mining. Aquat Conserv Mar Freshw Ecosyst 4:187–201.	no	no		Meg	carnivore	benthic invertebrates	Mac_Radiozoa	Wagstaff MC, Howell KL, Bett, BJ, Billett DSM, Brault S, Carol T, Rex MA (2014) β -diversity of deep-sea holothurians and asteroids along a bathymetric gradient (NE Atlantic). Mar Ecol Prog Ser 508: 177–185; Courtene-Jones W, Quinn B, Gary SF, Mogg AOM, Narayanaswamy BE (2017) Microplastic pollution identified in deep-sea water and ingested by benthic invertebrates in the Rockall Trough, North At…
Echinodermata		Asteroidea			Velatida			Pterasteridae		Hymenaster			Meg_Hymenaster	Bluhm H (1994b) Monitoring megabenthic communities in abyssal manganese nodule sites of the East Pacific Ocean in association with commercial deep-sea mining. Aquat Conserv Mar Freshw Ecosyst 4:187–201.	no	no		Meg	carnivore	benthic invertebrates	Mac_Rectisura	Wagstaff MC, Howell KL, Bett, BJ, Billett DSM, Brault S, Carol T, Rex MA (2014) β -diversity of deep-sea holothurians and asteroids along a bathymetric gradient (NE Atlantic). Mar Ecol Prog Ser 508: 177–185; Courtene-Jones W, Quinn B, Gary SF, Mogg AOM, Narayanaswamy BE (2017) Microplastic pollution identified in deep-sea water and ingested by benthic invertebrates in the Rockall Trough, North At…
Echinodermata		Asteroidea			Velatida			Pterasteridae		Hymenaster			Meg_Hymenaster	Bluhm H (1994b) Monitoring megabenthic communities in abyssal manganese nodule sites of the East Pacific Ocean in association with commercial deep-sea mining. Aquat Conserv Mar Freshw Ecosyst 4:187–201.	no	no		Meg	carnivore	benthic invertebrates	Mac_Reticulammina	Wagstaff MC, Howell KL, Bett, BJ, Billett DSM, Brault S, Carol T, Rex MA (2014) β -diversity of deep-sea holothurians and asteroids along a bathymetric gradient (NE Atlantic). Mar Ecol Prog Ser 508: 177–185; Courtene-Jones W, Quinn B, Gary SF, Mogg AOM, Narayanaswamy BE (2017) Microplastic pollution identified in deep-sea water and ingested by benthic invertebrates in the Rockall Trough, North At…
Echinodermata		Asteroidea			Velatida			Pterasteridae		Hymenaster			Meg_Hymenaster	Bluhm H (1994b) Monitoring megabenthic communities in abyssal manganese nodule sites of the East Pacific Ocean in association with commercial deep-sea mining. Aquat Conserv Mar Freshw Ecosyst 4:187–201.	no	no		Meg	carnivore	benthic invertebrates	Mac_Rhodine	Wagstaff MC, Howell KL, Bett, BJ, Billett DSM, Brault S, Carol T, Rex MA (2014) β -diversity of deep-sea holothurians and asteroids along a bathymetric gradient (NE Atlantic). Mar Ecol Prog Ser 508: 177–185; Courtene-Jones W, Quinn B, Gary SF, Mogg AOM, Narayanaswamy BE (2017) Microplastic pollution identified in deep-sea water and ingested by benthic invertebrates in the Rockall Trough, North At…
Echinodermata		Asteroidea			Velatida			Pterasteridae		Hymenaster			Meg_Hymenaster	Bluhm H (1994b) Monitoring megabenthic communities in abyssal manganese nodule sites of the East Pacific Ocean in association with commercial deep-sea mining. Aquat Conserv Mar Freshw Ecosyst 4:187–201.	no	no		Meg	carnivore	benthic invertebrates	Mac_Scaphopoda	Wagstaff MC, Howell KL, Bett, BJ, Billett DSM, Brault S, Carol T, Rex MA (2014) β -diversity of deep-sea holothurians and asteroids along a bathymetric gradient (NE Atlantic). Mar Ecol Prog Ser 508: 177–185; Courtene-Jones W, Quinn B, Gary SF, Mogg AOM, Narayanaswamy BE (2017) Microplastic pollution identified in deep-sea water and ingested by benthic invertebrates in the Rockall Trough, North At…
Echinodermata		Asteroidea			Velatida			Pterasteridae		Hymenaster			Meg_Hymenaster	Bluhm H (1994b) Monitoring megabenthic communities in abyssal manganese nodule sites of the East Pacific Ocean in association with commercial deep-sea mining. Aquat Conserv Mar Freshw Ecosyst 4:187–201.	no	no		Meg	carnivore	benthic invertebrates	Mac_Sigambra	Wagstaff MC, Howell KL, Bett, BJ, Billett DSM, Brault S, Carol T, Rex MA (2014) β -diversity of deep-sea holothurians and asteroids along a bathymetric gradient (NE Atlantic). Mar Ecol Prog Ser 508: 177–185; Courtene-Jones W, Quinn B, Gary SF, Mogg AOM, Narayanaswamy BE (2017) Microplastic pollution identified in deep-sea water and ingested by benthic invertebrates in the Rockall Trough, North At…
Echinodermata		Asteroidea			Velatida			Pterasteridae		Hymenaster			Meg_Hymenaster	Bluhm H (1994b) Monitoring megabenthic communities in abyssal manganese nodule sites of the East Pacific Ocean in association with commercial deep-sea mining. Aquat Conserv Mar Freshw Ecosyst 4:187–201.	no	no		Meg	carnivore	benthic invertebrates	Mac_Sphaerodoridium	Wagstaff MC, Howell KL, Bett, BJ, Billett DSM, Brault S, Carol T, Rex MA (2014) β -diversity of deep-sea holothurians and asteroids along a bathymetric gradient (NE Atlantic). Mar Ecol Prog Ser 508: 177–185; Courtene-Jones W, Quinn B, Gary SF, Mogg AOM, Narayanaswamy BE (2017) Microplastic pollution identified in deep-sea water and ingested by benthic invertebrates in the Rockall Trough, North At…
Echinodermata		Asteroidea			Velatida			Pterasteridae		Hymenaster			Meg_Hymenaster	Bluhm H (1994b) Monitoring megabenthic communities in abyssal manganese nodule sites of the East Pacific Ocean in association with commercial deep-sea mining. Aquat Conserv Mar Freshw Ecosyst 4:187–201.	no	no		Meg	carnivore	benthic invertebrates	Mac_Sphaerodoropsis	Wagstaff MC, Howell KL, Bett, BJ, Billett DSM, Brault S, Carol T, Rex MA (2014) β -diversity of deep-sea holothurians and asteroids along a bathymetric gradient (NE Atlantic). Mar Ecol Prog Ser 508: 177–185; Courtene-Jones W, Quinn B, Gary SF, Mogg AOM, Narayanaswamy BE (2017) Microplastic pollution identified in deep-sea water and ingested by benthic invertebrates in the Rockall Trough, North At…
Echinodermata		Asteroidea			Velatida			Pterasteridae		Hymenaster			Meg_Hymenaster	Bluhm H (1994b) Monitoring megabenthic communities in abyssal manganese nodule sites of the East Pacific Ocean in association with commercial deep-sea mining. Aquat Conserv Mar Freshw Ecosyst 4:187–201.	no	no		Meg	carnivore	benthic invertebrates	Mac_Spiophanes	Wagstaff MC, Howell KL, Bett, BJ, Billett DSM, Brault S, Carol T, Rex MA (2014) β -diversity of deep-sea holothurians and asteroids along a bathymetric gradient (NE Atlantic). Mar Ecol Prog Ser 508: 177–185; Courtene-Jones W, Quinn B, Gary SF, Mogg AOM, Narayanaswamy BE (2017) Microplastic pollution identified in deep-sea water and ingested by benthic invertebrates in the Rockall Trough, North At…
Echinodermata		Asteroidea			Velatida			Pterasteridae		Hymenaster			Meg_Hymenaster	Bluhm H (1994b) Monitoring megabenthic communities in abyssal manganese nodule sites of the East Pacific Ocean in association with commercial deep-sea mining. Aquat Conserv Mar Freshw Ecosyst 4:187–201.	no	no		Meg	carnivore	benthic invertebrates	Mac_Stannomidae	Wagstaff MC, Howell KL, Bett, BJ, Billett DSM, Brault S, Carol T, Rex MA (2014) β -diversity of deep-sea holothurians and asteroids along a bathymetric gradient (NE Atlantic). Mar Ecol Prog Ser 508: 177–185; Courtene-Jones W, Quinn B, Gary SF, Mogg AOM, Narayanaswamy BE (2017) Microplastic pollution identified in deep-sea water and ingested by benthic invertebrates in the Rockall Trough, North At…
Echinodermata		Asteroidea			Velatida			Pterasteridae		Hymenaster			Meg_Hymenaster	Bluhm H (1994b) Monitoring megabenthic communities in abyssal manganese nodule sites of the East Pacific Ocean in association with commercial deep-sea mining. Aquat Conserv Mar Freshw Ecosyst 4:187–201.	no	no		Meg	carnivore	benthic invertebrates	Mac_Stephonyx	Wagstaff MC, Howell KL, Bett, BJ, Billett DSM, Brault S, Carol T, Rex MA (2014) β -diversity of deep-sea holothurians and asteroids along a bathymetric gradient (NE Atlantic). Mar Ecol Prog Ser 508: 177–185; Courtene-Jones W, Quinn B, Gary SF, Mogg AOM, Narayanaswamy BE (2017) Microplastic pollution identified in deep-sea water and ingested by benthic invertebrates in the Rockall Trough, North At…
Echinodermata		Asteroidea			Velatida			Pterasteridae		Hymenaster			Meg_Hymenaster	Bluhm H (1994b) Monitoring megabenthic communities in abyssal manganese nodule sites of the East Pacific Ocean in association with commercial deep-sea mining. Aquat Conserv Mar Freshw Ecosyst 4:187–201.	no	no		Meg	carnivore	benthic invertebrates	Mac_Storthyngura	Wagstaff MC, Howell KL, Bett, BJ, Billett DSM, Brault S, Carol T, Rex MA (2014) β -diversity of deep-sea holothurians and asteroids along a bathymetric gradient (NE Atlantic). Mar Ecol Prog Ser 508: 177–185; Courtene-Jones W, Quinn B, Gary SF, Mogg AOM, Narayanaswamy BE (2017) Microplastic pollution identified in deep-sea water and ingested by benthic invertebrates in the Rockall Trough, North At…
Echinodermata		Asteroidea			Velatida			Pterasteridae		Hymenaster			Meg_Hymenaster	Bluhm H (1994b) Monitoring megabenthic communities in abyssal manganese nodule sites of the East Pacific Ocean in association with commercial deep-sea mining. Aquat Conserv Mar Freshw Ecosyst 4:187–201.	no	no		Meg	carnivore	benthic invertebrates	Mac_Syringamminidae	Wagstaff MC, Howell KL, Bett, BJ, Billett DSM, Brault S, Carol T, Rex MA (2014) β -diversity of deep-sea holothurians and asteroids along a bathymetric gradient (NE Atlantic). Mar Ecol Prog Ser 508: 177–185; Courtene-Jones W, Quinn B, Gary SF, Mogg AOM, Narayanaswamy BE (2017) Microplastic pollution identified in deep-sea water and ingested by benthic invertebrates in the Rockall Trough, North At…
Echinodermata		Asteroidea			Velatida			Pterasteridae		Hymenaster			Meg_Hymenaster	Bluhm H (1994b) Monitoring megabenthic communities in abyssal manganese nodule sites of the East Pacific Ocean in association with commercial deep-sea mining. Aquat Conserv Mar Freshw Ecosyst 4:187–201.	no	no		Meg	carnivore	benthic invertebrates	Mac_Tachytrypane	Wagstaff MC, Howell KL, Bett, BJ, Billett DSM, Brault S, Carol T, Rex MA (2014) β -diversity of deep-sea holothurians and asteroids along a bathymetric gradient (NE Atlantic). Mar Ecol Prog Ser 508: 177–185; Courtene-Jones W, Quinn B, Gary SF, Mogg AOM, Narayanaswamy BE (2017) Microplastic pollution identified in deep-sea water and ingested by benthic invertebrates in the Rockall Trough, North At…
Echinodermata		Asteroidea			Velatida			Pterasteridae		Hymenaster			Meg_Hymenaster	Bluhm H (1994b) Monitoring megabenthic communities in abyssal manganese nodule sites of the East Pacific Ocean in association with commercial deep-sea mining. Aquat Conserv Mar Freshw Ecosyst 4:187–201.	no	no		Meg	carnivore	benthic invertebrates	Mac_Tanaidacea	Wagstaff MC, Howell KL, Bett, BJ, Billett DSM, Brault S, Carol T, Rex MA (2014) β -diversity of deep-sea holothurians and asteroids along a bathymetric gradient (NE Atlantic). Mar Ecol Prog Ser 508: 177–185; Courtene-Jones W, Quinn B, Gary SF, Mogg AOM, Narayanaswamy BE (2017) Microplastic pollution identified in deep-sea water and ingested by benthic invertebrates in the Rockall Trough, North At…
Echinodermata		Asteroidea			Velatida			Pterasteridae		Hymenaster			Meg_Hymenaster	Bluhm H (1994b) Monitoring megabenthic communities in abyssal manganese nodule sites of the East Pacific Ocean in association with commercial deep-sea mining. Aquat Conserv Mar Freshw Ecosyst 4:187–201.	no	no		Meg	carnivore	benthic invertebrates	Mac_Tectovalopsis	Wagstaff MC, Howell KL, Bett, BJ, Billett DSM, Brault S, Carol T, Rex MA (2014) β -diversity of deep-sea holothurians and asteroids along a bathymetric gradient (NE Atlantic). Mar Ecol Prog Ser 508: 177–185; Courtene-Jones W, Quinn B, Gary SF, Mogg AOM, Narayanaswamy BE (2017) Microplastic pollution identified in deep-sea water and ingested by benthic invertebrates in the Rockall Trough, North At…
Echinodermata		Asteroidea			Velatida			Pterasteridae		Hymenaster			Meg_Hymenaster	Bluhm H (1994b) Monitoring megabenthic communities in abyssal manganese nodule sites of the East Pacific Ocean in association with commercial deep-sea mining. Aquat Conserv Mar Freshw Ecosyst 4:187–201.	no	no		Meg	carnivore	benthic invertebrates	Mac_Thelepodinae	Wagstaff MC, Howell KL, Bett, BJ, Billett DSM, Brault S, Carol T, Rex MA (2014) β -diversity of deep-sea holothurians and asteroids along a bathymetric gradient (NE Atlantic). Mar Ecol Prog Ser 508: 177–185; Courtene-Jones W, Quinn B, Gary SF, Mogg AOM, Narayanaswamy BE (2017) Microplastic pollution identified in deep-sea water and ingested by benthic invertebrates in the Rockall Trough, North At…
Echinodermata		Asteroidea			Velatida			Pterasteridae		Hymenaster			Meg_Hymenaster	Bluhm H (1994b) Monitoring megabenthic communities in abyssal manganese nodule sites of the East Pacific Ocean in association with commercial deep-sea mining. Aquat Conserv Mar Freshw Ecosyst 4:187–201.	no	no		Meg	carnivore	benthic invertebrates	Mac_Thurammina	Wagstaff MC, Howell KL, Bett, BJ, Billett DSM, Brault S, Carol T, Rex MA (2014) β -diversity of deep-sea holothurians and asteroids along a bathymetric gradient (NE Atlantic). Mar Ecol Prog Ser 508: 177–185; Courtene-Jones W, Quinn B, Gary SF, Mogg AOM, Narayanaswamy BE (2017) Microplastic pollution identified in deep-sea water and ingested by benthic invertebrates in the Rockall Trough, North At…
Echinodermata		Asteroidea			Velatida			Pterasteridae		Hymenaster			Meg_Hymenaster	Bluhm H (1994b) Monitoring megabenthic communities in abyssal manganese nodule sites of the East Pacific Ocean in association with commercial deep-sea mining. Aquat Conserv Mar Freshw Ecosyst 4:187–201.	no	no		Meg	carnivore	benthic invertebrates	Mac_Travisia	Wagstaff MC, Howell KL, Bett, BJ, Billett DSM, Brault S, Carol T, Rex MA (2014) β -diversity of deep-sea holothurians and asteroids along a bathymetric gradient (NE Atlantic). Mar Ecol Prog Ser 508: 177–185; Courtene-Jones W, Quinn B, Gary SF, Mogg AOM, Narayanaswamy BE (2017) Microplastic pollution identified in deep-sea water and ingested by benthic invertebrates in the Rockall Trough, North At…
Echinodermata		Asteroidea			Velatida			Pterasteridae		Hymenaster			Meg_Hymenaster	Bluhm H (1994b) Monitoring megabenthic communities in abyssal manganese nodule sites of the East Pacific Ocean in association with commercial deep-sea mining. Aquat Conserv Mar Freshw Ecosyst 4:187–201.	no	no		Meg	carnivore	benthic invertebrates	Mac_Trochochaeta	Wagstaff MC, Howell KL, Bett, BJ, Billett DSM, Brault S, Carol T, Rex MA (2014) β -diversity of deep-sea holothurians and asteroids along a bathymetric gradient (NE Atlantic). Mar Ecol Prog Ser 508: 177–185; Courtene-Jones W, Quinn B, Gary SF, Mogg AOM, Narayanaswamy BE (2017) Microplastic pollution identified in deep-sea water and ingested by benthic invertebrates in the Rockall Trough, North At…
Echinodermata		Asteroidea			Velatida			Pterasteridae		Hymenaster			Meg_Hymenaster	Bluhm H (1994b) Monitoring megabenthic communities in abyssal manganese nodule sites of the East Pacific Ocean in association with commercial deep-sea mining. Aquat Conserv Mar Freshw Ecosyst 4:187–201.	no	no		Meg	carnivore	benthic invertebrates	Mac_Valettietta	Wagstaff MC, Howell KL, Bett, BJ, Billett DSM, Brault S, Carol T, Rex MA (2014) β -diversity of deep-sea holothurians and asteroids along a bathymetric gradient (NE Atlantic). Mar Ecol Prog Ser 508: 177–185; Courtene-Jones W, Quinn B, Gary SF, Mogg AOM, Narayanaswamy BE (2017) Microplastic pollution identified in deep-sea water and ingested by benthic invertebrates in the Rockall Trough, North At…
Echinodermata		Asteroidea			Velatida			Pterasteridae		Hymenaster			Meg_Hymenaster	Bluhm H (1994b) Monitoring megabenthic communities in abyssal manganese nodule sites of the East Pacific Ocean in association with commercial deep-sea mining. Aquat Conserv Mar Freshw Ecosyst 4:187–201.	no	no		Meg	carnivore	benthic invertebrates	Meg_Abyssocucumis	Wagstaff MC, Howell KL, Bett, BJ, Billett DSM, Brault S, Carol T, Rex MA (2014) β -diversity of deep-sea holothurians and asteroids along a bathymetric gradient (NE Atlantic). Mar Ecol Prog Ser 508: 177–185; Courtene-Jones W, Quinn B, Gary SF, Mogg AOM, Narayanaswamy BE (2017) Microplastic pollution identified in deep-sea water and ingested by benthic invertebrates in the Rockall Trough, North At…
Echinodermata		Asteroidea			Velatida			Pterasteridae		Hymenaster			Meg_Hymenaster	Bluhm H (1994b) Monitoring megabenthic communities in abyssal manganese nodule sites of the East Pacific Ocean in association with commercial deep-sea mining. Aquat Conserv Mar Freshw Ecosyst 4:187–201.	no	no		Meg	carnivore	benthic invertebrates	Meg_Abyssopathes	Wagstaff MC, Howell KL, Bett, BJ, Billett DSM, Brault S, Carol T, Rex MA (2014) β -diversity of deep-sea holothurians and asteroids along a bathymetric gradient (NE Atlantic). Mar Ecol Prog Ser 508: 177–185; Courtene-Jones W, Quinn B, Gary SF, Mogg AOM, Narayanaswamy BE (2017) Microplastic pollution identified in deep-sea water and ingested by benthic invertebrates in the Rockall Trough, North At…
Echinodermata		Asteroidea			Velatida			Pterasteridae		Hymenaster			Meg_Hymenaster	Bluhm H (1994b) Monitoring megabenthic communities in abyssal manganese nodule sites of the East Pacific Ocean in association with commercial deep-sea mining. Aquat Conserv Mar Freshw Ecosyst 4:187–201.	no	no		Meg	carnivore	benthic invertebrates	Meg_Aceste	Wagstaff MC, Howell KL, Bett, BJ, Billett DSM, Brault S, Carol T, Rex MA (2014) β -diversity of deep-sea holothurians and asteroids along a bathymetric gradient (NE Atlantic). Mar Ecol Prog Ser 508: 177–185; Courtene-Jones W, Quinn B, Gary SF, Mogg AOM, Narayanaswamy BE (2017) Microplastic pollution identified in deep-sea water and ingested by benthic invertebrates in the Rockall Trough, North At…
Echinodermata		Asteroidea			Velatida			Pterasteridae		Hymenaster			Meg_Hymenaster	Bluhm H (1994b) Monitoring megabenthic communities in abyssal manganese nodule sites of the East Pacific Ocean in association with commercial deep-sea mining. Aquat Conserv Mar Freshw Ecosyst 4:187–201.	no	no		Meg	carnivore	benthic invertebrates	Meg_Achlyonice	Wagstaff MC, Howell KL, Bett, BJ, Billett DSM, Brault S, Carol T, Rex MA (2014) β -diversity of deep-sea holothurians and asteroids along a bathymetric gradient (NE Atlantic). Mar Ecol Prog Ser 508: 177–185; Courtene-Jones W, Quinn B, Gary SF, Mogg AOM, Narayanaswamy BE (2017) Microplastic pollution identified in deep-sea water and ingested by benthic invertebrates in the Rockall Trough, North At…
Echinodermata		Asteroidea			Velatida			Pterasteridae		Hymenaster			Meg_Hymenaster	Bluhm H (1994b) Monitoring megabenthic communities in abyssal manganese nodule sites of the East Pacific Ocean in association with commercial deep-sea mining. Aquat Conserv Mar Freshw Ecosyst 4:187–201.	no	no		Meg	carnivore	benthic invertebrates	Meg_Actinernidae	Wagstaff MC, Howell KL, Bett, BJ, Billett DSM, Brault S, Carol T, Rex MA (2014) β -diversity of deep-sea holothurians and asteroids along a bathymetric gradient (NE Atlantic). Mar Ecol Prog Ser 508: 177–185; Courtene-Jones W, Quinn B, Gary SF, Mogg AOM, Narayanaswamy BE (2017) Microplastic pollution identified in deep-sea water and ingested by benthic invertebrates in the Rockall Trough, North At…
Echinodermata		Asteroidea			Velatida			Pterasteridae		Hymenaster			Meg_Hymenaster	Bluhm H (1994b) Monitoring megabenthic communities in abyssal manganese nodule sites of the East Pacific Ocean in association with commercial deep-sea mining. Aquat Conserv Mar Freshw Ecosyst 4:187–201.	no	no		Meg	carnivore	benthic invertebrates	Meg_Actinia	Wagstaff MC, Howell KL, Bett, BJ, Billett DSM, Brault S, Carol T, Rex MA (2014) β -diversity of deep-sea holothurians and asteroids along a bathymetric gradient (NE Atlantic). Mar Ecol Prog Ser 508: 177–185; Courtene-Jones W, Quinn B, Gary SF, Mogg AOM, Narayanaswamy BE (2017) Microplastic pollution identified in deep-sea water and ingested by benthic invertebrates in the Rockall Trough, North At…
Echinodermata		Asteroidea			Velatida			Pterasteridae		Hymenaster			Meg_Hymenaster	Bluhm H (1994b) Monitoring megabenthic communities in abyssal manganese nodule sites of the East Pacific Ocean in association with commercial deep-sea mining. Aquat Conserv Mar Freshw Ecosyst 4:187–201.	no	no		Meg	carnivore	benthic invertebrates	Meg_Amperima	Wagstaff MC, Howell KL, Bett, BJ, Billett DSM, Brault S, Carol T, Rex MA (2014) β -diversity of deep-sea holothurians and asteroids along a bathymetric gradient (NE Atlantic). Mar Ecol Prog Ser 508: 177–185; Courtene-Jones W, Quinn B, Gary SF, Mogg AOM, Narayanaswamy BE (2017) Microplastic pollution identified in deep-sea water and ingested by benthic invertebrates in the Rockall Trough, North At…
Echinodermata		Asteroidea			Velatida			Pterasteridae		Hymenaster			Meg_Hymenaster	Bluhm H (1994b) Monitoring megabenthic communities in abyssal manganese nodule sites of the East Pacific Ocean in association with commercial deep-sea mining. Aquat Conserv Mar Freshw Ecosyst 4:187–201.	no	no		Meg	carnivore	benthic invertebrates	Meg_Amphianthus	Wagstaff MC, Howell KL, Bett, BJ, Billett DSM, Brault S, Carol T, Rex MA (2014) β -diversity of deep-sea holothurians and asteroids along a bathymetric gradient (NE Atlantic). Mar Ecol Prog Ser 508: 177–185; Courtene-Jones W, Quinn B, Gary SF, Mogg AOM, Narayanaswamy BE (2017) Microplastic pollution identified in deep-sea water and ingested by benthic invertebrates in the Rockall Trough, North At…
Echinodermata		Asteroidea			Velatida			Pterasteridae		Hymenaster			Meg_Hymenaster	Bluhm H (1994b) Monitoring megabenthic communities in abyssal manganese nodule sites of the East Pacific Ocean in association with commercial deep-sea mining. Aquat Conserv Mar Freshw Ecosyst 4:187–201.	no	no		Meg	carnivore	benthic invertebrates	Meg_Amphilepis	Wagstaff MC, Howell KL, Bett, BJ, Billett DSM, Brault S, Carol T, Rex MA (2014) β -diversity of deep-sea holothurians and asteroids along a bathymetric gradient (NE Atlantic). Mar Ecol Prog Ser 508: 177–185; Courtene-Jones W, Quinn B, Gary SF, Mogg AOM, Narayanaswamy BE (2017) Microplastic pollution identified in deep-sea water and ingested by benthic invertebrates in the Rockall Trough, North At…
Echinodermata		Asteroidea			Velatida			Pterasteridae		Hymenaster			Meg_Hymenaster	Bluhm H (1994b) Monitoring megabenthic communities in abyssal manganese nodule sites of the East Pacific Ocean in association with commercial deep-sea mining. Aquat Conserv Mar Freshw Ecosyst 4:187–201.	no	no		Meg	carnivore	benthic invertebrates	Meg_Amphioplus	Wagstaff MC, Howell KL, Bett, BJ, Billett DSM, Brault S, Carol T, Rex MA (2014) β -diversity of deep-sea holothurians and asteroids along a bathymetric gradient (NE Atlantic). Mar Ecol Prog Ser 508: 177–185; Courtene-Jones W, Quinn B, Gary SF, Mogg AOM, Narayanaswamy BE (2017) Microplastic pollution identified in deep-sea water and ingested by benthic invertebrates in the Rockall Trough, North At…
Echinodermata		Asteroidea			Velatida			Pterasteridae		Hymenaster			Meg_Hymenaster	Bluhm H (1994b) Monitoring megabenthic communities in abyssal manganese nodule sites of the East Pacific Ocean in association with commercial deep-sea mining. Aquat Conserv Mar Freshw Ecosyst 4:187–201.	no	no		Meg	carnivore	benthic invertebrates	Meg_Amphipoda	Wagstaff MC, Howell KL, Bett, BJ, Billett DSM, Brault S, Carol T, Rex MA (2014) β -diversity of deep-sea holothurians and asteroids along a bathymetric gradient (NE Atlantic). Mar Ecol Prog Ser 508: 177–185; Courtene-Jones W, Quinn B, Gary SF, Mogg AOM, Narayanaswamy BE (2017) Microplastic pollution identified in deep-sea water and ingested by benthic invertebrates in the Rockall Trough, North At…
Echinodermata		Asteroidea			Velatida			Pterasteridae		Hymenaster			Meg_Hymenaster	Bluhm H (1994b) Monitoring megabenthic communities in abyssal manganese nodule sites of the East Pacific Ocean in association with commercial deep-sea mining. Aquat Conserv Mar Freshw Ecosyst 4:187–201.	no	no		Meg	carnivore	benthic invertebrates	Meg_Antedon	Wagstaff MC, Howell KL, Bett, BJ, Billett DSM, Brault S, Carol T, Rex MA (2014) β -diversity of deep-sea holothurians and asteroids along a bathymetric gradient (NE Atlantic). Mar Ecol Prog Ser 508: 177–185; Courtene-Jones W, Quinn B, Gary SF, Mogg AOM, Narayanaswamy BE (2017) Microplastic pollution identified in deep-sea water and ingested by benthic invertebrates in the Rockall Trough, North At…
Echinodermata		Asteroidea			Velatida			Pterasteridae		Hymenaster			Meg_Hymenaster	Bluhm H (1994b) Monitoring megabenthic communities in abyssal manganese nodule sites of the East Pacific Ocean in association with commercial deep-sea mining. Aquat Conserv Mar Freshw Ecosyst 4:187–201.	no	no		Meg	carnivore	benthic invertebrates	Meg_Ascidia	Wagstaff MC, Howell KL, Bett, BJ, Billett DSM, Brault S, Carol T, Rex MA (2014) β -diversity of deep-sea holothurians and asteroids along a bathymetric gradient (NE Atlantic). Mar Ecol Prog Ser 508: 177–185; Courtene-Jones W, Quinn B, Gary SF, Mogg AOM, Narayanaswamy BE (2017) Microplastic pollution identified in deep-sea water and ingested by benthic invertebrates in the Rockall Trough, North At…
Echinodermata		Asteroidea			Velatida			Pterasteridae		Hymenaster			Meg_Hymenaster	Bluhm H (1994b) Monitoring megabenthic communities in abyssal manganese nodule sites of the East Pacific Ocean in association with commercial deep-sea mining. Aquat Conserv Mar Freshw Ecosyst 4:187–201.	no	no		Meg	carnivore	benthic invertebrates	Meg_Bathycrinus	Wagstaff MC, Howell KL, Bett, BJ, Billett DSM, Brault S, Carol T, Rex MA (2014) β -diversity of deep-sea holothurians and asteroids along a bathymetric gradient (NE Atlantic). Mar Ecol Prog Ser 508: 177–185; Courtene-Jones W, Quinn B, Gary SF, Mogg AOM, Narayanaswamy BE (2017) Microplastic pollution identified in deep-sea water and ingested by benthic invertebrates in the Rockall Trough, North At…
Echinodermata		Asteroidea			Velatida			Pterasteridae		Hymenaster			Meg_Hymenaster	Bluhm H (1994b) Monitoring megabenthic communities in abyssal manganese nodule sites of the East Pacific Ocean in association with commercial deep-sea mining. Aquat Conserv Mar Freshw Ecosyst 4:187–201.	no	no		Meg	carnivore	benthic invertebrates	Meg_Bathypathes	Wagstaff MC, Howell KL, Bett, BJ, Billett DSM, Brault S, Carol T, Rex MA (2014) β -diversity of deep-sea holothurians and asteroids along a bathymetric gradient (NE Atlantic). Mar Ecol Prog Ser 508: 177–185; Courtene-Jones W, Quinn B, Gary SF, Mogg AOM, Narayanaswamy BE (2017) Microplastic pollution identified in deep-sea water and ingested by benthic invertebrates in the Rockall Trough, North At…
Echinodermata		Asteroidea			Velatida			Pterasteridae		Hymenaster			Meg_Hymenaster	Bluhm H (1994b) Monitoring megabenthic communities in abyssal manganese nodule sites of the East Pacific Ocean in association with commercial deep-sea mining. Aquat Conserv Mar Freshw Ecosyst 4:187–201.	no	no		Meg	carnivore	benthic invertebrates	Meg_Bathyplotes	Wagstaff MC, Howell KL, Bett, BJ, Billett DSM, Brault S, Carol T, Rex MA (2014) β -diversity of deep-sea holothurians and asteroids along a bathymetric gradient (NE Atlantic). Mar Ecol Prog Ser 508: 177–185; Courtene-Jones W, Quinn B, Gary SF, Mogg AOM, Narayanaswamy BE (2017) Microplastic pollution identified in deep-sea water and ingested by benthic invertebrates in the Rockall Trough, North At…
Echinodermata		Asteroidea			Velatida			Pterasteridae		Hymenaster			Meg_Hymenaster	Bluhm H (1994b) Monitoring megabenthic communities in abyssal manganese nodule sites of the East Pacific Ocean in association with commercial deep-sea mining. Aquat Conserv Mar Freshw Ecosyst 4:187–201.	no	no		Meg	carnivore	benthic invertebrates	Meg_Bathyxiphus	Wagstaff MC, Howell KL, Bett, BJ, Billett DSM, Brault S, Carol T, Rex MA (2014) β -diversity of deep-sea holothurians and asteroids along a bathymetric gradient (NE Atlantic). Mar Ecol Prog Ser 508: 177–185; Courtene-Jones W, Quinn B, Gary SF, Mogg AOM, Narayanaswamy BE (2017) Microplastic pollution identified in deep-sea water and ingested by benthic invertebrates in the Rockall Trough, North At…
Echinodermata		Asteroidea			Velatida			Pterasteridae		Hymenaster			Meg_Hymenaster	Bluhm H (1994b) Monitoring megabenthic communities in abyssal manganese nodule sites of the East Pacific Ocean in association with commercial deep-sea mining. Aquat Conserv Mar Freshw Ecosyst 4:187–201.	no	no		Meg	carnivore	benthic invertebrates	Meg_Benthesicymus	Wagstaff MC, Howell KL, Bett, BJ, Billett DSM, Brault S, Carol T, Rex MA (2014) β -diversity of deep-sea holothurians and asteroids along a bathymetric gradient (NE Atlantic). Mar Ecol Prog Ser 508: 177–185; Courtene-Jones W, Quinn B, Gary SF, Mogg AOM, Narayanaswamy BE (2017) Microplastic pollution identified in deep-sea water and ingested by benthic invertebrates in the Rockall Trough, North At…
Echinodermata		Asteroidea			Velatida			Pterasteridae		Hymenaster			Meg_Hymenaster	Bluhm H (1994b) Monitoring megabenthic communities in abyssal manganese nodule sites of the East Pacific Ocean in association with commercial deep-sea mining. Aquat Conserv Mar Freshw Ecosyst 4:187–201.	no	no		Meg	carnivore	benthic invertebrates	Meg_Benthodytes	Wagstaff MC, Howell KL, Bett, BJ, Billett DSM, Brault S, Carol T, Rex MA (2014) β -diversity of deep-sea holothurians and asteroids along a bathymetric gradient (NE Atlantic). Mar Ecol Prog Ser 508: 177–185; Courtene-Jones W, Quinn B, Gary SF, Mogg AOM, Narayanaswamy BE (2017) Microplastic pollution identified in deep-sea water and ingested by benthic invertebrates in the Rockall Trough, North At…
Echinodermata		Asteroidea			Velatida			Pterasteridae		Hymenaster			Meg_Hymenaster	Bluhm H (1994b) Monitoring megabenthic communities in abyssal manganese nodule sites of the East Pacific Ocean in association with commercial deep-sea mining. Aquat Conserv Mar Freshw Ecosyst 4:187–201.	no	no		Meg	carnivore	benthic invertebrates	Meg_Benthothuria	Wagstaff MC, Howell KL, Bett, BJ, Billett DSM, Brault S, Carol T, Rex MA (2014) β -diversity of deep-sea holothurians and asteroids along a bathymetric gradient (NE Atlantic). Mar Ecol Prog Ser 508: 177–185; Courtene-Jones W, Quinn B, Gary SF, Mogg AOM, Narayanaswamy BE (2017) Microplastic pollution identified in deep-sea water and ingested by benthic invertebrates in the Rockall Trough, North At…
Echinodermata		Asteroidea			Velatida			Pterasteridae		Hymenaster			Meg_Hymenaster	Bluhm H (1994b) Monitoring megabenthic communities in abyssal manganese nodule sites of the East Pacific Ocean in association with commercial deep-sea mining. Aquat Conserv Mar Freshw Ecosyst 4:187–201.	no	no		Meg	carnivore	benthic invertebrates	Meg_Brachiopoda	Wagstaff MC, Howell KL, Bett, BJ, Billett DSM, Brault S, Carol T, Rex MA (2014) β -diversity of deep-sea holothurians and asteroids along a bathymetric gradient (NE Atlantic). Mar Ecol Prog Ser 508: 177–185; Courtene-Jones W, Quinn B, Gary SF, Mogg AOM, Narayanaswamy BE (2017) Microplastic pollution identified in deep-sea water and ingested by benthic invertebrates in the Rockall Trough, North At…
Echinodermata		Asteroidea			Velatida			Pterasteridae		Hymenaster			Meg_Hymenaster	Bluhm H (1994b) Monitoring megabenthic communities in abyssal manganese nodule sites of the East Pacific Ocean in association with commercial deep-sea mining. Aquat Conserv Mar Freshw Ecosyst 4:187–201.	no	no		Meg	carnivore	benthic invertebrates	Meg_Branchiocerianthus	Wagstaff MC, Howell KL, Bett, BJ, Billett DSM, Brault S, Carol T, Rex MA (2014) β -diversity of deep-sea holothurians and asteroids along a bathymetric gradient (NE Atlantic). Mar Ecol Prog Ser 508: 177–185; Courtene-Jones W, Quinn B, Gary SF, Mogg AOM, Narayanaswamy BE (2017) Microplastic pollution identified in deep-sea water and ingested by benthic invertebrates in the Rockall Trough, North At…
Echinodermata		Asteroidea			Velatida			Pterasteridae		Hymenaster			Meg_Hymenaster	Bluhm H (1994b) Monitoring megabenthic communities in abyssal manganese nodule sites of the East Pacific Ocean in association with commercial deep-sea mining. Aquat Conserv Mar Freshw Ecosyst 4:187–201.	no	no		Meg	carnivore	benthic invertebrates	Meg_Caulophacus	Wagstaff MC, Howell KL, Bett, BJ, Billett DSM, Brault S, Carol T, Rex MA (2014) β -diversity of deep-sea holothurians and asteroids along a bathymetric gradient (NE Atlantic). Mar Ecol Prog Ser 508: 177–185; Courtene-Jones W, Quinn B, Gary SF, Mogg AOM, Narayanaswamy BE (2017) Microplastic pollution identified in deep-sea water and ingested by benthic invertebrates in the Rockall Trough, North At…
Echinodermata		Asteroidea			Velatida			Pterasteridae		Hymenaster			Meg_Hymenaster	Bluhm H (1994b) Monitoring megabenthic communities in abyssal manganese nodule sites of the East Pacific Ocean in association with commercial deep-sea mining. Aquat Conserv Mar Freshw Ecosyst 4:187–201.	no	no		Meg	carnivore	benthic invertebrates	Meg_Cerataspis	Wagstaff MC, Howell KL, Bett, BJ, Billett DSM, Brault S, Carol T, Rex MA (2014) β -diversity of deep-sea holothurians and asteroids along a bathymetric gradient (NE Atlantic). Mar Ecol Prog Ser 508: 177–185; Courtene-Jones W, Quinn B, Gary SF, Mogg AOM, Narayanaswamy BE (2017) Microplastic pollution identified in deep-sea water and ingested by benthic invertebrates in the Rockall Trough, North At…
Echinodermata		Asteroidea			Velatida			Pterasteridae		Hymenaster			Meg_Hymenaster	Bluhm H (1994b) Monitoring megabenthic communities in abyssal manganese nodule sites of the East Pacific Ocean in association with commercial deep-sea mining. Aquat Conserv Mar Freshw Ecosyst 4:187–201.	no	no		Meg	carnivore	benthic invertebrates	Meg_Cerianthidae	Wagstaff MC, Howell KL, Bett, BJ, Billett DSM, Brault S, Carol T, Rex MA (2014) β -diversity of deep-sea holothurians and asteroids along a bathymetric gradient (NE Atlantic). Mar Ecol Prog Ser 508: 177–185; Courtene-Jones W, Quinn B, Gary SF, Mogg AOM, Narayanaswamy BE (2017) Microplastic pollution identified in deep-sea water and ingested by benthic invertebrates in the Rockall Trough, North At…
Echinodermata		Asteroidea			Velatida			Pterasteridae		Hymenaster			Meg_Hymenaster	Bluhm H (1994b) Monitoring megabenthic communities in abyssal manganese nodule sites of the East Pacific Ocean in association with commercial deep-sea mining. Aquat Conserv Mar Freshw Ecosyst 4:187–201.	no	no		Meg	carnivore	benthic invertebrates	Meg_Cirrata	Wagstaff MC, Howell KL, Bett, BJ, Billett DSM, Brault S, Carol T, Rex MA (2014) β -diversity of deep-sea holothurians and asteroids along a bathymetric gradient (NE Atlantic). Mar Ecol Prog Ser 508: 177–185; Courtene-Jones W, Quinn B, Gary SF, Mogg AOM, Narayanaswamy BE (2017) Microplastic pollution identified in deep-sea water and ingested by benthic invertebrates in the Rockall Trough, North At…
Echinodermata		Asteroidea			Velatida			Pterasteridae		Hymenaster			Meg_Hymenaster	Bluhm H (1994b) Monitoring megabenthic communities in abyssal manganese nodule sites of the East Pacific Ocean in association with commercial deep-sea mining. Aquat Conserv Mar Freshw Ecosyst 4:187–201.	no	no		Meg	carnivore	benthic invertebrates	Meg_Cirripedia	Wagstaff MC, Howell KL, Bett, BJ, Billett DSM, Brault S, Carol T, Rex MA (2014) β -diversity of deep-sea holothurians and asteroids along a bathymetric gradient (NE Atlantic). Mar Ecol Prog Ser 508: 177–185; Courtene-Jones W, Quinn B, Gary SF, Mogg AOM, Narayanaswamy BE (2017) Microplastic pollution identified in deep-sea water and ingested by benthic invertebrates in the Rockall Trough, North At…
Echinodermata		Asteroidea			Velatida			Pterasteridae		Hymenaster			Meg_Hymenaster	Bluhm H (1994b) Monitoring megabenthic communities in abyssal manganese nodule sites of the East Pacific Ocean in association with commercial deep-sea mining. Aquat Conserv Mar Freshw Ecosyst 4:187–201.	no	no		Meg	carnivore	benthic invertebrates	Meg_Coralliidae	Wagstaff MC, Howell KL, Bett, BJ, Billett DSM, Brault S, Carol T, Rex MA (2014) β -diversity of deep-sea holothurians and asteroids along a bathymetric gradient (NE Atlantic). Mar Ecol Prog Ser 508: 177–185; Courtene-Jones W, Quinn B, Gary SF, Mogg AOM, Narayanaswamy BE (2017) Microplastic pollution identified in deep-sea water and ingested by benthic invertebrates in the Rockall Trough, North At…
Echinodermata		Asteroidea			Velatida			Pterasteridae		Hymenaster			Meg_Hymenaster	Bluhm H (1994b) Monitoring megabenthic communities in abyssal manganese nodule sites of the East Pacific Ocean in association with commercial deep-sea mining. Aquat Conserv Mar Freshw Ecosyst 4:187–201.	no	no		Meg	carnivore	benthic invertebrates	Meg_Corallimorphus	Wagstaff MC, Howell KL, Bett, BJ, Billett DSM, Brault S, Carol T, Rex MA (2014) β -diversity of deep-sea holothurians and asteroids along a bathymetric gradient (NE Atlantic). Mar Ecol Prog Ser 508: 177–185; Courtene-Jones W, Quinn B, Gary SF, Mogg AOM, Narayanaswamy BE (2017) Microplastic pollution identified in deep-sea water and ingested by benthic invertebrates in the Rockall Trough, North At…
Echinodermata		Asteroidea			Velatida			Pterasteridae		Hymenaster			Meg_Hymenaster	Bluhm H (1994b) Monitoring megabenthic communities in abyssal manganese nodule sites of the East Pacific Ocean in association with commercial deep-sea mining. Aquat Conserv Mar Freshw Ecosyst 4:187–201.	no	no		Meg	carnivore	benthic invertebrates	Meg_Culeolus	Wagstaff MC, Howell KL, Bett, BJ, Billett DSM, Brault S, Carol T, Rex MA (2014) β -diversity of deep-sea holothurians and asteroids along a bathymetric gradient (NE Atlantic). Mar Ecol Prog Ser 508: 177–185; Courtene-Jones W, Quinn B, Gary SF, Mogg AOM, Narayanaswamy BE (2017) Microplastic pollution identified in deep-sea water and ingested by benthic invertebrates in the Rockall Trough, North At…
Echinodermata		Asteroidea			Velatida			Pterasteridae		Hymenaster			Meg_Hymenaster	Bluhm H (1994b) Monitoring megabenthic communities in abyssal manganese nodule sites of the East Pacific Ocean in association with commercial deep-sea mining. Aquat Conserv Mar Freshw Ecosyst 4:187–201.	no	no		Meg	carnivore	benthic invertebrates	Meg_Deima	Wagstaff MC, Howell KL, Bett, BJ, Billett DSM, Brault S, Carol T, Rex MA (2014) β -diversity of deep-sea holothurians and asteroids along a bathymetric gradient (NE Atlantic). Mar Ecol Prog Ser 508: 177–185; Courtene-Jones W, Quinn B, Gary SF, Mogg AOM, Narayanaswamy BE (2017) Microplastic pollution identified in deep-sea water and ingested by benthic invertebrates in the Rockall Trough, North At…
Echinodermata		Asteroidea			Velatida			Pterasteridae		Hymenaster			Meg_Hymenaster	Bluhm H (1994b) Monitoring megabenthic communities in abyssal manganese nodule sites of the East Pacific Ocean in association with commercial deep-sea mining. Aquat Conserv Mar Freshw Ecosyst 4:187–201.	no	no		Meg	carnivore	benthic invertebrates	Meg_Echiurida	Wagstaff MC, Howell KL, Bett, BJ, Billett DSM, Brault S, Carol T, Rex MA (2014) β -diversity of deep-sea holothurians and asteroids along a bathymetric gradient (NE Atlantic). Mar Ecol Prog Ser 508: 177–185; Courtene-Jones W, Quinn B, Gary SF, Mogg AOM, Narayanaswamy BE (2017) Microplastic pollution identified in deep-sea water and ingested by benthic invertebrates in the Rockall Trough, North At…
Echinodermata		Asteroidea			Velatida			Pterasteridae		Hymenaster			Meg_Hymenaster	Bluhm H (1994b) Monitoring megabenthic communities in abyssal manganese nodule sites of the East Pacific Ocean in association with commercial deep-sea mining. Aquat Conserv Mar Freshw Ecosyst 4:187–201.	no	no		Meg	carnivore	benthic invertebrates	Meg_Enteropneusta	Wagstaff MC, Howell KL, Bett, BJ, Billett DSM, Brault S, Carol T, Rex MA (2014) β -diversity of deep-sea holothurians and asteroids along a bathymetric gradient (NE Atlantic). Mar Ecol Prog Ser 508: 177–185; Courtene-Jones W, Quinn B, Gary SF, Mogg AOM, Narayanaswamy BE (2017) Microplastic pollution identified in deep-sea water and ingested by benthic invertebrates in the Rockall Trough, North At…
Echinodermata		Asteroidea			Velatida			Pterasteridae		Hymenaster			Meg_Hymenaster	Bluhm H (1994b) Monitoring megabenthic communities in abyssal manganese nodule sites of the East Pacific Ocean in association with commercial deep-sea mining. Aquat Conserv Mar Freshw Ecosyst 4:187–201.	no	no		Meg	carnivore	benthic invertebrates	Meg_Enypniastes	Wagstaff MC, Howell KL, Bett, BJ, Billett DSM, Brault S, Carol T, Rex MA (2014) β -diversity of deep-sea holothurians and asteroids along a bathymetric gradient (NE Atlantic). Mar Ecol Prog Ser 508: 177–185; Courtene-Jones W, Quinn B, Gary SF, Mogg AOM, Narayanaswamy BE (2017) Microplastic pollution identified in deep-sea water and ingested by benthic invertebrates in the Rockall Trough, North At…
Echinodermata		Asteroidea			Velatida			Pterasteridae		Hymenaster			Meg_Hymenaster	Bluhm H (1994b) Monitoring megabenthic communities in abyssal manganese nodule sites of the East Pacific Ocean in association with commercial deep-sea mining. Aquat Conserv Mar Freshw Ecosyst 4:187–201.	no	no		Meg	carnivore	benthic invertebrates	Meg_Esperiopsis	Wagstaff MC, Howell KL, Bett, BJ, Billett DSM, Brault S, Carol T, Rex MA (2014) β -diversity of deep-sea holothurians and asteroids along a bathymetric gradient (NE Atlantic). Mar Ecol Prog Ser 508: 177–185; Courtene-Jones W, Quinn B, Gary SF, Mogg AOM, Narayanaswamy BE (2017) Microplastic pollution identified in deep-sea water and ingested by benthic invertebrates in the Rockall Trough, North At…
Echinodermata		Asteroidea			Velatida			Pterasteridae		Hymenaster			Meg_Hymenaster	Bluhm H (1994b) Monitoring megabenthic communities in abyssal manganese nodule sites of the East Pacific Ocean in association with commercial deep-sea mining. Aquat Conserv Mar Freshw Ecosyst 4:187–201.	no	no		Meg	carnivore	benthic invertebrates	Meg_Euplectella	Wagstaff MC, Howell KL, Bett, BJ, Billett DSM, Brault S, Carol T, Rex MA (2014) β -diversity of deep-sea holothurians and asteroids along a bathymetric gradient (NE Atlantic). Mar Ecol Prog Ser 508: 177–185; Courtene-Jones W, Quinn B, Gary SF, Mogg AOM, Narayanaswamy BE (2017) Microplastic pollution identified in deep-sea water and ingested by benthic invertebrates in the Rockall Trough, North At…
Echinodermata		Asteroidea			Velatida			Pterasteridae		Hymenaster			Meg_Hymenaster	Bluhm H (1994b) Monitoring megabenthic communities in abyssal manganese nodule sites of the East Pacific Ocean in association with commercial deep-sea mining. Aquat Conserv Mar Freshw Ecosyst 4:187–201.	no	no		Meg	carnivore	benthic invertebrates	Meg_Eurythenes	Wagstaff MC, Howell KL, Bett, BJ, Billett DSM, Brault S, Carol T, Rex MA (2014) β -diversity of deep-sea holothurians and asteroids along a bathymetric gradient (NE Atlantic). Mar Ecol Prog Ser 508: 177–185; Courtene-Jones W, Quinn B, Gary SF, Mogg AOM, Narayanaswamy BE (2017) Microplastic pollution identified in deep-sea water and ingested by benthic invertebrates in the Rockall Trough, North At…
Echinodermata		Asteroidea			Velatida			Pterasteridae		Hymenaster			Meg_Hymenaster	Bluhm H (1994b) Monitoring megabenthic communities in abyssal manganese nodule sites of the East Pacific Ocean in association with commercial deep-sea mining. Aquat Conserv Mar Freshw Ecosyst 4:187–201.	no	no		Meg	carnivore	benthic invertebrates	Meg_Freyella	Wagstaff MC, Howell KL, Bett, BJ, Billett DSM, Brault S, Carol T, Rex MA (2014) β -diversity of deep-sea holothurians and asteroids along a bathymetric gradient (NE Atlantic). Mar Ecol Prog Ser 508: 177–185; Courtene-Jones W, Quinn B, Gary SF, Mogg AOM, Narayanaswamy BE (2017) Microplastic pollution identified in deep-sea water and ingested by benthic invertebrates in the Rockall Trough, North At…
Echinodermata		Asteroidea			Velatida			Pterasteridae		Hymenaster			Meg_Hymenaster	Bluhm H (1994b) Monitoring megabenthic communities in abyssal manganese nodule sites of the East Pacific Ocean in association with commercial deep-sea mining. Aquat Conserv Mar Freshw Ecosyst 4:187–201.	no	no		Meg	carnivore	benthic invertebrates	Meg_Galatheathuria	Wagstaff MC, Howell KL, Bett, BJ, Billett DSM, Brault S, Carol T, Rex MA (2014) β -diversity of deep-sea holothurians and asteroids along a bathymetric gradient (NE Atlantic). Mar Ecol Prog Ser 508: 177–185; Courtene-Jones W, Quinn B, Gary SF, Mogg AOM, Narayanaswamy BE (2017) Microplastic pollution identified in deep-sea water and ingested by benthic invertebrates in the Rockall Trough, North At…
Echinodermata		Asteroidea			Velatida			Pterasteridae		Hymenaster			Meg_Hymenaster	Bluhm H (1994b) Monitoring megabenthic communities in abyssal manganese nodule sites of the East Pacific Ocean in association with commercial deep-sea mining. Aquat Conserv Mar Freshw Ecosyst 4:187–201.	no	no		Meg	carnivore	benthic invertebrates	Meg_Gymnolaemata	Wagstaff MC, Howell KL, Bett, BJ, Billett DSM, Brault S, Carol T, Rex MA (2014) β -diversity of deep-sea holothurians and asteroids along a bathymetric gradient (NE Atlantic). Mar Ecol Prog Ser 508: 177–185; Courtene-Jones W, Quinn B, Gary SF, Mogg AOM, Narayanaswamy BE (2017) Microplastic pollution identified in deep-sea water and ingested by benthic invertebrates in the Rockall Trough, North At…
Echinodermata		Asteroidea			Velatida			Pterasteridae		Hymenaster			Meg_Hymenaster	Bluhm H (1994b) Monitoring megabenthic communities in abyssal manganese nodule sites of the East Pacific Ocean in association with commercial deep-sea mining. Aquat Conserv Mar Freshw Ecosyst 4:187–201.	no	no		Meg	carnivore	benthic invertebrates	Meg_Hormathiidae	Wagstaff MC, Howell KL, Bett, BJ, Billett DSM, Brault S, Carol T, Rex MA (2014) β -diversity of deep-sea holothurians and asteroids along a bathymetric gradient (NE Atlantic). Mar Ecol Prog Ser 508: 177–185; Courtene-Jones W, Quinn B, Gary SF, Mogg AOM, Narayanaswamy BE (2017) Microplastic pollution identified in deep-sea water and ingested by benthic invertebrates in the Rockall Trough, North At…
Echinodermata		Asteroidea			Velatida			Pterasteridae		Hymenaster			Meg_Hymenaster	Bluhm H (1994b) Monitoring megabenthic communities in abyssal manganese nodule sites of the East Pacific Ocean in association with commercial deep-sea mining. Aquat Conserv Mar Freshw Ecosyst 4:187–201.	no	no		Meg	carnivore	benthic invertebrates	Meg_Hyalonema	Wagstaff MC, Howell KL, Bett, BJ, Billett DSM, Brault S, Carol T, Rex MA (2014) β -diversity of deep-sea holothurians and asteroids along a bathymetric gradient (NE Atlantic). Mar Ecol Prog Ser 508: 177–185; Courtene-Jones W, Quinn B, Gary SF, Mogg AOM, Narayanaswamy BE (2017) Microplastic pollution identified in deep-sea water and ingested by benthic invertebrates in the Rockall Trough, North At…
Echinodermata		Asteroidea			Velatida			Pterasteridae		Hymenaster			Meg_Hymenaster	Bluhm H (1994b) Monitoring megabenthic communities in abyssal manganese nodule sites of the East Pacific Ocean in association with commercial deep-sea mining. Aquat Conserv Mar Freshw Ecosyst 4:187–201.	no	no		Meg	carnivore	benthic invertebrates	Meg_Hyalostylus	Wagstaff MC, Howell KL, Bett, BJ, Billett DSM, Brault S, Carol T, Rex MA (2014) β -diversity of deep-sea holothurians and asteroids along a bathymetric gradient (NE Atlantic). Mar Ecol Prog Ser 508: 177–185; Courtene-Jones W, Quinn B, Gary SF, Mogg AOM, Narayanaswamy BE (2017) Microplastic pollution identified in deep-sea water and ingested by benthic invertebrates in the Rockall Trough, North At…
Echinodermata		Asteroidea			Velatida			Pterasteridae		Hymenaster			Meg_Hymenaster	Bluhm H (1994b) Monitoring megabenthic communities in abyssal manganese nodule sites of the East Pacific Ocean in association with commercial deep-sea mining. Aquat Conserv Mar Freshw Ecosyst 4:187–201.	no	no		Meg	carnivore	benthic invertebrates	Meg_Hymenaster	Wagstaff MC, Howell KL, Bett, BJ, Billett DSM, Brault S, Carol T, Rex MA (2014) β -diversity of deep-sea holothurians and asteroids along a bathymetric gradient (NE Atlantic). Mar Ecol Prog Ser 508: 177–185; Courtene-Jones W, Quinn B, Gary SF, Mogg AOM, Narayanaswamy BE (2017) Microplastic pollution identified in deep-sea water and ingested by benthic invertebrates in the Rockall Trough, North At…
Echinodermata		Asteroidea			Velatida			Pterasteridae		Hymenaster			Meg_Hymenaster	Bluhm H (1994b) Monitoring megabenthic communities in abyssal manganese nodule sites of the East Pacific Ocean in association with commercial deep-sea mining. Aquat Conserv Mar Freshw Ecosyst 4:187–201.	no	no		Meg	carnivore	benthic invertebrates	Meg_Hymenopenaeus	Wagstaff MC, Howell KL, Bett, BJ, Billett DSM, Brault S, Carol T, Rex MA (2014) β -diversity of deep-sea holothurians and asteroids along a bathymetric gradient (NE Atlantic). Mar Ecol Prog Ser 508: 177–185; Courtene-Jones W, Quinn B, Gary SF, Mogg AOM, Narayanaswamy BE (2017) Microplastic pollution identified in deep-sea water and ingested by benthic invertebrates in the Rockall Trough, North At…
Echinodermata		Asteroidea			Velatida			Pterasteridae		Hymenaster			Meg_Hymenaster	Bluhm H (1994b) Monitoring megabenthic communities in abyssal manganese nodule sites of the East Pacific Ocean in association with commercial deep-sea mining. Aquat Conserv Mar Freshw Ecosyst 4:187–201.	no	no		Meg	carnivore	benthic invertebrates	Meg_Incirrata	Wagstaff MC, Howell KL, Bett, BJ, Billett DSM, Brault S, Carol T, Rex MA (2014) β -diversity of deep-sea holothurians and asteroids along a bathymetric gradient (NE Atlantic). Mar Ecol Prog Ser 508: 177–185; Courtene-Jones W, Quinn B, Gary SF, Mogg AOM, Narayanaswamy BE (2017) Microplastic pollution identified in deep-sea water and ingested by benthic invertebrates in the Rockall Trough, North At…
Echinodermata		Asteroidea			Velatida			Pterasteridae		Hymenaster			Meg_Hymenaster	Bluhm H (1994b) Monitoring megabenthic communities in abyssal manganese nodule sites of the East Pacific Ocean in association with commercial deep-sea mining. Aquat Conserv Mar Freshw Ecosyst 4:187–201.	no	no		Meg	carnivore	benthic invertebrates	Meg_Isopoda	Wagstaff MC, Howell KL, Bett, BJ, Billett DSM, Brault S, Carol T, Rex MA (2014) β -diversity of deep-sea holothurians and asteroids along a bathymetric gradient (NE Atlantic). Mar Ecol Prog Ser 508: 177–185; Courtene-Jones W, Quinn B, Gary SF, Mogg AOM, Narayanaswamy BE (2017) Microplastic pollution identified in deep-sea water and ingested by benthic invertebrates in the Rockall Trough, North At…
Echinodermata		Asteroidea			Velatida			Pterasteridae		Hymenaster			Meg_Hymenaster	Bluhm H (1994b) Monitoring megabenthic communities in abyssal manganese nodule sites of the East Pacific Ocean in association with commercial deep-sea mining. Aquat Conserv Mar Freshw Ecosyst 4:187–201.	no	no		Meg	carnivore	benthic invertebrates	Meg_Laetmogone	Wagstaff MC, Howell KL, Bett, BJ, Billett DSM, Brault S, Carol T, Rex MA (2014) β -diversity of deep-sea holothurians and asteroids along a bathymetric gradient (NE Atlantic). Mar Ecol Prog Ser 508: 177–185; Courtene-Jones W, Quinn B, Gary SF, Mogg AOM, Narayanaswamy BE (2017) Microplastic pollution identified in deep-sea water and ingested by benthic invertebrates in the Rockall Trough, North At…
Echinodermata		Asteroidea			Velatida			Pterasteridae		Hymenaster			Meg_Hymenaster	Bluhm H (1994b) Monitoring megabenthic communities in abyssal manganese nodule sites of the East Pacific Ocean in association with commercial deep-sea mining. Aquat Conserv Mar Freshw Ecosyst 4:187–201.	no	no		Meg	carnivore	benthic invertebrates	Meg_Mesothuria	Wagstaff MC, Howell KL, Bett, BJ, Billett DSM, Brault S, Carol T, Rex MA (2014) β -diversity of deep-sea holothurians and asteroids along a bathymetric gradient (NE Atlantic). Mar Ecol Prog Ser 508: 177–185; Courtene-Jones W, Quinn B, Gary SF, Mogg AOM, Narayanaswamy BE (2017) Microplastic pollution identified in deep-sea water and ingested by benthic invertebrates in the Rockall Trough, North At…
Echinodermata		Asteroidea			Velatida			Pterasteridae		Hymenaster			Meg_Hymenaster	Bluhm H (1994b) Monitoring megabenthic communities in abyssal manganese nodule sites of the East Pacific Ocean in association with commercial deep-sea mining. Aquat Conserv Mar Freshw Ecosyst 4:187–201.	no	no		Meg	carnivore	benthic invertebrates	Meg_Munidopsis	Wagstaff MC, Howell KL, Bett, BJ, Billett DSM, Brault S, Carol T, Rex MA (2014) β -diversity of deep-sea holothurians and asteroids along a bathymetric gradient (NE Atlantic). Mar Ecol Prog Ser 508: 177–185; Courtene-Jones W, Quinn B, Gary SF, Mogg AOM, Narayanaswamy BE (2017) Microplastic pollution identified in deep-sea water and ingested by benthic invertebrates in the Rockall Trough, North At…
Echinodermata		Asteroidea			Velatida			Pterasteridae		Hymenaster			Meg_Hymenaster	Bluhm H (1994b) Monitoring megabenthic communities in abyssal manganese nodule sites of the East Pacific Ocean in association with commercial deep-sea mining. Aquat Conserv Mar Freshw Ecosyst 4:187–201.	no	no		Meg	carnivore	benthic invertebrates	Meg_Mysidae	Wagstaff MC, Howell KL, Bett, BJ, Billett DSM, Brault S, Carol T, Rex MA (2014) β -diversity of deep-sea holothurians and asteroids along a bathymetric gradient (NE Atlantic). Mar Ecol Prog Ser 508: 177–185; Courtene-Jones W, Quinn B, Gary SF, Mogg AOM, Narayanaswamy BE (2017) Microplastic pollution identified in deep-sea water and ingested by benthic invertebrates in the Rockall Trough, North At…
Echinodermata		Asteroidea			Velatida			Pterasteridae		Hymenaster			Meg_Hymenaster	Bluhm H (1994b) Monitoring megabenthic communities in abyssal manganese nodule sites of the East Pacific Ocean in association with commercial deep-sea mining. Aquat Conserv Mar Freshw Ecosyst 4:187–201.	no	no		Meg	carnivore	benthic invertebrates	Meg_Nuculanidae	Wagstaff MC, Howell KL, Bett, BJ, Billett DSM, Brault S, Carol T, Rex MA (2014) β -diversity of deep-sea holothurians and asteroids along a bathymetric gradient (NE Atlantic). Mar Ecol Prog Ser 508: 177–185; Courtene-Jones W, Quinn B, Gary SF, Mogg AOM, Narayanaswamy BE (2017) Microplastic pollution identified in deep-sea water and ingested by benthic invertebrates in the Rockall Trough, North At…
Echinodermata		Asteroidea			Velatida			Pterasteridae		Hymenaster			Meg_Hymenaster	Bluhm H (1994b) Monitoring megabenthic communities in abyssal manganese nodule sites of the East Pacific Ocean in association with commercial deep-sea mining. Aquat Conserv Mar Freshw Ecosyst 4:187–201.	no	no		Meg	carnivore	benthic invertebrates	Meg_Oloughlinius	Wagstaff MC, Howell KL, Bett, BJ, Billett DSM, Brault S, Carol T, Rex MA (2014) β -diversity of deep-sea holothurians and asteroids along a bathymetric gradient (NE Atlantic). Mar Ecol Prog Ser 508: 177–185; Courtene-Jones W, Quinn B, Gary SF, Mogg AOM, Narayanaswamy BE (2017) Microplastic pollution identified in deep-sea water and ingested by benthic invertebrates in the Rockall Trough, North At…
Echinodermata		Asteroidea			Velatida			Pterasteridae		Hymenaster			Meg_Hymenaster	Bluhm H (1994b) Monitoring megabenthic communities in abyssal manganese nodule sites of the East Pacific Ocean in association with commercial deep-sea mining. Aquat Conserv Mar Freshw Ecosyst 4:187–201.	no	no		Meg	carnivore	benthic invertebrates	Meg_Oneirophanta	Wagstaff MC, Howell KL, Bett, BJ, Billett DSM, Brault S, Carol T, Rex MA (2014) β -diversity of deep-sea holothurians and asteroids along a bathymetric gradient (NE Atlantic). Mar Ecol Prog Ser 508: 177–185; Courtene-Jones W, Quinn B, Gary SF, Mogg AOM, Narayanaswamy BE (2017) Microplastic pollution identified in deep-sea water and ingested by benthic invertebrates in the Rockall Trough, North At…
Echinodermata		Asteroidea			Velatida			Pterasteridae		Hymenaster			Meg_Hymenaster	Bluhm H (1994b) Monitoring megabenthic communities in abyssal manganese nodule sites of the East Pacific Ocean in association with commercial deep-sea mining. Aquat Conserv Mar Freshw Ecosyst 4:187–201.	no	no		Meg	carnivore	benthic invertebrates	Meg_Ophiacantha	Wagstaff MC, Howell KL, Bett, BJ, Billett DSM, Brault S, Carol T, Rex MA (2014) β -diversity of deep-sea holothurians and asteroids along a bathymetric gradient (NE Atlantic). Mar Ecol Prog Ser 508: 177–185; Courtene-Jones W, Quinn B, Gary SF, Mogg AOM, Narayanaswamy BE (2017) Microplastic pollution identified in deep-sea water and ingested by benthic invertebrates in the Rockall Trough, North At…
Echinodermata		Asteroidea			Velatida			Pterasteridae		Hymenaster			Meg_Hymenaster	Bluhm H (1994b) Monitoring megabenthic communities in abyssal manganese nodule sites of the East Pacific Ocean in association with commercial deep-sea mining. Aquat Conserv Mar Freshw Ecosyst 4:187–201.	no	no		Meg	carnivore	benthic invertebrates	Meg_Ophiernus	Wagstaff MC, Howell KL, Bett, BJ, Billett DSM, Brault S, Carol T, Rex MA (2014) β -diversity of deep-sea holothurians and asteroids along a bathymetric gradient (NE Atlantic). Mar Ecol Prog Ser 508: 177–185; Courtene-Jones W, Quinn B, Gary SF, Mogg AOM, Narayanaswamy BE (2017) Microplastic pollution identified in deep-sea water and ingested by benthic invertebrates in the Rockall Trough, North At…
Echinodermata		Asteroidea			Velatida			Pterasteridae		Hymenaster			Meg_Hymenaster	Bluhm H (1994b) Monitoring megabenthic communities in abyssal manganese nodule sites of the East Pacific Ocean in association with commercial deep-sea mining. Aquat Conserv Mar Freshw Ecosyst 4:187–201.	no	no		Meg	carnivore	benthic invertebrates	Meg_Ophiodiscus	Wagstaff MC, Howell KL, Bett, BJ, Billett DSM, Brault S, Carol T, Rex MA (2014) β -diversity of deep-sea holothurians and asteroids along a bathymetric gradient (NE Atlantic). Mar Ecol Prog Ser 508: 177–185; Courtene-Jones W, Quinn B, Gary SF, Mogg AOM, Narayanaswamy BE (2017) Microplastic pollution identified in deep-sea water and ingested by benthic invertebrates in the Rockall Trough, North At…
Echinodermata		Asteroidea			Velatida			Pterasteridae		Hymenaster			Meg_Hymenaster	Bluhm H (1994b) Monitoring megabenthic communities in abyssal manganese nodule sites of the East Pacific Ocean in association with commercial deep-sea mining. Aquat Conserv Mar Freshw Ecosyst 4:187–201.	no	no		Meg	carnivore	benthic invertebrates	Meg_Ophioleucidae	Wagstaff MC, Howell KL, Bett, BJ, Billett DSM, Brault S, Carol T, Rex MA (2014) β -diversity of deep-sea holothurians and asteroids along a bathymetric gradient (NE Atlantic). Mar Ecol Prog Ser 508: 177–185; Courtene-Jones W, Quinn B, Gary SF, Mogg AOM, Narayanaswamy BE (2017) Microplastic pollution identified in deep-sea water and ingested by benthic invertebrates in the Rockall Trough, North At…
Echinodermata		Asteroidea			Velatida			Pterasteridae		Hymenaster			Meg_Hymenaster	Bluhm H (1994b) Monitoring megabenthic communities in abyssal manganese nodule sites of the East Pacific Ocean in association with commercial deep-sea mining. Aquat Conserv Mar Freshw Ecosyst 4:187–201.	no	no		Meg	carnivore	benthic invertebrates	Meg_Ophioscolecidae	Wagstaff MC, Howell KL, Bett, BJ, Billett DSM, Brault S, Carol T, Rex MA (2014) β -diversity of deep-sea holothurians and asteroids along a bathymetric gradient (NE Atlantic). Mar Ecol Prog Ser 508: 177–185; Courtene-Jones W, Quinn B, Gary SF, Mogg AOM, Narayanaswamy BE (2017) Microplastic pollution identified in deep-sea water and ingested by benthic invertebrates in the Rockall Trough, North At…
Echinodermata		Asteroidea			Velatida			Pterasteridae		Hymenaster			Meg_Hymenaster	Bluhm H (1994b) Monitoring megabenthic communities in abyssal manganese nodule sites of the East Pacific Ocean in association with commercial deep-sea mining. Aquat Conserv Mar Freshw Ecosyst 4:187–201.	no	no		Meg	carnivore	benthic invertebrates	Meg_Ophiosphalma	Wagstaff MC, Howell KL, Bett, BJ, Billett DSM, Brault S, Carol T, Rex MA (2014) β -diversity of deep-sea holothurians and asteroids along a bathymetric gradient (NE Atlantic). Mar Ecol Prog Ser 508: 177–185; Courtene-Jones W, Quinn B, Gary SF, Mogg AOM, Narayanaswamy BE (2017) Microplastic pollution identified in deep-sea water and ingested by benthic invertebrates in the Rockall Trough, North At…
Echinodermata		Asteroidea			Velatida			Pterasteridae		Hymenaster			Meg_Hymenaster	Bluhm H (1994b) Monitoring megabenthic communities in abyssal manganese nodule sites of the East Pacific Ocean in association with commercial deep-sea mining. Aquat Conserv Mar Freshw Ecosyst 4:187–201.	no	no		Meg	carnivore	benthic invertebrates	Meg_Ophiotholia	Wagstaff MC, Howell KL, Bett, BJ, Billett DSM, Brault S, Carol T, Rex MA (2014) β -diversity of deep-sea holothurians and asteroids along a bathymetric gradient (NE Atlantic). Mar Ecol Prog Ser 508: 177–185; Courtene-Jones W, Quinn B, Gary SF, Mogg AOM, Narayanaswamy BE (2017) Microplastic pollution identified in deep-sea water and ingested by benthic invertebrates in the Rockall Trough, North At…
Echinodermata		Asteroidea			Velatida			Pterasteridae		Hymenaster			Meg_Hymenaster	Bluhm H (1994b) Monitoring megabenthic communities in abyssal manganese nodule sites of the East Pacific Ocean in association with commercial deep-sea mining. Aquat Conserv Mar Freshw Ecosyst 4:187–201.	no	no		Meg	carnivore	benthic invertebrates	Meg_Ophiotoma	Wagstaff MC, Howell KL, Bett, BJ, Billett DSM, Brault S, Carol T, Rex MA (2014) β -diversity of deep-sea holothurians and asteroids along a bathymetric gradient (NE Atlantic). Mar Ecol Prog Ser 508: 177–185; Courtene-Jones W, Quinn B, Gary SF, Mogg AOM, Narayanaswamy BE (2017) Microplastic pollution identified in deep-sea water and ingested by benthic invertebrates in the Rockall Trough, North At…
Echinodermata		Asteroidea			Velatida			Pterasteridae		Hymenaster			Meg_Hymenaster	Bluhm H (1994b) Monitoring megabenthic communities in abyssal manganese nodule sites of the East Pacific Ocean in association with commercial deep-sea mining. Aquat Conserv Mar Freshw Ecosyst 4:187–201.	no	no		Meg	carnivore	benthic invertebrates	Meg_Ophiuroglypha	Wagstaff MC, Howell KL, Bett, BJ, Billett DSM, Brault S, Carol T, Rex MA (2014) β -diversity of deep-sea holothurians and asteroids along a bathymetric gradient (NE Atlantic). Mar Ecol Prog Ser 508: 177–185; Courtene-Jones W, Quinn B, Gary SF, Mogg AOM, Narayanaswamy BE (2017) Microplastic pollution identified in deep-sea water and ingested by benthic invertebrates in the Rockall Trough, North At…
Echinodermata		Asteroidea			Velatida			Pterasteridae		Hymenaster			Meg_Hymenaster	Bluhm H (1994b) Monitoring megabenthic communities in abyssal manganese nodule sites of the East Pacific Ocean in association with commercial deep-sea mining. Aquat Conserv Mar Freshw Ecosyst 4:187–201.	no	no		Meg	carnivore	benthic invertebrates	Meg_Paelopatides	Wagstaff MC, Howell KL, Bett, BJ, Billett DSM, Brault S, Carol T, Rex MA (2014) β -diversity of deep-sea holothurians and asteroids along a bathymetric gradient (NE Atlantic). Mar Ecol Prog Ser 508: 177–185; Courtene-Jones W, Quinn B, Gary SF, Mogg AOM, Narayanaswamy BE (2017) Microplastic pollution identified in deep-sea water and ingested by benthic invertebrates in the Rockall Trough, North At…
Echinodermata		Asteroidea			Velatida			Pterasteridae		Hymenaster			Meg_Hymenaster	Bluhm H (1994b) Monitoring megabenthic communities in abyssal manganese nodule sites of the East Pacific Ocean in association with commercial deep-sea mining. Aquat Conserv Mar Freshw Ecosyst 4:187–201.	no	no		Meg	carnivore	benthic invertebrates	Meg_Parandania	Wagstaff MC, Howell KL, Bett, BJ, Billett DSM, Brault S, Carol T, Rex MA (2014) β -diversity of deep-sea holothurians and asteroids along a bathymetric gradient (NE Atlantic). Mar Ecol Prog Ser 508: 177–185; Courtene-Jones W, Quinn B, Gary SF, Mogg AOM, Narayanaswamy BE (2017) Microplastic pollution identified in deep-sea water and ingested by benthic invertebrates in the Rockall Trough, North At…
Echinodermata		Asteroidea			Velatida			Pterasteridae		Hymenaster			Meg_Hymenaster	Bluhm H (1994b) Monitoring megabenthic communities in abyssal manganese nodule sites of the East Pacific Ocean in association with commercial deep-sea mining. Aquat Conserv Mar Freshw Ecosyst 4:187–201.	no	no		Meg	carnivore	benthic invertebrates	Meg_Pectinia	Wagstaff MC, Howell KL, Bett, BJ, Billett DSM, Brault S, Carol T, Rex MA (2014) β -diversity of deep-sea holothurians and asteroids along a bathymetric gradient (NE Atlantic). Mar Ecol Prog Ser 508: 177–185; Courtene-Jones W, Quinn B, Gary SF, Mogg AOM, Narayanaswamy BE (2017) Microplastic pollution identified in deep-sea water and ingested by benthic invertebrates in the Rockall Trough, North At…
Echinodermata		Asteroidea			Velatida			Pterasteridae		Hymenaster			Meg_Hymenaster	Bluhm H (1994b) Monitoring megabenthic communities in abyssal manganese nodule sites of the East Pacific Ocean in association with commercial deep-sea mining. Aquat Conserv Mar Freshw Ecosyst 4:187–201.	no	no		Meg	carnivore	benthic invertebrates	Meg_Penaeidae	Wagstaff MC, Howell KL, Bett, BJ, Billett DSM, Brault S, Carol T, Rex MA (2014) β -diversity of deep-sea holothurians and asteroids along a bathymetric gradient (NE Atlantic). Mar Ecol Prog Ser 508: 177–185; Courtene-Jones W, Quinn B, Gary SF, Mogg AOM, Narayanaswamy BE (2017) Microplastic pollution identified in deep-sea water and ingested by benthic invertebrates in the Rockall Trough, North At…
Echinodermata		Asteroidea			Velatida			Pterasteridae		Hymenaster			Meg_Hymenaster	Bluhm H (1994b) Monitoring megabenthic communities in abyssal manganese nodule sites of the East Pacific Ocean in association with commercial deep-sea mining. Aquat Conserv Mar Freshw Ecosyst 4:187–201.	no	no		Meg	carnivore	benthic invertebrates	Meg_Peniagone	Wagstaff MC, Howell KL, Bett, BJ, Billett DSM, Brault S, Carol T, Rex MA (2014) β -diversity of deep-sea holothurians and asteroids along a bathymetric gradient (NE Atlantic). Mar Ecol Prog Ser 508: 177–185; Courtene-Jones W, Quinn B, Gary SF, Mogg AOM, Narayanaswamy BE (2017) Microplastic pollution identified in deep-sea water and ingested by benthic invertebrates in the Rockall Trough, North At…
Echinodermata		Asteroidea			Velatida			Pterasteridae		Hymenaster			Meg_Hymenaster	Bluhm H (1994b) Monitoring megabenthic communities in abyssal manganese nodule sites of the East Pacific Ocean in association with commercial deep-sea mining. Aquat Conserv Mar Freshw Ecosyst 4:187–201.	no	no		Meg	carnivore	benthic invertebrates	Meg_Pennatulidae	Wagstaff MC, Howell KL, Bett, BJ, Billett DSM, Brault S, Carol T, Rex MA (2014) β -diversity of deep-sea holothurians and asteroids along a bathymetric gradient (NE Atlantic). Mar Ecol Prog Ser 508: 177–185; Courtene-Jones W, Quinn B, Gary SF, Mogg AOM, Narayanaswamy BE (2017) Microplastic pollution identified in deep-sea water and ingested by benthic invertebrates in the Rockall Trough, North At…
Echinodermata		Asteroidea			Velatida			Pterasteridae		Hymenaster			Meg_Hymenaster	Bluhm H (1994b) Monitoring megabenthic communities in abyssal manganese nodule sites of the East Pacific Ocean in association with commercial deep-sea mining. Aquat Conserv Mar Freshw Ecosyst 4:187–201.	no	no		Meg	carnivore	benthic invertebrates	Meg_Periphylla	Wagstaff MC, Howell KL, Bett, BJ, Billett DSM, Brault S, Carol T, Rex MA (2014) β -diversity of deep-sea holothurians and asteroids along a bathymetric gradient (NE Atlantic). Mar Ecol Prog Ser 508: 177–185; Courtene-Jones W, Quinn B, Gary SF, Mogg AOM, Narayanaswamy BE (2017) Microplastic pollution identified in deep-sea water and ingested by benthic invertebrates in the Rockall Trough, North At…
Echinodermata		Asteroidea			Velatida			Pterasteridae		Hymenaster			Meg_Hymenaster	Bluhm H (1994b) Monitoring megabenthic communities in abyssal manganese nodule sites of the East Pacific Ocean in association with commercial deep-sea mining. Aquat Conserv Mar Freshw Ecosyst 4:187–201.	no	no		Meg	carnivore	benthic invertebrates	Meg_Perlophiura	Wagstaff MC, Howell KL, Bett, BJ, Billett DSM, Brault S, Carol T, Rex MA (2014) β -diversity of deep-sea holothurians and asteroids along a bathymetric gradient (NE Atlantic). Mar Ecol Prog Ser 508: 177–185; Courtene-Jones W, Quinn B, Gary SF, Mogg AOM, Narayanaswamy BE (2017) Microplastic pollution identified in deep-sea water and ingested by benthic invertebrates in the Rockall Trough, North At…
Echinodermata		Asteroidea			Velatida			Pterasteridae		Hymenaster			Meg_Hymenaster	Bluhm H (1994b) Monitoring megabenthic communities in abyssal manganese nodule sites of the East Pacific Ocean in association with commercial deep-sea mining. Aquat Conserv Mar Freshw Ecosyst 4:187–201.	no	no		Meg	carnivore	benthic invertebrates	Meg_Plesiodiadema	Wagstaff MC, Howell KL, Bett, BJ, Billett DSM, Brault S, Carol T, Rex MA (2014) β -diversity of deep-sea holothurians and asteroids along a bathymetric gradient (NE Atlantic). Mar Ecol Prog Ser 508: 177–185; Courtene-Jones W, Quinn B, Gary SF, Mogg AOM, Narayanaswamy BE (2017) Microplastic pollution identified in deep-sea water and ingested by benthic invertebrates in the Rockall Trough, North At…
Echinodermata		Asteroidea			Velatida			Pterasteridae		Hymenaster			Meg_Hymenaster	Bluhm H (1994b) Monitoring megabenthic communities in abyssal manganese nodule sites of the East Pacific Ocean in association with commercial deep-sea mining. Aquat Conserv Mar Freshw Ecosyst 4:187–201.	no	no		Meg	carnivore	benthic invertebrates	Meg_Porcellanasteridae	Wagstaff MC, Howell KL, Bett, BJ, Billett DSM, Brault S, Carol T, Rex MA (2014) β -diversity of deep-sea holothurians and asteroids along a bathymetric gradient (NE Atlantic). Mar Ecol Prog Ser 508: 177–185; Courtene-Jones W, Quinn B, Gary SF, Mogg AOM, Narayanaswamy BE (2017) Microplastic pollution identified in deep-sea water and ingested by benthic invertebrates in the Rockall Trough, North At…
Echinodermata		Asteroidea			Velatida			Pterasteridae		Hymenaster			Meg_Hymenaster	Bluhm H (1994b) Monitoring megabenthic communities in abyssal manganese nodule sites of the East Pacific Ocean in association with commercial deep-sea mining. Aquat Conserv Mar Freshw Ecosyst 4:187–201.	no	no		Meg	carnivore	benthic invertebrates	Meg_Porcellanidae	Wagstaff MC, Howell KL, Bett, BJ, Billett DSM, Brault S, Carol T, Rex MA (2014) β -diversity of deep-sea holothurians and asteroids along a bathymetric gradient (NE Atlantic). Mar Ecol Prog Ser 508: 177–185; Courtene-Jones W, Quinn B, Gary SF, Mogg AOM, Narayanaswamy BE (2017) Microplastic pollution identified in deep-sea water and ingested by benthic invertebrates in the Rockall Trough, North At…
Echinodermata		Asteroidea			Velatida			Pterasteridae		Hymenaster			Meg_Hymenaster	Bluhm H (1994b) Monitoring megabenthic communities in abyssal manganese nodule sites of the East Pacific Ocean in association with commercial deep-sea mining. Aquat Conserv Mar Freshw Ecosyst 4:187–201.	no	no		Meg	carnivore	benthic invertebrates	Meg_Probeebei	Wagstaff MC, Howell KL, Bett, BJ, Billett DSM, Brault S, Carol T, Rex MA (2014) β -diversity of deep-sea holothurians and asteroids along a bathymetric gradient (NE Atlantic). Mar Ecol Prog Ser 508: 177–185; Courtene-Jones W, Quinn B, Gary SF, Mogg AOM, Narayanaswamy BE (2017) Microplastic pollution identified in deep-sea water and ingested by benthic invertebrates in the Rockall Trough, North At…
Echinodermata		Asteroidea			Velatida			Pterasteridae		Hymenaster			Meg_Hymenaster	Bluhm H (1994b) Monitoring megabenthic communities in abyssal manganese nodule sites of the East Pacific Ocean in association with commercial deep-sea mining. Aquat Conserv Mar Freshw Ecosyst 4:187–201.	no	no		Meg	carnivore	benthic invertebrates	Meg_Pseudostichopus	Wagstaff MC, Howell KL, Bett, BJ, Billett DSM, Brault S, Carol T, Rex MA (2014) β -diversity of deep-sea holothurians and asteroids along a bathymetric gradient (NE Atlantic). Mar Ecol Prog Ser 508: 177–185; Courtene-Jones W, Quinn B, Gary SF, Mogg AOM, Narayanaswamy BE (2017) Microplastic pollution identified in deep-sea water and ingested by benthic invertebrates in the Rockall Trough, North At…
Echinodermata		Asteroidea			Velatida			Pterasteridae		Hymenaster			Meg_Hymenaster	Bluhm H (1994b) Monitoring megabenthic communities in abyssal manganese nodule sites of the East Pacific Ocean in association with commercial deep-sea mining. Aquat Conserv Mar Freshw Ecosyst 4:187–201.	no	no		Meg	carnivore	benthic invertebrates	Meg_Psychronaetes	Wagstaff MC, Howell KL, Bett, BJ, Billett DSM, Brault S, Carol T, Rex MA (2014) β -diversity of deep-sea holothurians and asteroids along a bathymetric gradient (NE Atlantic). Mar Ecol Prog Ser 508: 177–185; Courtene-Jones W, Quinn B, Gary SF, Mogg AOM, Narayanaswamy BE (2017) Microplastic pollution identified in deep-sea water and ingested by benthic invertebrates in the Rockall Trough, North At…
Echinodermata		Asteroidea			Velatida			Pterasteridae		Hymenaster			Meg_Hymenaster	Bluhm H (1994b) Monitoring megabenthic communities in abyssal manganese nodule sites of the East Pacific Ocean in association with commercial deep-sea mining. Aquat Conserv Mar Freshw Ecosyst 4:187–201.	no	no		Meg	carnivore	benthic invertebrates	Meg_Psychropotes	Wagstaff MC, Howell KL, Bett, BJ, Billett DSM, Brault S, Carol T, Rex MA (2014) β -diversity of deep-sea holothurians and asteroids along a bathymetric gradient (NE Atlantic). Mar Ecol Prog Ser 508: 177–185; Courtene-Jones W, Quinn B, Gary SF, Mogg AOM, Narayanaswamy BE (2017) Microplastic pollution identified in deep-sea water and ingested by benthic invertebrates in the Rockall Trough, North At…
Echinodermata		Asteroidea			Velatida			Pterasteridae		Hymenaster			Meg_Hymenaster	Bluhm H (1994b) Monitoring megabenthic communities in abyssal manganese nodule sites of the East Pacific Ocean in association with commercial deep-sea mining. Aquat Conserv Mar Freshw Ecosyst 4:187–201.	no	no		Meg	carnivore	benthic invertebrates	Meg_Pycnogonida	Wagstaff MC, Howell KL, Bett, BJ, Billett DSM, Brault S, Carol T, Rex MA (2014) β -diversity of deep-sea holothurians and asteroids along a bathymetric gradient (NE Atlantic). Mar Ecol Prog Ser 508: 177–185; Courtene-Jones W, Quinn B, Gary SF, Mogg AOM, Narayanaswamy BE (2017) Microplastic pollution identified in deep-sea water and ingested by benthic invertebrates in the Rockall Trough, North At…
Echinodermata		Asteroidea			Velatida			Pterasteridae		Hymenaster			Meg_Hymenaster	Bluhm H (1994b) Monitoring megabenthic communities in abyssal manganese nodule sites of the East Pacific Ocean in association with commercial deep-sea mining. Aquat Conserv Mar Freshw Ecosyst 4:187–201.	no	no		Meg	carnivore	benthic invertebrates	Meg_Sabellidae	Wagstaff MC, Howell KL, Bett, BJ, Billett DSM, Brault S, Carol T, Rex MA (2014) β -diversity of deep-sea holothurians and asteroids along a bathymetric gradient (NE Atlantic). Mar Ecol Prog Ser 508: 177–185; Courtene-Jones W, Quinn B, Gary SF, Mogg AOM, Narayanaswamy BE (2017) Microplastic pollution identified in deep-sea water and ingested by benthic invertebrates in the Rockall Trough, North At…
Echinodermata		Asteroidea			Velatida			Pterasteridae		Hymenaster			Meg_Hymenaster	Bluhm H (1994b) Monitoring megabenthic communities in abyssal manganese nodule sites of the East Pacific Ocean in association with commercial deep-sea mining. Aquat Conserv Mar Freshw Ecosyst 4:187–201.	no	no		Meg	carnivore	benthic invertebrates	Meg_Serpulidae	Wagstaff MC, Howell KL, Bett, BJ, Billett DSM, Brault S, Carol T, Rex MA (2014) β -diversity of deep-sea holothurians and asteroids along a bathymetric gradient (NE Atlantic). Mar Ecol Prog Ser 508: 177–185; Courtene-Jones W, Quinn B, Gary SF, Mogg AOM, Narayanaswamy BE (2017) Microplastic pollution identified in deep-sea water and ingested by benthic invertebrates in the Rockall Trough, North At…
Echinodermata		Asteroidea			Velatida			Pterasteridae		Hymenaster			Meg_Hymenaster	Bluhm H (1994b) Monitoring megabenthic communities in abyssal manganese nodule sites of the East Pacific Ocean in association with commercial deep-sea mining. Aquat Conserv Mar Freshw Ecosyst 4:187–201.	no	no		Meg	carnivore	benthic invertebrates	Meg_Sicyonia	Wagstaff MC, Howell KL, Bett, BJ, Billett DSM, Brault S, Carol T, Rex MA (2014) β -diversity of deep-sea holothurians and asteroids along a bathymetric gradient (NE Atlantic). Mar Ecol Prog Ser 508: 177–185; Courtene-Jones W, Quinn B, Gary SF, Mogg AOM, Narayanaswamy BE (2017) Microplastic pollution identified in deep-sea water and ingested by benthic invertebrates in the Rockall Trough, North At…
Echinodermata		Asteroidea			Velatida			Pterasteridae		Hymenaster			Meg_Hymenaster	Bluhm H (1994b) Monitoring megabenthic communities in abyssal manganese nodule sites of the East Pacific Ocean in association with commercial deep-sea mining. Aquat Conserv Mar Freshw Ecosyst 4:187–201.	no	no		Meg	carnivore	benthic invertebrates	Meg_Siphonophorae	Wagstaff MC, Howell KL, Bett, BJ, Billett DSM, Brault S, Carol T, Rex MA (2014) β -diversity of deep-sea holothurians and asteroids along a bathymetric gradient (NE Atlantic). Mar Ecol Prog Ser 508: 177–185; Courtene-Jones W, Quinn B, Gary SF, Mogg AOM, Narayanaswamy BE (2017) Microplastic pollution identified in deep-sea water and ingested by benthic invertebrates in the Rockall Trough, North At…
Echinodermata		Asteroidea			Velatida			Pterasteridae		Hymenaster			Meg_Hymenaster	Bluhm H (1994b) Monitoring megabenthic communities in abyssal manganese nodule sites of the East Pacific Ocean in association with commercial deep-sea mining. Aquat Conserv Mar Freshw Ecosyst 4:187–201.	no	no		Meg	carnivore	benthic invertebrates	Meg_Solaster	Wagstaff MC, Howell KL, Bett, BJ, Billett DSM, Brault S, Carol T, Rex MA (2014) β -diversity of deep-sea holothurians and asteroids along a bathymetric gradient (NE Atlantic). Mar Ecol Prog Ser 508: 177–185; Courtene-Jones W, Quinn B, Gary SF, Mogg AOM, Narayanaswamy BE (2017) Microplastic pollution identified in deep-sea water and ingested by benthic invertebrates in the Rockall Trough, North At…
Echinodermata		Asteroidea			Velatida			Pterasteridae		Hymenaster			Meg_Hymenaster	Bluhm H (1994b) Monitoring megabenthic communities in abyssal manganese nodule sites of the East Pacific Ocean in association with commercial deep-sea mining. Aquat Conserv Mar Freshw Ecosyst 4:187–201.	no	no		Meg	carnivore	benthic invertebrates	Meg_Stannophyllum	Wagstaff MC, Howell KL, Bett, BJ, Billett DSM, Brault S, Carol T, Rex MA (2014) β -diversity of deep-sea holothurians and asteroids along a bathymetric gradient (NE Atlantic). Mar Ecol Prog Ser 508: 177–185; Courtene-Jones W, Quinn B, Gary SF, Mogg AOM, Narayanaswamy BE (2017) Microplastic pollution identified in deep-sea water and ingested by benthic invertebrates in the Rockall Trough, North At…
Echinodermata		Asteroidea			Velatida			Pterasteridae		Hymenaster			Meg_Hymenaster	Bluhm H (1994b) Monitoring megabenthic communities in abyssal manganese nodule sites of the East Pacific Ocean in association with commercial deep-sea mining. Aquat Conserv Mar Freshw Ecosyst 4:187–201.	no	no		Meg	carnivore	benthic invertebrates	Meg_Staurocalyptus	Wagstaff MC, Howell KL, Bett, BJ, Billett DSM, Brault S, Carol T, Rex MA (2014) β -diversity of deep-sea holothurians and asteroids along a bathymetric gradient (NE Atlantic). Mar Ecol Prog Ser 508: 177–185; Courtene-Jones W, Quinn B, Gary SF, Mogg AOM, Narayanaswamy BE (2017) Microplastic pollution identified in deep-sea water and ingested by benthic invertebrates in the Rockall Trough, North At…
Echinodermata		Asteroidea			Velatida			Pterasteridae		Hymenaster			Meg_Hymenaster	Bluhm H (1994b) Monitoring megabenthic communities in abyssal manganese nodule sites of the East Pacific Ocean in association with commercial deep-sea mining. Aquat Conserv Mar Freshw Ecosyst 4:187–201.	no	no		Meg	carnivore	benthic invertebrates	Meg_Stephanauge	Wagstaff MC, Howell KL, Bett, BJ, Billett DSM, Brault S, Carol T, Rex MA (2014) β -diversity of deep-sea holothurians and asteroids along a bathymetric gradient (NE Atlantic). Mar Ecol Prog Ser 508: 177–185; Courtene-Jones W, Quinn B, Gary SF, Mogg AOM, Narayanaswamy BE (2017) Microplastic pollution identified in deep-sea water and ingested by benthic invertebrates in the Rockall Trough, North At…
Echinodermata		Asteroidea			Velatida			Pterasteridae		Hymenaster			Meg_Hymenaster	Bluhm H (1994b) Monitoring megabenthic communities in abyssal manganese nodule sites of the East Pacific Ocean in association with commercial deep-sea mining. Aquat Conserv Mar Freshw Ecosyst 4:187–201.	no	no		Meg	carnivore	benthic invertebrates	Meg_Stephanoscyphistoma	Wagstaff MC, Howell KL, Bett, BJ, Billett DSM, Brault S, Carol T, Rex MA (2014) β -diversity of deep-sea holothurians and asteroids along a bathymetric gradient (NE Atlantic). Mar Ecol Prog Ser 508: 177–185; Courtene-Jones W, Quinn B, Gary SF, Mogg AOM, Narayanaswamy BE (2017) Microplastic pollution identified in deep-sea water and ingested by benthic invertebrates in the Rockall Trough, North At…
Echinodermata		Asteroidea			Velatida			Pterasteridae		Hymenaster			Meg_Hymenaster	Bluhm H (1994b) Monitoring megabenthic communities in abyssal manganese nodule sites of the East Pacific Ocean in association with commercial deep-sea mining. Aquat Conserv Mar Freshw Ecosyst 4:187–201.	no	no		Meg	carnivore	benthic invertebrates	Meg_Synallactes	Wagstaff MC, Howell KL, Bett, BJ, Billett DSM, Brault S, Carol T, Rex MA (2014) β -diversity of deep-sea holothurians and asteroids along a bathymetric gradient (NE Atlantic). Mar Ecol Prog Ser 508: 177–185; Courtene-Jones W, Quinn B, Gary SF, Mogg AOM, Narayanaswamy BE (2017) Microplastic pollution identified in deep-sea water and ingested by benthic invertebrates in the Rockall Trough, North At…
Echinodermata		Asteroidea			Velatida			Pterasteridae		Hymenaster			Meg_Hymenaster	Bluhm H (1994b) Monitoring megabenthic communities in abyssal manganese nodule sites of the East Pacific Ocean in association with commercial deep-sea mining. Aquat Conserv Mar Freshw Ecosyst 4:187–201.	no	no		Meg	carnivore	benthic invertebrates	Meg_Tentaculata	Wagstaff MC, Howell KL, Bett, BJ, Billett DSM, Brault S, Carol T, Rex MA (2014) β -diversity of deep-sea holothurians and asteroids along a bathymetric gradient (NE Atlantic). Mar Ecol Prog Ser 508: 177–185; Courtene-Jones W, Quinn B, Gary SF, Mogg AOM, Narayanaswamy BE (2017) Microplastic pollution identified in deep-sea water and ingested by benthic invertebrates in the Rockall Trough, North At…
Echinodermata		Asteroidea			Velatida			Pterasteridae		Hymenaster			Meg_Hymenaster	Bluhm H (1994b) Monitoring megabenthic communities in abyssal manganese nodule sites of the East Pacific Ocean in association with commercial deep-sea mining. Aquat Conserv Mar Freshw Ecosyst 4:187–201.	no	no		Meg	carnivore	benthic invertebrates	Meg_Teuthida	Wagstaff MC, Howell KL, Bett, BJ, Billett DSM, Brault S, Carol T, Rex MA (2014) β -diversity of deep-sea holothurians and asteroids along a bathymetric gradient (NE Atlantic). Mar Ecol Prog Ser 508: 177–185; Courtene-Jones W, Quinn B, Gary SF, Mogg AOM, Narayanaswamy BE (2017) Microplastic pollution identified in deep-sea water and ingested by benthic invertebrates in the Rockall Trough, North At…
Echinodermata		Asteroidea			Velatida			Pterasteridae		Hymenaster			Meg_Hymenaster	Bluhm H (1994b) Monitoring megabenthic communities in abyssal manganese nodule sites of the East Pacific Ocean in association with commercial deep-sea mining. Aquat Conserv Mar Freshw Ecosyst 4:187–201.	no	no		Meg	carnivore	benthic invertebrates	Meg_Umbellulidae	Wagstaff MC, Howell KL, Bett, BJ, Billett DSM, Brault S, Carol T, Rex MA (2014) β -diversity of deep-sea holothurians and asteroids along a bathymetric gradient (NE Atlantic). Mar Ecol Prog Ser 508: 177–185; Courtene-Jones W, Quinn B, Gary SF, Mogg AOM, Narayanaswamy BE (2017) Microplastic pollution identified in deep-sea water and ingested by benthic invertebrates in the Rockall Trough, North At…
Echinodermata		Asteroidea			Velatida			Pterasteridae		Hymenaster			Meg_Hymenaster	Bluhm H (1994b) Monitoring megabenthic communities in abyssal manganese nodule sites of the East Pacific Ocean in association with commercial deep-sea mining. Aquat Conserv Mar Freshw Ecosyst 4:187–201.	no	no		Meg	carnivore	benthic invertebrates	Meg_Vulcanella	Wagstaff MC, Howell KL, Bett, BJ, Billett DSM, Brault S, Carol T, Rex MA (2014) β -diversity of deep-sea holothurians and asteroids along a bathymetric gradient (NE Atlantic). Mar Ecol Prog Ser 508: 177–185; Courtene-Jones W, Quinn B, Gary SF, Mogg AOM, Narayanaswamy BE (2017) Microplastic pollution identified in deep-sea water and ingested by benthic invertebrates in the Rockall Trough, North At…
Echinodermata		Asteroidea			Velatida			Solasteridae		Solaster			Meg_Solaster	Bluhm H (1994b) Monitoring megabenthic communities in abyssal manganese nodule sites of the East Pacific Ocean in association with commercial deep-sea mining. Aquat Conserv Mar Freshw Ecosyst 4:187–201.	no	no		Meg	carnivore		Meg_Abyssocucumis	Courtene-Jones W, Quinn B, Gary SF, Mogg AOM, Narayanaswamy BE (2017) Microplastic pollution identified in deep-sea water and ingested by benthic invertebrates in the Rockall Trough, North Atlantic Ocean. Environ Pollut 231:271–280.
Echinodermata		Asteroidea			Velatida			Solasteridae		Solaster			Meg_Solaster	Bluhm H (1994b) Monitoring megabenthic communities in abyssal manganese nodule sites of the East Pacific Ocean in association with commercial deep-sea mining. Aquat Conserv Mar Freshw Ecosyst 4:187–201.	no	no		Meg	carnivore		Meg_Abyssopathes	Courtene-Jones W, Quinn B, Gary SF, Mogg AOM, Narayanaswamy BE (2017) Microplastic pollution identified in deep-sea water and ingested by benthic invertebrates in the Rockall Trough, North Atlantic Ocean. Environ Pollut 231:271–280.
Echinodermata		Asteroidea			Velatida			Solasteridae		Solaster			Meg_Solaster	Bluhm H (1994b) Monitoring megabenthic communities in abyssal manganese nodule sites of the East Pacific Ocean in association with commercial deep-sea mining. Aquat Conserv Mar Freshw Ecosyst 4:187–201.	no	no		Meg	carnivore		Meg_Aceste	Courtene-Jones W, Quinn B, Gary SF, Mogg AOM, Narayanaswamy BE (2017) Microplastic pollution identified in deep-sea water and ingested by benthic invertebrates in the Rockall Trough, North Atlantic Ocean. Environ Pollut 231:271–280.
Echinodermata		Asteroidea			Velatida			Solasteridae		Solaster			Meg_Solaster	Bluhm H (1994b) Monitoring megabenthic communities in abyssal manganese nodule sites of the East Pacific Ocean in association with commercial deep-sea mining. Aquat Conserv Mar Freshw Ecosyst 4:187–201.	no	no		Meg	carnivore		Meg_Achlyonice	Courtene-Jones W, Quinn B, Gary SF, Mogg AOM, Narayanaswamy BE (2017) Microplastic pollution identified in deep-sea water and ingested by benthic invertebrates in the Rockall Trough, North Atlantic Ocean. Environ Pollut 231:271–280.
Echinodermata		Asteroidea			Velatida			Solasteridae		Solaster			Meg_Solaster	Bluhm H (1994b) Monitoring megabenthic communities in abyssal manganese nodule sites of the East Pacific Ocean in association with commercial deep-sea mining. Aquat Conserv Mar Freshw Ecosyst 4:187–201.	no	no		Meg	carnivore		Meg_Actinernidae	Courtene-Jones W, Quinn B, Gary SF, Mogg AOM, Narayanaswamy BE (2017) Microplastic pollution identified in deep-sea water and ingested by benthic invertebrates in the Rockall Trough, North Atlantic Ocean. Environ Pollut 231:271–280.
Echinodermata		Asteroidea			Velatida			Solasteridae		Solaster			Meg_Solaster	Bluhm H (1994b) Monitoring megabenthic communities in abyssal manganese nodule sites of the East Pacific Ocean in association with commercial deep-sea mining. Aquat Conserv Mar Freshw Ecosyst 4:187–201.	no	no		Meg	carnivore		Meg_Actinia	Courtene-Jones W, Quinn B, Gary SF, Mogg AOM, Narayanaswamy BE (2017) Microplastic pollution identified in deep-sea water and ingested by benthic invertebrates in the Rockall Trough, North Atlantic Ocean. Environ Pollut 231:271–280.
Echinodermata		Asteroidea			Velatida			Solasteridae		Solaster			Meg_Solaster	Bluhm H (1994b) Monitoring megabenthic communities in abyssal manganese nodule sites of the East Pacific Ocean in association with commercial deep-sea mining. Aquat Conserv Mar Freshw Ecosyst 4:187–201.	no	no		Meg	carnivore		Meg_Amperima	Courtene-Jones W, Quinn B, Gary SF, Mogg AOM, Narayanaswamy BE (2017) Microplastic pollution identified in deep-sea water and ingested by benthic invertebrates in the Rockall Trough, North Atlantic Ocean. Environ Pollut 231:271–280.
Echinodermata		Asteroidea			Velatida			Solasteridae		Solaster			Meg_Solaster	Bluhm H (1994b) Monitoring megabenthic communities in abyssal manganese nodule sites of the East Pacific Ocean in association with commercial deep-sea mining. Aquat Conserv Mar Freshw Ecosyst 4:187–201.	no	no		Meg	carnivore		Meg_Amphianthus	Courtene-Jones W, Quinn B, Gary SF, Mogg AOM, Narayanaswamy BE (2017) Microplastic pollution identified in deep-sea water and ingested by benthic invertebrates in the Rockall Trough, North Atlantic Ocean. Environ Pollut 231:271–280.
Echinodermata		Asteroidea			Velatida			Solasteridae		Solaster			Meg_Solaster	Bluhm H (1994b) Monitoring megabenthic communities in abyssal manganese nodule sites of the East Pacific Ocean in association with commercial deep-sea mining. Aquat Conserv Mar Freshw Ecosyst 4:187–201.	no	no		Meg	carnivore		Meg_Amphilepis	Courtene-Jones W, Quinn B, Gary SF, Mogg AOM, Narayanaswamy BE (2017) Microplastic pollution identified in deep-sea water and ingested by benthic invertebrates in the Rockall Trough, North Atlantic Ocean. Environ Pollut 231:271–280.
Echinodermata		Asteroidea			Velatida			Solasteridae		Solaster			Meg_Solaster	Bluhm H (1994b) Monitoring megabenthic communities in abyssal manganese nodule sites of the East Pacific Ocean in association with commercial deep-sea mining. Aquat Conserv Mar Freshw Ecosyst 4:187–201.	no	no		Meg	carnivore		Meg_Amphioplus	Courtene-Jones W, Quinn B, Gary SF, Mogg AOM, Narayanaswamy BE (2017) Microplastic pollution identified in deep-sea water and ingested by benthic invertebrates in the Rockall Trough, North Atlantic Ocean. Environ Pollut 231:271–280.
Echinodermata		Asteroidea			Velatida			Solasteridae		Solaster			Meg_Solaster	Bluhm H (1994b) Monitoring megabenthic communities in abyssal manganese nodule sites of the East Pacific Ocean in association with commercial deep-sea mining. Aquat Conserv Mar Freshw Ecosyst 4:187–201.	no	no		Meg	carnivore		Meg_Amphipoda	Courtene-Jones W, Quinn B, Gary SF, Mogg AOM, Narayanaswamy BE (2017) Microplastic pollution identified in deep-sea water and ingested by benthic invertebrates in the Rockall Trough, North Atlantic Ocean. Environ Pollut 231:271–280.
Echinodermata		Asteroidea			Velatida			Solasteridae		Solaster			Meg_Solaster	Bluhm H (1994b) Monitoring megabenthic communities in abyssal manganese nodule sites of the East Pacific Ocean in association with commercial deep-sea mining. Aquat Conserv Mar Freshw Ecosyst 4:187–201.	no	no		Meg	carnivore		Meg_Antedon	Courtene-Jones W, Quinn B, Gary SF, Mogg AOM, Narayanaswamy BE (2017) Microplastic pollution identified in deep-sea water and ingested by benthic invertebrates in the Rockall Trough, North Atlantic Ocean. Environ Pollut 231:271–280.
Echinodermata		Asteroidea			Velatida			Solasteridae		Solaster			Meg_Solaster	Bluhm H (1994b) Monitoring megabenthic communities in abyssal manganese nodule sites of the East Pacific Ocean in association with commercial deep-sea mining. Aquat Conserv Mar Freshw Ecosyst 4:187–201.	no	no		Meg	carnivore		Meg_Ascidia	Courtene-Jones W, Quinn B, Gary SF, Mogg AOM, Narayanaswamy BE (2017) Microplastic pollution identified in deep-sea water and ingested by benthic invertebrates in the Rockall Trough, North Atlantic Ocean. Environ Pollut 231:271–280.
Echinodermata		Asteroidea			Velatida			Solasteridae		Solaster			Meg_Solaster	Bluhm H (1994b) Monitoring megabenthic communities in abyssal manganese nodule sites of the East Pacific Ocean in association with commercial deep-sea mining. Aquat Conserv Mar Freshw Ecosyst 4:187–201.	no	no		Meg	carnivore		Fis_Barathrites	Courtene-Jones W, Quinn B, Gary SF, Mogg AOM, Narayanaswamy BE (2017) Microplastic pollution identified in deep-sea water and ingested by benthic invertebrates in the Rockall Trough, North Atlantic Ocean. Environ Pollut 231:271–280.
Echinodermata		Asteroidea			Velatida			Solasteridae		Solaster			Meg_Solaster	Bluhm H (1994b) Monitoring megabenthic communities in abyssal manganese nodule sites of the East Pacific Ocean in association with commercial deep-sea mining. Aquat Conserv Mar Freshw Ecosyst 4:187–201.	no	no		Meg	carnivore		Fis_Bassozetus	Courtene-Jones W, Quinn B, Gary SF, Mogg AOM, Narayanaswamy BE (2017) Microplastic pollution identified in deep-sea water and ingested by benthic invertebrates in the Rockall Trough, North Atlantic Ocean. Environ Pollut 231:271–280.
Echinodermata		Asteroidea			Velatida			Solasteridae		Solaster			Meg_Solaster	Bluhm H (1994b) Monitoring megabenthic communities in abyssal manganese nodule sites of the East Pacific Ocean in association with commercial deep-sea mining. Aquat Conserv Mar Freshw Ecosyst 4:187–201.	no	no		Meg	carnivore		Meg_Bathycrinus	Courtene-Jones W, Quinn B, Gary SF, Mogg AOM, Narayanaswamy BE (2017) Microplastic pollution identified in deep-sea water and ingested by benthic invertebrates in the Rockall Trough, North Atlantic Ocean. Environ Pollut 231:271–280.
Echinodermata		Asteroidea			Velatida			Solasteridae		Solaster			Meg_Solaster	Bluhm H (1994b) Monitoring megabenthic communities in abyssal manganese nodule sites of the East Pacific Ocean in association with commercial deep-sea mining. Aquat Conserv Mar Freshw Ecosyst 4:187–201.	no	no		Meg	carnivore		Fis_Bathyonus	Courtene-Jones W, Quinn B, Gary SF, Mogg AOM, Narayanaswamy BE (2017) Microplastic pollution identified in deep-sea water and ingested by benthic invertebrates in the Rockall Trough, North Atlantic Ocean. Environ Pollut 231:271–280.
Echinodermata		Asteroidea			Velatida			Solasteridae		Solaster			Meg_Solaster	Bluhm H (1994b) Monitoring megabenthic communities in abyssal manganese nodule sites of the East Pacific Ocean in association with commercial deep-sea mining. Aquat Conserv Mar Freshw Ecosyst 4:187–201.	no	no		Meg	carnivore		Meg_Bathypathes	Courtene-Jones W, Quinn B, Gary SF, Mogg AOM, Narayanaswamy BE (2017) Microplastic pollution identified in deep-sea water and ingested by benthic invertebrates in the Rockall Trough, North Atlantic Ocean. Environ Pollut 231:271–280.
Echinodermata		Asteroidea			Velatida			Solasteridae		Solaster			Meg_Solaster	Bluhm H (1994b) Monitoring megabenthic communities in abyssal manganese nodule sites of the East Pacific Ocean in association with commercial deep-sea mining. Aquat Conserv Mar Freshw Ecosyst 4:187–201.	no	no		Meg	carnivore		Meg_Bathyplotes	Courtene-Jones W, Quinn B, Gary SF, Mogg AOM, Narayanaswamy BE (2017) Microplastic pollution identified in deep-sea water and ingested by benthic invertebrates in the Rockall Trough, North Atlantic Ocean. Environ Pollut 231:271–280.
Echinodermata		Asteroidea			Velatida			Solasteridae		Solaster			Meg_Solaster	Bluhm H (1994b) Monitoring megabenthic communities in abyssal manganese nodule sites of the East Pacific Ocean in association with commercial deep-sea mining. Aquat Conserv Mar Freshw Ecosyst 4:187–201.	no	no		Meg	carnivore		Fis_Bathysaurus	Courtene-Jones W, Quinn B, Gary SF, Mogg AOM, Narayanaswamy BE (2017) Microplastic pollution identified in deep-sea water and ingested by benthic invertebrates in the Rockall Trough, North Atlantic Ocean. Environ Pollut 231:271–280.
Echinodermata		Asteroidea			Velatida			Solasteridae		Solaster			Meg_Solaster	Bluhm H (1994b) Monitoring megabenthic communities in abyssal manganese nodule sites of the East Pacific Ocean in association with commercial deep-sea mining. Aquat Conserv Mar Freshw Ecosyst 4:187–201.	no	no		Meg	carnivore		Fis_Bathytyphlops	Courtene-Jones W, Quinn B, Gary SF, Mogg AOM, Narayanaswamy BE (2017) Microplastic pollution identified in deep-sea water and ingested by benthic invertebrates in the Rockall Trough, North Atlantic Ocean. Environ Pollut 231:271–280.
Echinodermata		Asteroidea			Velatida			Solasteridae		Solaster			Meg_Solaster	Bluhm H (1994b) Monitoring megabenthic communities in abyssal manganese nodule sites of the East Pacific Ocean in association with commercial deep-sea mining. Aquat Conserv Mar Freshw Ecosyst 4:187–201.	no	no		Meg	carnivore		Meg_Bathyxiphus	Courtene-Jones W, Quinn B, Gary SF, Mogg AOM, Narayanaswamy BE (2017) Microplastic pollution identified in deep-sea water and ingested by benthic invertebrates in the Rockall Trough, North Atlantic Ocean. Environ Pollut 231:271–280.
Echinodermata		Asteroidea			Velatida			Solasteridae		Solaster			Meg_Solaster	Bluhm H (1994b) Monitoring megabenthic communities in abyssal manganese nodule sites of the East Pacific Ocean in association with commercial deep-sea mining. Aquat Conserv Mar Freshw Ecosyst 4:187–201.	no	no		Meg	carnivore		Meg_Benthesicymus	Courtene-Jones W, Quinn B, Gary SF, Mogg AOM, Narayanaswamy BE (2017) Microplastic pollution identified in deep-sea water and ingested by benthic invertebrates in the Rockall Trough, North Atlantic Ocean. Environ Pollut 231:271–280.
Echinodermata		Asteroidea			Velatida			Solasteridae		Solaster			Meg_Solaster	Bluhm H (1994b) Monitoring megabenthic communities in abyssal manganese nodule sites of the East Pacific Ocean in association with commercial deep-sea mining. Aquat Conserv Mar Freshw Ecosyst 4:187–201.	no	no		Meg	carnivore		Meg_Benthodytes	Courtene-Jones W, Quinn B, Gary SF, Mogg AOM, Narayanaswamy BE (2017) Microplastic pollution identified in deep-sea water and ingested by benthic invertebrates in the Rockall Trough, North Atlantic Ocean. Environ Pollut 231:271–280.
Echinodermata		Asteroidea			Velatida			Solasteridae		Solaster			Meg_Solaster	Bluhm H (1994b) Monitoring megabenthic communities in abyssal manganese nodule sites of the East Pacific Ocean in association with commercial deep-sea mining. Aquat Conserv Mar Freshw Ecosyst 4:187–201.	no	no		Meg	carnivore		Meg_Benthothuria	Courtene-Jones W, Quinn B, Gary SF, Mogg AOM, Narayanaswamy BE (2017) Microplastic pollution identified in deep-sea water and ingested by benthic invertebrates in the Rockall Trough, North Atlantic Ocean. Environ Pollut 231:271–280.
Echinodermata		Asteroidea			Velatida			Solasteridae		Solaster			Meg_Solaster	Bluhm H (1994b) Monitoring megabenthic communities in abyssal manganese nodule sites of the East Pacific Ocean in association with commercial deep-sea mining. Aquat Conserv Mar Freshw Ecosyst 4:187–201.	no	no		Meg	carnivore		Meg_Brachiopoda	Courtene-Jones W, Quinn B, Gary SF, Mogg AOM, Narayanaswamy BE (2017) Microplastic pollution identified in deep-sea water and ingested by benthic invertebrates in the Rockall Trough, North Atlantic Ocean. Environ Pollut 231:271–280.
Echinodermata		Asteroidea			Velatida			Solasteridae		Solaster			Meg_Solaster	Bluhm H (1994b) Monitoring megabenthic communities in abyssal manganese nodule sites of the East Pacific Ocean in association with commercial deep-sea mining. Aquat Conserv Mar Freshw Ecosyst 4:187–201.	no	no		Meg	carnivore		Meg_Branchiocerianthus	Courtene-Jones W, Quinn B, Gary SF, Mogg AOM, Narayanaswamy BE (2017) Microplastic pollution identified in deep-sea water and ingested by benthic invertebrates in the Rockall Trough, North Atlantic Ocean. Environ Pollut 231:271–280.
Echinodermata		Asteroidea			Velatida			Solasteridae		Solaster			Meg_Solaster	Bluhm H (1994b) Monitoring megabenthic communities in abyssal manganese nodule sites of the East Pacific Ocean in association with commercial deep-sea mining. Aquat Conserv Mar Freshw Ecosyst 4:187–201.	no	no		Meg	carnivore		Fis_Brotula	Courtene-Jones W, Quinn B, Gary SF, Mogg AOM, Narayanaswamy BE (2017) Microplastic pollution identified in deep-sea water and ingested by benthic invertebrates in the Rockall Trough, North Atlantic Ocean. Environ Pollut 231:271–280.
Echinodermata		Asteroidea			Velatida			Solasteridae		Solaster			Meg_Solaster	Bluhm H (1994b) Monitoring megabenthic communities in abyssal manganese nodule sites of the East Pacific Ocean in association with commercial deep-sea mining. Aquat Conserv Mar Freshw Ecosyst 4:187–201.	no	no		Meg	carnivore		Meg_Caulophacus	Courtene-Jones W, Quinn B, Gary SF, Mogg AOM, Narayanaswamy BE (2017) Microplastic pollution identified in deep-sea water and ingested by benthic invertebrates in the Rockall Trough, North Atlantic Ocean. Environ Pollut 231:271–280.
Echinodermata		Asteroidea			Velatida			Solasteridae		Solaster			Meg_Solaster	Bluhm H (1994b) Monitoring megabenthic communities in abyssal manganese nodule sites of the East Pacific Ocean in association with commercial deep-sea mining. Aquat Conserv Mar Freshw Ecosyst 4:187–201.	no	no		Meg	carnivore		Meg_Cerataspis	Courtene-Jones W, Quinn B, Gary SF, Mogg AOM, Narayanaswamy BE (2017) Microplastic pollution identified in deep-sea water and ingested by benthic invertebrates in the Rockall Trough, North Atlantic Ocean. Environ Pollut 231:271–280.
Echinodermata		Asteroidea			Velatida			Solasteridae		Solaster			Meg_Solaster	Bluhm H (1994b) Monitoring megabenthic communities in abyssal manganese nodule sites of the East Pacific Ocean in association with commercial deep-sea mining. Aquat Conserv Mar Freshw Ecosyst 4:187–201.	no	no		Meg	carnivore		Meg_Cerianthidae	Courtene-Jones W, Quinn B, Gary SF, Mogg AOM, Narayanaswamy BE (2017) Microplastic pollution identified in deep-sea water and ingested by benthic invertebrates in the Rockall Trough, North Atlantic Ocean. Environ Pollut 231:271–280.
Echinodermata		Asteroidea			Velatida			Solasteridae		Solaster			Meg_Solaster	Bluhm H (1994b) Monitoring megabenthic communities in abyssal manganese nodule sites of the East Pacific Ocean in association with commercial deep-sea mining. Aquat Conserv Mar Freshw Ecosyst 4:187–201.	no	no		Meg	carnivore		Meg_Cirrata	Courtene-Jones W, Quinn B, Gary SF, Mogg AOM, Narayanaswamy BE (2017) Microplastic pollution identified in deep-sea water and ingested by benthic invertebrates in the Rockall Trough, North Atlantic Ocean. Environ Pollut 231:271–280.
Echinodermata		Asteroidea			Velatida			Solasteridae		Solaster			Meg_Solaster	Bluhm H (1994b) Monitoring megabenthic communities in abyssal manganese nodule sites of the East Pacific Ocean in association with commercial deep-sea mining. Aquat Conserv Mar Freshw Ecosyst 4:187–201.	no	no		Meg	carnivore		Meg_Cirripedia	Courtene-Jones W, Quinn B, Gary SF, Mogg AOM, Narayanaswamy BE (2017) Microplastic pollution identified in deep-sea water and ingested by benthic invertebrates in the Rockall Trough, North Atlantic Ocean. Environ Pollut 231:271–280.
Echinodermata		Asteroidea			Velatida			Solasteridae		Solaster			Meg_Solaster	Bluhm H (1994b) Monitoring megabenthic communities in abyssal manganese nodule sites of the East Pacific Ocean in association with commercial deep-sea mining. Aquat Conserv Mar Freshw Ecosyst 4:187–201.	no	no		Meg	carnivore		Meg_Coralliidae	Courtene-Jones W, Quinn B, Gary SF, Mogg AOM, Narayanaswamy BE (2017) Microplastic pollution identified in deep-sea water and ingested by benthic invertebrates in the Rockall Trough, North Atlantic Ocean. Environ Pollut 231:271–280.
Echinodermata		Asteroidea			Velatida			Solasteridae		Solaster			Meg_Solaster	Bluhm H (1994b) Monitoring megabenthic communities in abyssal manganese nodule sites of the East Pacific Ocean in association with commercial deep-sea mining. Aquat Conserv Mar Freshw Ecosyst 4:187–201.	no	no		Meg	carnivore		Meg_Corallimorphus	Courtene-Jones W, Quinn B, Gary SF, Mogg AOM, Narayanaswamy BE (2017) Microplastic pollution identified in deep-sea water and ingested by benthic invertebrates in the Rockall Trough, North Atlantic Ocean. Environ Pollut 231:271–280.
Echinodermata		Asteroidea			Velatida			Solasteridae		Solaster			Meg_Solaster	Bluhm H (1994b) Monitoring megabenthic communities in abyssal manganese nodule sites of the East Pacific Ocean in association with commercial deep-sea mining. Aquat Conserv Mar Freshw Ecosyst 4:187–201.	no	no		Meg	carnivore		Fis_Coryphaenoides	Courtene-Jones W, Quinn B, Gary SF, Mogg AOM, Narayanaswamy BE (2017) Microplastic pollution identified in deep-sea water and ingested by benthic invertebrates in the Rockall Trough, North Atlantic Ocean. Environ Pollut 231:271–280.
Echinodermata		Asteroidea			Velatida			Solasteridae		Solaster			Meg_Solaster	Bluhm H (1994b) Monitoring megabenthic communities in abyssal manganese nodule sites of the East Pacific Ocean in association with commercial deep-sea mining. Aquat Conserv Mar Freshw Ecosyst 4:187–201.	no	no		Meg	carnivore		Meg_Culeolus	Courtene-Jones W, Quinn B, Gary SF, Mogg AOM, Narayanaswamy BE (2017) Microplastic pollution identified in deep-sea water and ingested by benthic invertebrates in the Rockall Trough, North Atlantic Ocean. Environ Pollut 231:271–280.
Echinodermata		Asteroidea			Velatida			Solasteridae		Solaster			Meg_Solaster	Bluhm H (1994b) Monitoring megabenthic communities in abyssal manganese nodule sites of the East Pacific Ocean in association with commercial deep-sea mining. Aquat Conserv Mar Freshw Ecosyst 4:187–201.	no	no		Meg	carnivore		Meg_Deima	Courtene-Jones W, Quinn B, Gary SF, Mogg AOM, Narayanaswamy BE (2017) Microplastic pollution identified in deep-sea water and ingested by benthic invertebrates in the Rockall Trough, North Atlantic Ocean. Environ Pollut 231:271–280.
Echinodermata		Asteroidea			Velatida			Solasteridae		Solaster			Meg_Solaster	Bluhm H (1994b) Monitoring megabenthic communities in abyssal manganese nodule sites of the East Pacific Ocean in association with commercial deep-sea mining. Aquat Conserv Mar Freshw Ecosyst 4:187–201.	no	no		Meg	carnivore		Meg_Echiurida	Courtene-Jones W, Quinn B, Gary SF, Mogg AOM, Narayanaswamy BE (2017) Microplastic pollution identified in deep-sea water and ingested by benthic invertebrates in the Rockall Trough, North Atlantic Ocean. Environ Pollut 231:271–280.
Echinodermata		Asteroidea			Velatida			Solasteridae		Solaster			Meg_Solaster	Bluhm H (1994b) Monitoring megabenthic communities in abyssal manganese nodule sites of the East Pacific Ocean in association with commercial deep-sea mining. Aquat Conserv Mar Freshw Ecosyst 4:187–201.	no	no		Meg	carnivore		Meg_Enteropneusta	Courtene-Jones W, Quinn B, Gary SF, Mogg AOM, Narayanaswamy BE (2017) Microplastic pollution identified in deep-sea water and ingested by benthic invertebrates in the Rockall Trough, North Atlantic Ocean. Environ Pollut 231:271–280.
Echinodermata		Asteroidea			Velatida			Solasteridae		Solaster			Meg_Solaster	Bluhm H (1994b) Monitoring megabenthic communities in abyssal manganese nodule sites of the East Pacific Ocean in association with commercial deep-sea mining. Aquat Conserv Mar Freshw Ecosyst 4:187–201.	no	no		Meg	carnivore		Meg_Enypniastes	Courtene-Jones W, Quinn B, Gary SF, Mogg AOM, Narayanaswamy BE (2017) Microplastic pollution identified in deep-sea water and ingested by benthic invertebrates in the Rockall Trough, North Atlantic Ocean. Environ Pollut 231:271–280.
Echinodermata		Asteroidea			Velatida			Solasteridae		Solaster			Meg_Solaster	Bluhm H (1994b) Monitoring megabenthic communities in abyssal manganese nodule sites of the East Pacific Ocean in association with commercial deep-sea mining. Aquat Conserv Mar Freshw Ecosyst 4:187–201.	no	no		Meg	carnivore		Meg_Esperiopsis	Courtene-Jones W, Quinn B, Gary SF, Mogg AOM, Narayanaswamy BE (2017) Microplastic pollution identified in deep-sea water and ingested by benthic invertebrates in the Rockall Trough, North Atlantic Ocean. Environ Pollut 231:271–280.
Echinodermata		Asteroidea			Velatida			Solasteridae		Solaster			Meg_Solaster	Bluhm H (1994b) Monitoring megabenthic communities in abyssal manganese nodule sites of the East Pacific Ocean in association with commercial deep-sea mining. Aquat Conserv Mar Freshw Ecosyst 4:187–201.	no	no		Meg	carnivore		Meg_Euplectella	Courtene-Jones W, Quinn B, Gary SF, Mogg AOM, Narayanaswamy BE (2017) Microplastic pollution identified in deep-sea water and ingested by benthic invertebrates in the Rockall Trough, North Atlantic Ocean. Environ Pollut 231:271–280.
Echinodermata		Asteroidea			Velatida			Solasteridae		Solaster			Meg_Solaster	Bluhm H (1994b) Monitoring megabenthic communities in abyssal manganese nodule sites of the East Pacific Ocean in association with commercial deep-sea mining. Aquat Conserv Mar Freshw Ecosyst 4:187–201.	no	no		Meg	carnivore		Meg_Eurythenes	Courtene-Jones W, Quinn B, Gary SF, Mogg AOM, Narayanaswamy BE (2017) Microplastic pollution identified in deep-sea water and ingested by benthic invertebrates in the Rockall Trough, North Atlantic Ocean. Environ Pollut 231:271–280.
Echinodermata		Asteroidea			Velatida			Solasteridae		Solaster			Meg_Solaster	Bluhm H (1994b) Monitoring megabenthic communities in abyssal manganese nodule sites of the East Pacific Ocean in association with commercial deep-sea mining. Aquat Conserv Mar Freshw Ecosyst 4:187–201.	no	no		Meg	carnivore		Meg_Freyella	Courtene-Jones W, Quinn B, Gary SF, Mogg AOM, Narayanaswamy BE (2017) Microplastic pollution identified in deep-sea water and ingested by benthic invertebrates in the Rockall Trough, North Atlantic Ocean. Environ Pollut 231:271–280.
Echinodermata		Asteroidea			Velatida			Solasteridae		Solaster			Meg_Solaster	Bluhm H (1994b) Monitoring megabenthic communities in abyssal manganese nodule sites of the East Pacific Ocean in association with commercial deep-sea mining. Aquat Conserv Mar Freshw Ecosyst 4:187–201.	no	no		Meg	carnivore		Meg_Galatheathuria	Courtene-Jones W, Quinn B, Gary SF, Mogg AOM, Narayanaswamy BE (2017) Microplastic pollution identified in deep-sea water and ingested by benthic invertebrates in the Rockall Trough, North Atlantic Ocean. Environ Pollut 231:271–280.
Echinodermata		Asteroidea			Velatida			Solasteridae		Solaster			Meg_Solaster	Bluhm H (1994b) Monitoring megabenthic communities in abyssal manganese nodule sites of the East Pacific Ocean in association with commercial deep-sea mining. Aquat Conserv Mar Freshw Ecosyst 4:187–201.	no	no		Meg	carnivore		Meg_Gymnolaemata	Courtene-Jones W, Quinn B, Gary SF, Mogg AOM, Narayanaswamy BE (2017) Microplastic pollution identified in deep-sea water and ingested by benthic invertebrates in the Rockall Trough, North Atlantic Ocean. Environ Pollut 231:271–280.
Echinodermata		Asteroidea			Velatida			Solasteridae		Solaster			Meg_Solaster	Bluhm H (1994b) Monitoring megabenthic communities in abyssal manganese nodule sites of the East Pacific Ocean in association with commercial deep-sea mining. Aquat Conserv Mar Freshw Ecosyst 4:187–201.	no	no		Meg	carnivore		Fis_Halosaurus	Courtene-Jones W, Quinn B, Gary SF, Mogg AOM, Narayanaswamy BE (2017) Microplastic pollution identified in deep-sea water and ingested by benthic invertebrates in the Rockall Trough, North Atlantic Ocean. Environ Pollut 231:271–280.
Echinodermata		Asteroidea			Velatida			Solasteridae		Solaster			Meg_Solaster	Bluhm H (1994b) Monitoring megabenthic communities in abyssal manganese nodule sites of the East Pacific Ocean in association with commercial deep-sea mining. Aquat Conserv Mar Freshw Ecosyst 4:187–201.	no	no		Meg	carnivore		Meg_Hormathiidae	Courtene-Jones W, Quinn B, Gary SF, Mogg AOM, Narayanaswamy BE (2017) Microplastic pollution identified in deep-sea water and ingested by benthic invertebrates in the Rockall Trough, North Atlantic Ocean. Environ Pollut 231:271–280.
Echinodermata		Asteroidea			Velatida			Solasteridae		Solaster			Meg_Solaster	Bluhm H (1994b) Monitoring megabenthic communities in abyssal manganese nodule sites of the East Pacific Ocean in association with commercial deep-sea mining. Aquat Conserv Mar Freshw Ecosyst 4:187–201.	no	no		Meg	carnivore		Meg_Hyalonema	Courtene-Jones W, Quinn B, Gary SF, Mogg AOM, Narayanaswamy BE (2017) Microplastic pollution identified in deep-sea water and ingested by benthic invertebrates in the Rockall Trough, North Atlantic Ocean. Environ Pollut 231:271–280.
Echinodermata		Asteroidea			Velatida			Solasteridae		Solaster			Meg_Solaster	Bluhm H (1994b) Monitoring megabenthic communities in abyssal manganese nodule sites of the East Pacific Ocean in association with commercial deep-sea mining. Aquat Conserv Mar Freshw Ecosyst 4:187–201.	no	no		Meg	carnivore		Meg_Hyalostylus	Courtene-Jones W, Quinn B, Gary SF, Mogg AOM, Narayanaswamy BE (2017) Microplastic pollution identified in deep-sea water and ingested by benthic invertebrates in the Rockall Trough, North Atlantic Ocean. Environ Pollut 231:271–280.
Echinodermata		Asteroidea			Velatida			Solasteridae		Solaster			Meg_Solaster	Bluhm H (1994b) Monitoring megabenthic communities in abyssal manganese nodule sites of the East Pacific Ocean in association with commercial deep-sea mining. Aquat Conserv Mar Freshw Ecosyst 4:187–201.	no	no		Meg	carnivore		Meg_Hymenaster	Courtene-Jones W, Quinn B, Gary SF, Mogg AOM, Narayanaswamy BE (2017) Microplastic pollution identified in deep-sea water and ingested by benthic invertebrates in the Rockall Trough, North Atlantic Ocean. Environ Pollut 231:271–280.
Echinodermata		Asteroidea			Velatida			Solasteridae		Solaster			Meg_Solaster	Bluhm H (1994b) Monitoring megabenthic communities in abyssal manganese nodule sites of the East Pacific Ocean in association with commercial deep-sea mining. Aquat Conserv Mar Freshw Ecosyst 4:187–201.	no	no		Meg	carnivore		Meg_Hymenopenaeus	Courtene-Jones W, Quinn B, Gary SF, Mogg AOM, Narayanaswamy BE (2017) Microplastic pollution identified in deep-sea water and ingested by benthic invertebrates in the Rockall Trough, North Atlantic Ocean. Environ Pollut 231:271–280.
Echinodermata		Asteroidea			Velatida			Solasteridae		Solaster			Meg_Solaster	Bluhm H (1994b) Monitoring megabenthic communities in abyssal manganese nodule sites of the East Pacific Ocean in association with commercial deep-sea mining. Aquat Conserv Mar Freshw Ecosyst 4:187–201.	no	no		Meg	carnivore		Meg_Incirrata	Courtene-Jones W, Quinn B, Gary SF, Mogg AOM, Narayanaswamy BE (2017) Microplastic pollution identified in deep-sea water and ingested by benthic invertebrates in the Rockall Trough, North Atlantic Ocean. Environ Pollut 231:271–280.
Echinodermata		Asteroidea			Velatida			Solasteridae		Solaster			Meg_Solaster	Bluhm H (1994b) Monitoring megabenthic communities in abyssal manganese nodule sites of the East Pacific Ocean in association with commercial deep-sea mining. Aquat Conserv Mar Freshw Ecosyst 4:187–201.	no	no		Meg	carnivore		Fis_Ipnops	Courtene-Jones W, Quinn B, Gary SF, Mogg AOM, Narayanaswamy BE (2017) Microplastic pollution identified in deep-sea water and ingested by benthic invertebrates in the Rockall Trough, North Atlantic Ocean. Environ Pollut 231:271–280.
Echinodermata		Asteroidea			Velatida			Solasteridae		Solaster			Meg_Solaster	Bluhm H (1994b) Monitoring megabenthic communities in abyssal manganese nodule sites of the East Pacific Ocean in association with commercial deep-sea mining. Aquat Conserv Mar Freshw Ecosyst 4:187–201.	no	no		Meg	carnivore		Meg_Isopoda	Courtene-Jones W, Quinn B, Gary SF, Mogg AOM, Narayanaswamy BE (2017) Microplastic pollution identified in deep-sea water and ingested by benthic invertebrates in the Rockall Trough, North Atlantic Ocean. Environ Pollut 231:271–280.
Echinodermata		Asteroidea			Velatida			Solasteridae		Solaster			Meg_Solaster	Bluhm H (1994b) Monitoring megabenthic communities in abyssal manganese nodule sites of the East Pacific Ocean in association with commercial deep-sea mining. Aquat Conserv Mar Freshw Ecosyst 4:187–201.	no	no		Meg	carnivore		Meg_Laetmogone	Courtene-Jones W, Quinn B, Gary SF, Mogg AOM, Narayanaswamy BE (2017) Microplastic pollution identified in deep-sea water and ingested by benthic invertebrates in the Rockall Trough, North Atlantic Ocean. Environ Pollut 231:271–280.
Echinodermata		Asteroidea			Velatida			Solasteridae		Solaster			Meg_Solaster	Bluhm H (1994b) Monitoring megabenthic communities in abyssal manganese nodule sites of the East Pacific Ocean in association with commercial deep-sea mining. Aquat Conserv Mar Freshw Ecosyst 4:187–201.	no	no		Meg	carnivore		Fis_Leucicorus	Courtene-Jones W, Quinn B, Gary SF, Mogg AOM, Narayanaswamy BE (2017) Microplastic pollution identified in deep-sea water and ingested by benthic invertebrates in the Rockall Trough, North Atlantic Ocean. Environ Pollut 231:271–280.
Echinodermata		Asteroidea			Velatida			Solasteridae		Solaster			Meg_Solaster	Bluhm H (1994b) Monitoring megabenthic communities in abyssal manganese nodule sites of the East Pacific Ocean in association with commercial deep-sea mining. Aquat Conserv Mar Freshw Ecosyst 4:187–201.	no	no		Meg	carnivore		Fis_Liparidae	Courtene-Jones W, Quinn B, Gary SF, Mogg AOM, Narayanaswamy BE (2017) Microplastic pollution identified in deep-sea water and ingested by benthic invertebrates in the Rockall Trough, North Atlantic Ocean. Environ Pollut 231:271–280.
Echinodermata		Asteroidea			Velatida			Solasteridae		Solaster			Meg_Solaster	Bluhm H (1994b) Monitoring megabenthic communities in abyssal manganese nodule sites of the East Pacific Ocean in association with commercial deep-sea mining. Aquat Conserv Mar Freshw Ecosyst 4:187–201.	no	no		Meg	carnivore		Meg_Mesothuria	Courtene-Jones W, Quinn B, Gary SF, Mogg AOM, Narayanaswamy BE (2017) Microplastic pollution identified in deep-sea water and ingested by benthic invertebrates in the Rockall Trough, North Atlantic Ocean. Environ Pollut 231:271–280.
Echinodermata		Asteroidea			Velatida			Solasteridae		Solaster			Meg_Solaster	Bluhm H (1994b) Monitoring megabenthic communities in abyssal manganese nodule sites of the East Pacific Ocean in association with commercial deep-sea mining. Aquat Conserv Mar Freshw Ecosyst 4:187–201.	no	no		Meg	carnivore		Meg_Munidopsis	Courtene-Jones W, Quinn B, Gary SF, Mogg AOM, Narayanaswamy BE (2017) Microplastic pollution identified in deep-sea water and ingested by benthic invertebrates in the Rockall Trough, North Atlantic Ocean. Environ Pollut 231:271–280.
Echinodermata		Asteroidea			Velatida			Solasteridae		Solaster			Meg_Solaster	Bluhm H (1994b) Monitoring megabenthic communities in abyssal manganese nodule sites of the East Pacific Ocean in association with commercial deep-sea mining. Aquat Conserv Mar Freshw Ecosyst 4:187–201.	no	no		Meg	carnivore		Meg_Mysidae	Courtene-Jones W, Quinn B, Gary SF, Mogg AOM, Narayanaswamy BE (2017) Microplastic pollution identified in deep-sea water and ingested by benthic invertebrates in the Rockall Trough, North Atlantic Ocean. Environ Pollut 231:271–280.
Echinodermata		Asteroidea			Velatida			Solasteridae		Solaster			Meg_Solaster	Bluhm H (1994b) Monitoring megabenthic communities in abyssal manganese nodule sites of the East Pacific Ocean in association with commercial deep-sea mining. Aquat Conserv Mar Freshw Ecosyst 4:187–201.	no	no		Meg	carnivore		Meg_Nuculanidae	Courtene-Jones W, Quinn B, Gary SF, Mogg AOM, Narayanaswamy BE (2017) Microplastic pollution identified in deep-sea water and ingested by benthic invertebrates in the Rockall Trough, North Atlantic Ocean. Environ Pollut 231:271–280.
Echinodermata		Asteroidea			Velatida			Solasteridae		Solaster			Meg_Solaster	Bluhm H (1994b) Monitoring megabenthic communities in abyssal manganese nodule sites of the East Pacific Ocean in association with commercial deep-sea mining. Aquat Conserv Mar Freshw Ecosyst 4:187–201.	no	no		Meg	carnivore		Meg_Oloughlinius	Courtene-Jones W, Quinn B, Gary SF, Mogg AOM, Narayanaswamy BE (2017) Microplastic pollution identified in deep-sea water and ingested by benthic invertebrates in the Rockall Trough, North Atlantic Ocean. Environ Pollut 231:271–280.
Echinodermata		Asteroidea			Velatida			Solasteridae		Solaster			Meg_Solaster	Bluhm H (1994b) Monitoring megabenthic communities in abyssal manganese nodule sites of the East Pacific Ocean in association with commercial deep-sea mining. Aquat Conserv Mar Freshw Ecosyst 4:187–201.	no	no		Meg	carnivore		Meg_Oneirophanta	Courtene-Jones W, Quinn B, Gary SF, Mogg AOM, Narayanaswamy BE (2017) Microplastic pollution identified in deep-sea water and ingested by benthic invertebrates in the Rockall Trough, North Atlantic Ocean. Environ Pollut 231:271–280.
Echinodermata		Asteroidea			Velatida			Solasteridae		Solaster			Meg_Solaster	Bluhm H (1994b) Monitoring megabenthic communities in abyssal manganese nodule sites of the East Pacific Ocean in association with commercial deep-sea mining. Aquat Conserv Mar Freshw Ecosyst 4:187–201.	no	no		Meg	carnivore		Meg_Ophiacantha	Courtene-Jones W, Quinn B, Gary SF, Mogg AOM, Narayanaswamy BE (2017) Microplastic pollution identified in deep-sea water and ingested by benthic invertebrates in the Rockall Trough, North Atlantic Ocean. Environ Pollut 231:271–280.
Echinodermata		Asteroidea			Velatida			Solasteridae		Solaster			Meg_Solaster	Bluhm H (1994b) Monitoring megabenthic communities in abyssal manganese nodule sites of the East Pacific Ocean in association with commercial deep-sea mining. Aquat Conserv Mar Freshw Ecosyst 4:187–201.	no	no		Meg	carnivore		Meg_Ophiernus	Courtene-Jones W, Quinn B, Gary SF, Mogg AOM, Narayanaswamy BE (2017) Microplastic pollution identified in deep-sea water and ingested by benthic invertebrates in the Rockall Trough, North Atlantic Ocean. Environ Pollut 231:271–280.
Echinodermata		Asteroidea			Velatida			Solasteridae		Solaster			Meg_Solaster	Bluhm H (1994b) Monitoring megabenthic communities in abyssal manganese nodule sites of the East Pacific Ocean in association with commercial deep-sea mining. Aquat Conserv Mar Freshw Ecosyst 4:187–201.	no	no		Meg	carnivore		Meg_Ophiodiscus	Courtene-Jones W, Quinn B, Gary SF, Mogg AOM, Narayanaswamy BE (2017) Microplastic pollution identified in deep-sea water and ingested by benthic invertebrates in the Rockall Trough, North Atlantic Ocean. Environ Pollut 231:271–280.
Echinodermata		Asteroidea			Velatida			Solasteridae		Solaster			Meg_Solaster	Bluhm H (1994b) Monitoring megabenthic communities in abyssal manganese nodule sites of the East Pacific Ocean in association with commercial deep-sea mining. Aquat Conserv Mar Freshw Ecosyst 4:187–201.	no	no		Meg	carnivore		Meg_Ophioleucidae	Courtene-Jones W, Quinn B, Gary SF, Mogg AOM, Narayanaswamy BE (2017) Microplastic pollution identified in deep-sea water and ingested by benthic invertebrates in the Rockall Trough, North Atlantic Ocean. Environ Pollut 231:271–280.
Echinodermata		Asteroidea			Velatida			Solasteridae		Solaster			Meg_Solaster	Bluhm H (1994b) Monitoring megabenthic communities in abyssal manganese nodule sites of the East Pacific Ocean in association with commercial deep-sea mining. Aquat Conserv Mar Freshw Ecosyst 4:187–201.	no	no		Meg	carnivore		Meg_Ophioscolecidae	Courtene-Jones W, Quinn B, Gary SF, Mogg AOM, Narayanaswamy BE (2017) Microplastic pollution identified in deep-sea water and ingested by benthic invertebrates in the Rockall Trough, North Atlantic Ocean. Environ Pollut 231:271–280.
Echinodermata		Asteroidea			Velatida			Solasteridae		Solaster			Meg_Solaster	Bluhm H (1994b) Monitoring megabenthic communities in abyssal manganese nodule sites of the East Pacific Ocean in association with commercial deep-sea mining. Aquat Conserv Mar Freshw Ecosyst 4:187–201.	no	no		Meg	carnivore		Meg_Ophiosphalma	Courtene-Jones W, Quinn B, Gary SF, Mogg AOM, Narayanaswamy BE (2017) Microplastic pollution identified in deep-sea water and ingested by benthic invertebrates in the Rockall Trough, North Atlantic Ocean. Environ Pollut 231:271–280.
Echinodermata		Asteroidea			Velatida			Solasteridae		Solaster			Meg_Solaster	Bluhm H (1994b) Monitoring megabenthic communities in abyssal manganese nodule sites of the East Pacific Ocean in association with commercial deep-sea mining. Aquat Conserv Mar Freshw Ecosyst 4:187–201.	no	no		Meg	carnivore		Meg_Ophiotholia	Courtene-Jones W, Quinn B, Gary SF, Mogg AOM, Narayanaswamy BE (2017) Microplastic pollution identified in deep-sea water and ingested by benthic invertebrates in the Rockall Trough, North Atlantic Ocean. Environ Pollut 231:271–280.
Echinodermata		Asteroidea			Velatida			Solasteridae		Solaster			Meg_Solaster	Bluhm H (1994b) Monitoring megabenthic communities in abyssal manganese nodule sites of the East Pacific Ocean in association with commercial deep-sea mining. Aquat Conserv Mar Freshw Ecosyst 4:187–201.	no	no		Meg	carnivore		Meg_Ophiotoma	Courtene-Jones W, Quinn B, Gary SF, Mogg AOM, Narayanaswamy BE (2017) Microplastic pollution identified in deep-sea water and ingested by benthic invertebrates in the Rockall Trough, North Atlantic Ocean. Environ Pollut 231:271–280.
Echinodermata		Asteroidea			Velatida			Solasteridae		Solaster			Meg_Solaster	Bluhm H (1994b) Monitoring megabenthic communities in abyssal manganese nodule sites of the East Pacific Ocean in association with commercial deep-sea mining. Aquat Conserv Mar Freshw Ecosyst 4:187–201.	no	no		Meg	carnivore		Meg_Ophiuroglypha	Courtene-Jones W, Quinn B, Gary SF, Mogg AOM, Narayanaswamy BE (2017) Microplastic pollution identified in deep-sea water and ingested by benthic invertebrates in the Rockall Trough, North Atlantic Ocean. Environ Pollut 231:271–280.
Echinodermata		Asteroidea			Velatida			Solasteridae		Solaster			Meg_Solaster	Bluhm H (1994b) Monitoring megabenthic communities in abyssal manganese nodule sites of the East Pacific Ocean in association with commercial deep-sea mining. Aquat Conserv Mar Freshw Ecosyst 4:187–201.	no	no		Meg	carnivore		Fis_Pachycara	Courtene-Jones W, Quinn B, Gary SF, Mogg AOM, Narayanaswamy BE (2017) Microplastic pollution identified in deep-sea water and ingested by benthic invertebrates in the Rockall Trough, North Atlantic Ocean. Environ Pollut 231:271–280.
Echinodermata		Asteroidea			Velatida			Solasteridae		Solaster			Meg_Solaster	Bluhm H (1994b) Monitoring megabenthic communities in abyssal manganese nodule sites of the East Pacific Ocean in association with commercial deep-sea mining. Aquat Conserv Mar Freshw Ecosyst 4:187–201.	no	no		Meg	carnivore		Meg_Paelopatides	Courtene-Jones W, Quinn B, Gary SF, Mogg AOM, Narayanaswamy BE (2017) Microplastic pollution identified in deep-sea water and ingested by benthic invertebrates in the Rockall Trough, North Atlantic Ocean. Environ Pollut 231:271–280.
Echinodermata		Asteroidea			Velatida			Solasteridae		Solaster			Meg_Solaster	Bluhm H (1994b) Monitoring megabenthic communities in abyssal manganese nodule sites of the East Pacific Ocean in association with commercial deep-sea mining. Aquat Conserv Mar Freshw Ecosyst 4:187–201.	no	no		Meg	carnivore		Meg_Parandania	Courtene-Jones W, Quinn B, Gary SF, Mogg AOM, Narayanaswamy BE (2017) Microplastic pollution identified in deep-sea water and ingested by benthic invertebrates in the Rockall Trough, North Atlantic Ocean. Environ Pollut 231:271–280.
Echinodermata		Asteroidea			Velatida			Solasteridae		Solaster			Meg_Solaster	Bluhm H (1994b) Monitoring megabenthic communities in abyssal manganese nodule sites of the East Pacific Ocean in association with commercial deep-sea mining. Aquat Conserv Mar Freshw Ecosyst 4:187–201.	no	no		Meg	carnivore		Meg_Pectinia	Courtene-Jones W, Quinn B, Gary SF, Mogg AOM, Narayanaswamy BE (2017) Microplastic pollution identified in deep-sea water and ingested by benthic invertebrates in the Rockall Trough, North Atlantic Ocean. Environ Pollut 231:271–280.
Echinodermata		Asteroidea			Velatida			Solasteridae		Solaster			Meg_Solaster	Bluhm H (1994b) Monitoring megabenthic communities in abyssal manganese nodule sites of the East Pacific Ocean in association with commercial deep-sea mining. Aquat Conserv Mar Freshw Ecosyst 4:187–201.	no	no		Meg	carnivore		Meg_Penaeidae	Courtene-Jones W, Quinn B, Gary SF, Mogg AOM, Narayanaswamy BE (2017) Microplastic pollution identified in deep-sea water and ingested by benthic invertebrates in the Rockall Trough, North Atlantic Ocean. Environ Pollut 231:271–280.
Echinodermata		Asteroidea			Velatida			Solasteridae		Solaster			Meg_Solaster	Bluhm H (1994b) Monitoring megabenthic communities in abyssal manganese nodule sites of the East Pacific Ocean in association with commercial deep-sea mining. Aquat Conserv Mar Freshw Ecosyst 4:187–201.	no	no		Meg	carnivore		Meg_Peniagone	Courtene-Jones W, Quinn B, Gary SF, Mogg AOM, Narayanaswamy BE (2017) Microplastic pollution identified in deep-sea water and ingested by benthic invertebrates in the Rockall Trough, North Atlantic Ocean. Environ Pollut 231:271–280.
Echinodermata		Asteroidea			Velatida			Solasteridae		Solaster			Meg_Solaster	Bluhm H (1994b) Monitoring megabenthic communities in abyssal manganese nodule sites of the East Pacific Ocean in association with commercial deep-sea mining. Aquat Conserv Mar Freshw Ecosyst 4:187–201.	no	no		Meg	carnivore		Meg_Pennatulidae	Courtene-Jones W, Quinn B, Gary SF, Mogg AOM, Narayanaswamy BE (2017) Microplastic pollution identified in deep-sea water and ingested by benthic invertebrates in the Rockall Trough, North Atlantic Ocean. Environ Pollut 231:271–280.
Echinodermata		Asteroidea			Velatida			Solasteridae		Solaster			Meg_Solaster	Bluhm H (1994b) Monitoring megabenthic communities in abyssal manganese nodule sites of the East Pacific Ocean in association with commercial deep-sea mining. Aquat Conserv Mar Freshw Ecosyst 4:187–201.	no	no		Meg	carnivore		Meg_Periphylla	Courtene-Jones W, Quinn B, Gary SF, Mogg AOM, Narayanaswamy BE (2017) Microplastic pollution identified in deep-sea water and ingested by benthic invertebrates in the Rockall Trough, North Atlantic Ocean. Environ Pollut 231:271–280.
Echinodermata		Asteroidea			Velatida			Solasteridae		Solaster			Meg_Solaster	Bluhm H (1994b) Monitoring megabenthic communities in abyssal manganese nodule sites of the East Pacific Ocean in association with commercial deep-sea mining. Aquat Conserv Mar Freshw Ecosyst 4:187–201.	no	no		Meg	carnivore		Meg_Perlophiura	Courtene-Jones W, Quinn B, Gary SF, Mogg AOM, Narayanaswamy BE (2017) Microplastic pollution identified in deep-sea water and ingested by benthic invertebrates in the Rockall Trough, North Atlantic Ocean. Environ Pollut 231:271–280.
Echinodermata		Asteroidea			Velatida			Solasteridae		Solaster			Meg_Solaster	Bluhm H (1994b) Monitoring megabenthic communities in abyssal manganese nodule sites of the East Pacific Ocean in association with commercial deep-sea mining. Aquat Conserv Mar Freshw Ecosyst 4:187–201.	no	no		Meg	carnivore		Meg_Plesiodiadema	Courtene-Jones W, Quinn B, Gary SF, Mogg AOM, Narayanaswamy BE (2017) Microplastic pollution identified in deep-sea water and ingested by benthic invertebrates in the Rockall Trough, North Atlantic Ocean. Environ Pollut 231:271–280.
Echinodermata		Asteroidea			Velatida			Solasteridae		Solaster			Meg_Solaster	Bluhm H (1994b) Monitoring megabenthic communities in abyssal manganese nodule sites of the East Pacific Ocean in association with commercial deep-sea mining. Aquat Conserv Mar Freshw Ecosyst 4:187–201.	no	no		Meg	carnivore		Meg_Porcellanasteridae	Courtene-Jones W, Quinn B, Gary SF, Mogg AOM, Narayanaswamy BE (2017) Microplastic pollution identified in deep-sea water and ingested by benthic invertebrates in the Rockall Trough, North Atlantic Ocean. Environ Pollut 231:271–280.
Echinodermata		Asteroidea			Velatida			Solasteridae		Solaster			Meg_Solaster	Bluhm H (1994b) Monitoring megabenthic communities in abyssal manganese nodule sites of the East Pacific Ocean in association with commercial deep-sea mining. Aquat Conserv Mar Freshw Ecosyst 4:187–201.	no	no		Meg	carnivore		Meg_Porcellanidae	Courtene-Jones W, Quinn B, Gary SF, Mogg AOM, Narayanaswamy BE (2017) Microplastic pollution identified in deep-sea water and ingested by benthic invertebrates in the Rockall Trough, North Atlantic Ocean. Environ Pollut 231:271–280.
Echinodermata		Asteroidea			Velatida			Solasteridae		Solaster			Meg_Solaster	Bluhm H (1994b) Monitoring megabenthic communities in abyssal manganese nodule sites of the East Pacific Ocean in association with commercial deep-sea mining. Aquat Conserv Mar Freshw Ecosyst 4:187–201.	no	no		Meg	carnivore		Fis_Porogadus	Courtene-Jones W, Quinn B, Gary SF, Mogg AOM, Narayanaswamy BE (2017) Microplastic pollution identified in deep-sea water and ingested by benthic invertebrates in the Rockall Trough, North Atlantic Ocean. Environ Pollut 231:271–280.
Echinodermata		Asteroidea			Velatida			Solasteridae		Solaster			Meg_Solaster	Bluhm H (1994b) Monitoring megabenthic communities in abyssal manganese nodule sites of the East Pacific Ocean in association with commercial deep-sea mining. Aquat Conserv Mar Freshw Ecosyst 4:187–201.	no	no		Meg	carnivore		Meg_Probeebei	Courtene-Jones W, Quinn B, Gary SF, Mogg AOM, Narayanaswamy BE (2017) Microplastic pollution identified in deep-sea water and ingested by benthic invertebrates in the Rockall Trough, North Atlantic Ocean. Environ Pollut 231:271–280.
Echinodermata		Asteroidea			Velatida			Solasteridae		Solaster			Meg_Solaster	Bluhm H (1994b) Monitoring megabenthic communities in abyssal manganese nodule sites of the East Pacific Ocean in association with commercial deep-sea mining. Aquat Conserv Mar Freshw Ecosyst 4:187–201.	no	no		Meg	carnivore		Meg_Pseudostichopus	Courtene-Jones W, Quinn B, Gary SF, Mogg AOM, Narayanaswamy BE (2017) Microplastic pollution identified in deep-sea water and ingested by benthic invertebrates in the Rockall Trough, North Atlantic Ocean. Environ Pollut 231:271–280.
Echinodermata		Asteroidea			Velatida			Solasteridae		Solaster			Meg_Solaster	Bluhm H (1994b) Monitoring megabenthic communities in abyssal manganese nodule sites of the East Pacific Ocean in association with commercial deep-sea mining. Aquat Conserv Mar Freshw Ecosyst 4:187–201.	no	no		Meg	carnivore		Meg_Psychronaetes	Courtene-Jones W, Quinn B, Gary SF, Mogg AOM, Narayanaswamy BE (2017) Microplastic pollution identified in deep-sea water and ingested by benthic invertebrates in the Rockall Trough, North Atlantic Ocean. Environ Pollut 231:271–280.
Echinodermata		Asteroidea			Velatida			Solasteridae		Solaster			Meg_Solaster	Bluhm H (1994b) Monitoring megabenthic communities in abyssal manganese nodule sites of the East Pacific Ocean in association with commercial deep-sea mining. Aquat Conserv Mar Freshw Ecosyst 4:187–201.	no	no		Meg	carnivore		Meg_Psychropotes	Courtene-Jones W, Quinn B, Gary SF, Mogg AOM, Narayanaswamy BE (2017) Microplastic pollution identified in deep-sea water and ingested by benthic invertebrates in the Rockall Trough, North Atlantic Ocean. Environ Pollut 231:271–280.
Echinodermata		Asteroidea			Velatida			Solasteridae		Solaster			Meg_Solaster	Bluhm H (1994b) Monitoring megabenthic communities in abyssal manganese nodule sites of the East Pacific Ocean in association with commercial deep-sea mining. Aquat Conserv Mar Freshw Ecosyst 4:187–201.	no	no		Meg	carnivore		Meg_Pycnogonida	Courtene-Jones W, Quinn B, Gary SF, Mogg AOM, Narayanaswamy BE (2017) Microplastic pollution identified in deep-sea water and ingested by benthic invertebrates in the Rockall Trough, North Atlantic Ocean. Environ Pollut 231:271–280.
Echinodermata		Asteroidea			Velatida			Solasteridae		Solaster			Meg_Solaster	Bluhm H (1994b) Monitoring megabenthic communities in abyssal manganese nodule sites of the East Pacific Ocean in association with commercial deep-sea mining. Aquat Conserv Mar Freshw Ecosyst 4:187–201.	no	no		Meg	carnivore		Meg_Sabellidae	Courtene-Jones W, Quinn B, Gary SF, Mogg AOM, Narayanaswamy BE (2017) Microplastic pollution identified in deep-sea water and ingested by benthic invertebrates in the Rockall Trough, North Atlantic Ocean. Environ Pollut 231:271–280.
Echinodermata		Asteroidea			Velatida			Solasteridae		Solaster			Meg_Solaster	Bluhm H (1994b) Monitoring megabenthic communities in abyssal manganese nodule sites of the East Pacific Ocean in association with commercial deep-sea mining. Aquat Conserv Mar Freshw Ecosyst 4:187–201.	no	no		Meg	carnivore		Meg_Serpulidae	Courtene-Jones W, Quinn B, Gary SF, Mogg AOM, Narayanaswamy BE (2017) Microplastic pollution identified in deep-sea water and ingested by benthic invertebrates in the Rockall Trough, North Atlantic Ocean. Environ Pollut 231:271–280.
Echinodermata		Asteroidea			Velatida			Solasteridae		Solaster			Meg_Solaster	Bluhm H (1994b) Monitoring megabenthic communities in abyssal manganese nodule sites of the East Pacific Ocean in association with commercial deep-sea mining. Aquat Conserv Mar Freshw Ecosyst 4:187–201.	no	no		Meg	carnivore		Meg_Sicyonia	Courtene-Jones W, Quinn B, Gary SF, Mogg AOM, Narayanaswamy BE (2017) Microplastic pollution identified in deep-sea water and ingested by benthic invertebrates in the Rockall Trough, North Atlantic Ocean. Environ Pollut 231:271–280.
Echinodermata		Asteroidea			Velatida			Solasteridae		Solaster			Meg_Solaster	Bluhm H (1994b) Monitoring megabenthic communities in abyssal manganese nodule sites of the East Pacific Ocean in association with commercial deep-sea mining. Aquat Conserv Mar Freshw Ecosyst 4:187–201.	no	no		Meg	carnivore		Meg_Siphonophorae	Courtene-Jones W, Quinn B, Gary SF, Mogg AOM, Narayanaswamy BE (2017) Microplastic pollution identified in deep-sea water and ingested by benthic invertebrates in the Rockall Trough, North Atlantic Ocean. Environ Pollut 231:271–280.
Echinodermata		Asteroidea			Velatida			Solasteridae		Solaster			Meg_Solaster	Bluhm H (1994b) Monitoring megabenthic communities in abyssal manganese nodule sites of the East Pacific Ocean in association with commercial deep-sea mining. Aquat Conserv Mar Freshw Ecosyst 4:187–201.	no	no		Meg	carnivore		Meg_Stannophyllum	Courtene-Jones W, Quinn B, Gary SF, Mogg AOM, Narayanaswamy BE (2017) Microplastic pollution identified in deep-sea water and ingested by benthic invertebrates in the Rockall Trough, North Atlantic Ocean. Environ Pollut 231:271–280.
Echinodermata		Asteroidea			Velatida			Solasteridae		Solaster			Meg_Solaster	Bluhm H (1994b) Monitoring megabenthic communities in abyssal manganese nodule sites of the East Pacific Ocean in association with commercial deep-sea mining. Aquat Conserv Mar Freshw Ecosyst 4:187–201.	no	no		Meg	carnivore		Meg_Staurocalyptus	Courtene-Jones W, Quinn B, Gary SF, Mogg AOM, Narayanaswamy BE (2017) Microplastic pollution identified in deep-sea water and ingested by benthic invertebrates in the Rockall Trough, North Atlantic Ocean. Environ Pollut 231:271–280.
Echinodermata		Asteroidea			Velatida			Solasteridae		Solaster			Meg_Solaster	Bluhm H (1994b) Monitoring megabenthic communities in abyssal manganese nodule sites of the East Pacific Ocean in association with commercial deep-sea mining. Aquat Conserv Mar Freshw Ecosyst 4:187–201.	no	no		Meg	carnivore		Meg_Stephanauge	Courtene-Jones W, Quinn B, Gary SF, Mogg AOM, Narayanaswamy BE (2017) Microplastic pollution identified in deep-sea water and ingested by benthic invertebrates in the Rockall Trough, North Atlantic Ocean. Environ Pollut 231:271–280.
Echinodermata		Asteroidea			Velatida			Solasteridae		Solaster			Meg_Solaster	Bluhm H (1994b) Monitoring megabenthic communities in abyssal manganese nodule sites of the East Pacific Ocean in association with commercial deep-sea mining. Aquat Conserv Mar Freshw Ecosyst 4:187–201.	no	no		Meg	carnivore		Meg_Stephanoscyphistoma	Courtene-Jones W, Quinn B, Gary SF, Mogg AOM, Narayanaswamy BE (2017) Microplastic pollution identified in deep-sea water and ingested by benthic invertebrates in the Rockall Trough, North Atlantic Ocean. Environ Pollut 231:271–280.
Echinodermata		Asteroidea			Velatida			Solasteridae		Solaster			Meg_Solaster	Bluhm H (1994b) Monitoring megabenthic communities in abyssal manganese nodule sites of the East Pacific Ocean in association with commercial deep-sea mining. Aquat Conserv Mar Freshw Ecosyst 4:187–201.	no	no		Meg	carnivore		Meg_Synallactes	Courtene-Jones W, Quinn B, Gary SF, Mogg AOM, Narayanaswamy BE (2017) Microplastic pollution identified in deep-sea water and ingested by benthic invertebrates in the Rockall Trough, North Atlantic Ocean. Environ Pollut 231:271–280.
Echinodermata		Asteroidea			Velatida			Solasteridae		Solaster			Meg_Solaster	Bluhm H (1994b) Monitoring megabenthic communities in abyssal manganese nodule sites of the East Pacific Ocean in association with commercial deep-sea mining. Aquat Conserv Mar Freshw Ecosyst 4:187–201.	no	no		Meg	carnivore		Fis_Synaphobranchidae	Courtene-Jones W, Quinn B, Gary SF, Mogg AOM, Narayanaswamy BE (2017) Microplastic pollution identified in deep-sea water and ingested by benthic invertebrates in the Rockall Trough, North Atlantic Ocean. Environ Pollut 231:271–280.
Echinodermata		Asteroidea			Velatida			Solasteridae		Solaster			Meg_Solaster	Bluhm H (1994b) Monitoring megabenthic communities in abyssal manganese nodule sites of the East Pacific Ocean in association with commercial deep-sea mining. Aquat Conserv Mar Freshw Ecosyst 4:187–201.	no	no		Meg	carnivore		Meg_Tentaculata	Courtene-Jones W, Quinn B, Gary SF, Mogg AOM, Narayanaswamy BE (2017) Microplastic pollution identified in deep-sea water and ingested by benthic invertebrates in the Rockall Trough, North Atlantic Ocean. Environ Pollut 231:271–280.
Echinodermata		Asteroidea			Velatida			Solasteridae		Solaster			Meg_Solaster	Bluhm H (1994b) Monitoring megabenthic communities in abyssal manganese nodule sites of the East Pacific Ocean in association with commercial deep-sea mining. Aquat Conserv Mar Freshw Ecosyst 4:187–201.	no	no		Meg	carnivore		Meg_Teuthida	Courtene-Jones W, Quinn B, Gary SF, Mogg AOM, Narayanaswamy BE (2017) Microplastic pollution identified in deep-sea water and ingested by benthic invertebrates in the Rockall Trough, North Atlantic Ocean. Environ Pollut 231:271–280.
Echinodermata		Asteroidea			Velatida			Solasteridae		Solaster			Meg_Solaster	Bluhm H (1994b) Monitoring megabenthic communities in abyssal manganese nodule sites of the East Pacific Ocean in association with commercial deep-sea mining. Aquat Conserv Mar Freshw Ecosyst 4:187–201.	no	no		Meg	carnivore		Meg_Umbellulidae	Courtene-Jones W, Quinn B, Gary SF, Mogg AOM, Narayanaswamy BE (2017) Microplastic pollution identified in deep-sea water and ingested by benthic invertebrates in the Rockall Trough, North Atlantic Ocean. Environ Pollut 231:271–280.
Echinodermata		Asteroidea			Velatida			Solasteridae		Solaster			Meg_Solaster	Bluhm H (1994b) Monitoring megabenthic communities in abyssal manganese nodule sites of the East Pacific Ocean in association with commercial deep-sea mining. Aquat Conserv Mar Freshw Ecosyst 4:187–201.	no	no		Meg	carnivore		Meg_Vulcanella	Courtene-Jones W, Quinn B, Gary SF, Mogg AOM, Narayanaswamy BE (2017) Microplastic pollution identified in deep-sea water and ingested by benthic invertebrates in the Rockall Trough, North Atlantic Ocean. Environ Pollut 231:271–280.
Arthropoda	Crustacea	Malacostraca			Isopoda			Munnopsidae		Betamorpha			Mac_Betamorpha	Brix S, Osborn KJ, Kaiser S, Truskey SB, Schnurr SM, Brenke N, Malyutina M, Martinez-Arbizu P (2019) Adult life strategy affects distribution patterns in abyssal isopods – implications for conservation in Pacific nodule areas. Biogeosciences Discuss; Porifera taxonomist (D Kersken); SO242-2 deep-sea image dataset (unpublished).	no	facultative	Meg_Hyalonema	Mac	carnivore	Foraminifera	Mac_Ammodiscus	Würzberg L, Peters J, Brandt A (2011) Fatty acid patterns of Southern Ocean shelf and deep sea peracarid crustaceans and a possible food source, foraminiferans. Deep Res II 58:2027–2035.
Arthropoda	Crustacea	Malacostraca			Isopoda			Munnopsidae		Betamorpha			Mac_Betamorpha	Brix S, Osborn KJ, Kaiser S, Truskey SB, Schnurr SM, Brenke N, Malyutina M, Martinez-Arbizu P (2019) Adult life strategy affects distribution patterns in abyssal isopods – implications for conservation in Pacific nodule areas. Biogeosciences Discuss; Porifera taxonomist (D Kersken); SO242-2 deep-sea image dataset (unpublished).	no	facultative	Meg_Hyalostylus	Mac	carnivore	Foraminifera	Mac_Bathysiphon	Würzberg L, Peters J, Brandt A (2011) Fatty acid patterns of Southern Ocean shelf and deep sea peracarid crustaceans and a possible food source, foraminiferans. Deep Res II 58:2027–2035.
Arthropoda	Crustacea	Malacostraca			Isopoda			Munnopsidae		Betamorpha			Mac_Betamorpha	Brix S, Osborn KJ, Kaiser S, Truskey SB, Schnurr SM, Brenke N, Malyutina M, Martinez-Arbizu P (2019) Adult life strategy affects distribution patterns in abyssal isopods – implications for conservation in Pacific nodule areas. Biogeosciences Discuss; Porifera taxonomist (D Kersken); SO242-2 deep-sea image dataset (unpublished).	no	facultative	Meg_Hyalostylus	Mac	carnivore	Foraminifera	Mac_Cerelasmidae	Würzberg L, Peters J, Brandt A (2011) Fatty acid patterns of Southern Ocean shelf and deep sea peracarid crustaceans and a possible food source, foraminiferans. Deep Res II 58:2027–2035.
Arthropoda	Crustacea	Malacostraca			Isopoda			Munnopsidae		Betamorpha			Mac_Betamorpha	Brix S, Osborn KJ, Kaiser S, Truskey SB, Schnurr SM, Brenke N, Malyutina M, Martinez-Arbizu P (2019) Adult life strategy affects distribution patterns in abyssal isopods – implications for conservation in Pacific nodule areas. Biogeosciences Discuss; Porifera taxonomist (D Kersken); SO242-2 deep-sea image dataset (unpublished).	no	facultative	Meg_Hyalostylus	Mac	carnivore	Foraminifera	Mac_Crithionina	Würzberg L, Peters J, Brandt A (2011) Fatty acid patterns of Southern Ocean shelf and deep sea peracarid crustaceans and a possible food source, foraminiferans. Deep Res II 58:2027–2035.
Arthropoda	Crustacea	Malacostraca			Isopoda			Munnopsidae		Betamorpha			Mac_Betamorpha	Brix S, Osborn KJ, Kaiser S, Truskey SB, Schnurr SM, Brenke N, Malyutina M, Martinez-Arbizu P (2019) Adult life strategy affects distribution patterns in abyssal isopods – implications for conservation in Pacific nodule areas. Biogeosciences Discuss; Porifera taxonomist (D Kersken); SO242-2 deep-sea image dataset (unpublished).	no	facultative	Meg_Hyalostylus	Mac	carnivore	Foraminifera	Mac_Haplophragmoides	Würzberg L, Peters J, Brandt A (2011) Fatty acid patterns of Southern Ocean shelf and deep sea peracarid crustaceans and a possible food source, foraminiferans. Deep Res II 58:2027–2035.
Arthropoda	Crustacea	Malacostraca			Isopoda			Munnopsidae		Betamorpha			Mac_Betamorpha	Brix S, Osborn KJ, Kaiser S, Truskey SB, Schnurr SM, Brenke N, Malyutina M, Martinez-Arbizu P (2019) Adult life strategy affects distribution patterns in abyssal isopods – implications for conservation in Pacific nodule areas. Biogeosciences Discuss; Porifera taxonomist (D Kersken); SO242-2 deep-sea image dataset (unpublished).	no	facultative	Meg_Hyalostylus	Mac	carnivore	Foraminifera	Mac_Pelosina	Würzberg L, Peters J, Brandt A (2011) Fatty acid patterns of Southern Ocean shelf and deep sea peracarid crustaceans and a possible food source, foraminiferans. Deep Res II 58:2027–2035.
Mollusca		Cephalopoda			Octopoda	Incirrata							Meg_Incirrata	Purser A, Marcon Y, Hoving H-JT, Vecchione M, Piatkowski U, Eason D, Bluhm H, Boetius A (2016) Association of deep-sea incirrate octopods with manganese crusts and nodule fields in the Pacific Ocean. Curr Biol 26:R1268–R1269; Schriever G (1990) Cruise Report DISCOL 2, Sonne-Cruise 64. Callao/Peru - Valparaiso/Chile 02.09. - 02.10.1989. Hamburg.	no	obligatory	Meg_Hyalonema	Meg	carnivore	galatheid crab, amphipod	Mac_Cleonardo	Voight JR (2008) Observations of deep-sea octopodid behavior from undersea vehicles. Am Malacol 24:43–50.
Arthropoda	Crustacea	Malacostraca			Isopoda			Munnopsidae		Betamorpha			Mac_Betamorpha	Brix S, Osborn KJ, Kaiser S, Truskey SB, Schnurr SM, Brenke N, Malyutina M, Martinez-Arbizu P (2019) Adult life strategy affects distribution patterns in abyssal isopods – implications for conservation in Pacific nodule areas. Biogeosciences Discuss; Porifera taxonomist (D Kersken); SO242-2 deep-sea image dataset (unpublished).	no	facultative	Meg_Hyalostylus	Mac	carnivore	Foraminifera	Mac_Psammetta	Würzberg L, Peters J, Brandt A (2011) Fatty acid patterns of Southern Ocean shelf and deep sea peracarid crustaceans and a possible food source, foraminiferans. Deep Res II 58:2027–2035.
Arthropoda	Crustacea	Malacostraca			Isopoda			Munnopsidae		Betamorpha			Mac_Betamorpha	Brix S, Osborn KJ, Kaiser S, Truskey SB, Schnurr SM, Brenke N, Malyutina M, Martinez-Arbizu P (2019) Adult life strategy affects distribution patterns in abyssal isopods – implications for conservation in Pacific nodule areas. Biogeosciences Discuss; Porifera taxonomist (D Kersken); SO242-2 deep-sea image dataset (unpublished).	no	facultative	Meg_Hyalostylus	Mac	carnivore	Foraminifera	Mac_Pyrgo	Würzberg L, Peters J, Brandt A (2011) Fatty acid patterns of Southern Ocean shelf and deep sea peracarid crustaceans and a possible food source, foraminiferans. Deep Res II 58:2027–2035.
Arthropoda	Crustacea	Malacostraca			Isopoda			Munnopsidae		Betamorpha			Mac_Betamorpha	Brix S, Osborn KJ, Kaiser S, Truskey SB, Schnurr SM, Brenke N, Malyutina M, Martinez-Arbizu P (2019) Adult life strategy affects distribution patterns in abyssal isopods – implications for conservation in Pacific nodule areas. Biogeosciences Discuss; Porifera taxonomist (D Kersken); SO242-2 deep-sea image dataset (unpublished).	no	facultative	Meg_Hyalostylus	Mac	carnivore	Foraminifera	Mac_Reticulammina	Würzberg L, Peters J, Brandt A (2011) Fatty acid patterns of Southern Ocean shelf and deep sea peracarid crustaceans and a possible food source, foraminiferans. Deep Res II 58:2027–2035.
Arthropoda	Crustacea	Malacostraca			Isopoda			Munnopsidae		Betamorpha			Mac_Betamorpha	Brix S, Osborn KJ, Kaiser S, Truskey SB, Schnurr SM, Brenke N, Malyutina M, Martinez-Arbizu P (2019) Adult life strategy affects distribution patterns in abyssal isopods – implications for conservation in Pacific nodule areas. Biogeosciences Discuss; Porifera taxonomist (D Kersken); SO242-2 deep-sea image dataset (unpublished).	no	facultative	Meg_Hyalostylus	Mac	carnivore	Foraminifera	Mac_Stannomidae	Würzberg L, Peters J, Brandt A (2011) Fatty acid patterns of Southern Ocean shelf and deep sea peracarid crustaceans and a possible food source, foraminiferans. Deep Res II 58:2027–2035.
Arthropoda	Crustacea	Malacostraca			Isopoda			Munnopsidae		Betamorpha			Mac_Betamorpha	Brix S, Osborn KJ, Kaiser S, Truskey SB, Schnurr SM, Brenke N, Malyutina M, Martinez-Arbizu P (2019) Adult life strategy affects distribution patterns in abyssal isopods – implications for conservation in Pacific nodule areas. Biogeosciences Discuss; Porifera taxonomist (D Kersken); SO242-2 deep-sea image dataset (unpublished).	no	facultative	Meg_Hyalostylus	Mac	carnivore	Foraminifera	Mac_Syringamminidae	Würzberg L, Peters J, Brandt A (2011) Fatty acid patterns of Southern Ocean shelf and deep sea peracarid crustaceans and a possible food source, foraminiferans. Deep Res II 58:2027–2035.
Arthropoda	Crustacea	Malacostraca			Isopoda			Munnopsidae		Betamorpha			Mac_Betamorpha	Brix S, Osborn KJ, Kaiser S, Truskey SB, Schnurr SM, Brenke N, Malyutina M, Martinez-Arbizu P (2019) Adult life strategy affects distribution patterns in abyssal isopods – implications for conservation in Pacific nodule areas. Biogeosciences Discuss; Porifera taxonomist (D Kersken); SO242-2 deep-sea image dataset (unpublished).	no	facultative	Meg_Hyalostylus	Mac	carnivore	Foraminifera	Mac_Thurammina	Würzberg L, Peters J, Brandt A (2011) Fatty acid patterns of Southern Ocean shelf and deep sea peracarid crustaceans and a possible food source, foraminiferans. Deep Res II 58:2027–2035.
Arthropoda	Crustacea	Malacostraca			Isopoda			Munnopsidae		Betamorpha			Mac_Betamorpha	Brix S, Osborn KJ, Kaiser S, Truskey SB, Schnurr SM, Brenke N, Malyutina M, Martinez-Arbizu P (2019) Adult life strategy affects distribution patterns in abyssal isopods – implications for conservation in Pacific nodule areas. Biogeosciences Discuss; Porifera taxonomist (D Kersken); SO242-2 deep-sea image dataset (unpublished).	no	facultative	Meg_Hyalostylus	Mac	carnivore	Foraminifera	Meg_Stannophyllum	Würzberg L, Peters J, Brandt A (2011) Fatty acid patterns of Southern Ocean shelf and deep sea peracarid crustaceans and a possible food source, foraminiferans. Deep Res II 58:2027–2035.
Arthropoda	Crustacea	Malacostraca			Isopoda			Haploniscidae		Chauliodobiscus			Mac_Chauliodobiscus	Brix S, Osborn KJ, Kaiser S, Truskey SB, Schnurr SM, Brenke N, Malyutina M, Martinez-Arbizu P (2019) Adult life strategy affects distribution patterns in abyssal isopods – implications for conservation in Pacific nodule areas. Biogeosciences Discuss; Porifera taxonomist (D Kersken); SO242-2 deep-sea image dataset (unpublished).	no	facultative	Meg_Hyalonema	Mac	carnivore		Mac_Abyssorchomene	Würzberg L, Peters J, Brandt A (2011) Fatty acid patterns of Southern Ocean shelf and deep sea peracarid crustaceans and a possible food source, foraminiferans. Deep Res II 58:2027–2035.
Arthropoda	Crustacea	Malacostraca			Isopoda			Haploniscidae		Chauliodobiscus			Mac_Chauliodobiscus	Brix S, Osborn KJ, Kaiser S, Truskey SB, Schnurr SM, Brenke N, Malyutina M, Martinez-Arbizu P (2019) Adult life strategy affects distribution patterns in abyssal isopods – implications for conservation in Pacific nodule areas. Biogeosciences Discuss; Porifera taxonomist (D Kersken); SO242-2 deep-sea image dataset (unpublished).	no	facultative	Meg_Hyalostylus	Mac	carnivore		Mac_Actiniaria	Würzberg L, Peters J, Brandt A (2011) Fatty acid patterns of Southern Ocean shelf and deep sea peracarid crustaceans and a possible food source, foraminiferans. Deep Res II 58:2027–2035.
Arthropoda	Crustacea	Malacostraca			Isopoda			Haploniscidae		Chauliodobiscus			Mac_Chauliodobiscus	Brix S, Osborn KJ, Kaiser S, Truskey SB, Schnurr SM, Brenke N, Malyutina M, Martinez-Arbizu P (2019) Adult life strategy affects distribution patterns in abyssal isopods – implications for conservation in Pacific nodule areas. Biogeosciences Discuss; Porifera taxonomist (D Kersken); SO242-2 deep-sea image dataset (unpublished).	no	facultative	Meg_Hyalostylus	Mac	carnivore		Mac_Aglaophamus	Würzberg L, Peters J, Brandt A (2011) Fatty acid patterns of Southern Ocean shelf and deep sea peracarid crustaceans and a possible food source, foraminiferans. Deep Res II 58:2027–2035.
Arthropoda	Crustacea	Malacostraca			Isopoda			Haploniscidae		Chauliodobiscus			Mac_Chauliodobiscus	Brix S, Osborn KJ, Kaiser S, Truskey SB, Schnurr SM, Brenke N, Malyutina M, Martinez-Arbizu P (2019) Adult life strategy affects distribution patterns in abyssal isopods – implications for conservation in Pacific nodule areas. Biogeosciences Discuss; Porifera taxonomist (D Kersken); SO242-2 deep-sea image dataset (unpublished).	no	facultative	Meg_Hyalostylus	Mac	carnivore		Mac_Ammodiscus	Würzberg L, Peters J, Brandt A (2011) Fatty acid patterns of Southern Ocean shelf and deep sea peracarid crustaceans and a possible food source, foraminiferans. Deep Res II 58:2027–2035.
Arthropoda	Crustacea	Malacostraca			Isopoda			Haploniscidae		Chauliodobiscus			Mac_Chauliodobiscus	Brix S, Osborn KJ, Kaiser S, Truskey SB, Schnurr SM, Brenke N, Malyutina M, Martinez-Arbizu P (2019) Adult life strategy affects distribution patterns in abyssal isopods – implications for conservation in Pacific nodule areas. Biogeosciences Discuss; Porifera taxonomist (D Kersken); SO242-2 deep-sea image dataset (unpublished).	no	facultative	Meg_Hyalostylus	Mac	carnivore		Mac_Ampharetidae	Würzberg L, Peters J, Brandt A (2011) Fatty acid patterns of Southern Ocean shelf and deep sea peracarid crustaceans and a possible food source, foraminiferans. Deep Res II 58:2027–2035.
Arthropoda	Crustacea	Malacostraca			Isopoda			Haploniscidae		Chauliodobiscus			Mac_Chauliodobiscus	Brix S, Osborn KJ, Kaiser S, Truskey SB, Schnurr SM, Brenke N, Malyutina M, Martinez-Arbizu P (2019) Adult life strategy affects distribution patterns in abyssal isopods – implications for conservation in Pacific nodule areas. Biogeosciences Discuss; Porifera taxonomist (D Kersken); SO242-2 deep-sea image dataset (unpublished).	no	facultative	Meg_Hyalostylus	Mac	carnivore		Mac_Ancistrosyllis	Würzberg L, Peters J, Brandt A (2011) Fatty acid patterns of Southern Ocean shelf and deep sea peracarid crustaceans and a possible food source, foraminiferans. Deep Res II 58:2027–2035.
Arthropoda	Crustacea	Malacostraca			Isopoda			Haploniscidae		Chauliodobiscus			Mac_Chauliodobiscus	Brix S, Osborn KJ, Kaiser S, Truskey SB, Schnurr SM, Brenke N, Malyutina M, Martinez-Arbizu P (2019) Adult life strategy affects distribution patterns in abyssal isopods – implications for conservation in Pacific nodule areas. Biogeosciences Discuss; Porifera taxonomist (D Kersken); SO242-2 deep-sea image dataset (unpublished).	no	facultative	Meg_Hyalostylus	Mac	carnivore		Mac_Anguillosyllis	Würzberg L, Peters J, Brandt A (2011) Fatty acid patterns of Southern Ocean shelf and deep sea peracarid crustaceans and a possible food source, foraminiferans. Deep Res II 58:2027–2035.
Arthropoda	Crustacea	Malacostraca			Isopoda			Haploniscidae		Chauliodobiscus			Mac_Chauliodobiscus	Brix S, Osborn KJ, Kaiser S, Truskey SB, Schnurr SM, Brenke N, Malyutina M, Martinez-Arbizu P (2019) Adult life strategy affects distribution patterns in abyssal isopods – implications for conservation in Pacific nodule areas. Biogeosciences Discuss; Porifera taxonomist (D Kersken); SO242-2 deep-sea image dataset (unpublished).	no	facultative	Meg_Hyalostylus	Mac	carnivore		Mac_Aphelochaeta	Würzberg L, Peters J, Brandt A (2011) Fatty acid patterns of Southern Ocean shelf and deep sea peracarid crustaceans and a possible food source, foraminiferans. Deep Res II 58:2027–2035.
Arthropoda	Crustacea	Malacostraca			Isopoda			Haploniscidae		Chauliodobiscus			Mac_Chauliodobiscus	Brix S, Osborn KJ, Kaiser S, Truskey SB, Schnurr SM, Brenke N, Malyutina M, Martinez-Arbizu P (2019) Adult life strategy affects distribution patterns in abyssal isopods – implications for conservation in Pacific nodule areas. Biogeosciences Discuss; Porifera taxonomist (D Kersken); SO242-2 deep-sea image dataset (unpublished).	no	facultative	Meg_Hyalostylus	Mac	carnivore		Mac_Aricidea	Würzberg L, Peters J, Brandt A (2011) Fatty acid patterns of Southern Ocean shelf and deep sea peracarid crustaceans and a possible food source, foraminiferans. Deep Res II 58:2027–2035.
Arthropoda	Crustacea	Malacostraca			Isopoda			Haploniscidae		Chauliodobiscus			Mac_Chauliodobiscus	Brix S, Osborn KJ, Kaiser S, Truskey SB, Schnurr SM, Brenke N, Malyutina M, Martinez-Arbizu P (2019) Adult life strategy affects distribution patterns in abyssal isopods – implications for conservation in Pacific nodule areas. Biogeosciences Discuss; Porifera taxonomist (D Kersken); SO242-2 deep-sea image dataset (unpublished).	no	facultative	Meg_Hyalostylus	Mac	carnivore		Mac_Asclerocheilus	Würzberg L, Peters J, Brandt A (2011) Fatty acid patterns of Southern Ocean shelf and deep sea peracarid crustaceans and a possible food source, foraminiferans. Deep Res II 58:2027–2035.
Arthropoda	Crustacea	Malacostraca			Isopoda			Haploniscidae		Chauliodobiscus			Mac_Chauliodobiscus	Brix S, Osborn KJ, Kaiser S, Truskey SB, Schnurr SM, Brenke N, Malyutina M, Martinez-Arbizu P (2019) Adult life strategy affects distribution patterns in abyssal isopods – implications for conservation in Pacific nodule areas. Biogeosciences Discuss; Porifera taxonomist (D Kersken); SO242-2 deep-sea image dataset (unpublished).	no	facultative	Meg_Hyalostylus	Mac	carnivore		Mac_Asychis	Würzberg L, Peters J, Brandt A (2011) Fatty acid patterns of Southern Ocean shelf and deep sea peracarid crustaceans and a possible food source, foraminiferans. Deep Res II 58:2027–2035.
Arthropoda	Crustacea	Malacostraca			Isopoda			Haploniscidae		Chauliodobiscus			Mac_Chauliodobiscus	Brix S, Osborn KJ, Kaiser S, Truskey SB, Schnurr SM, Brenke N, Malyutina M, Martinez-Arbizu P (2019) Adult life strategy affects distribution patterns in abyssal isopods – implications for conservation in Pacific nodule areas. Biogeosciences Discuss; Porifera taxonomist (D Kersken); SO242-2 deep-sea image dataset (unpublished).	no	facultative	Meg_Hyalostylus	Mac	carnivore		Mac_Augeneria	Würzberg L, Peters J, Brandt A (2011) Fatty acid patterns of Southern Ocean shelf and deep sea peracarid crustaceans and a possible food source, foraminiferans. Deep Res II 58:2027–2035.
Arthropoda	Crustacea	Malacostraca			Isopoda			Haploniscidae		Chauliodobiscus			Mac_Chauliodobiscus	Brix S, Osborn KJ, Kaiser S, Truskey SB, Schnurr SM, Brenke N, Malyutina M, Martinez-Arbizu P (2019) Adult life strategy affects distribution patterns in abyssal isopods – implications for conservation in Pacific nodule areas. Biogeosciences Discuss; Porifera taxonomist (D Kersken); SO242-2 deep-sea image dataset (unpublished).	no	facultative	Meg_Hyalostylus	Mac	carnivore		Mac_Aurospio	Würzberg L, Peters J, Brandt A (2011) Fatty acid patterns of Southern Ocean shelf and deep sea peracarid crustaceans and a possible food source, foraminiferans. Deep Res II 58:2027–2035.
Arthropoda	Crustacea	Malacostraca			Isopoda			Haploniscidae		Chauliodobiscus			Mac_Chauliodobiscus	Brix S, Osborn KJ, Kaiser S, Truskey SB, Schnurr SM, Brenke N, Malyutina M, Martinez-Arbizu P (2019) Adult life strategy affects distribution patterns in abyssal isopods – implications for conservation in Pacific nodule areas. Biogeosciences Discuss; Porifera taxonomist (D Kersken); SO242-2 deep-sea image dataset (unpublished).	no	facultative	Meg_Hyalostylus	Mac	carnivore		Mac_Bathysiphon	Würzberg L, Peters J, Brandt A (2011) Fatty acid patterns of Southern Ocean shelf and deep sea peracarid crustaceans and a possible food source, foraminiferans. Deep Res II 58:2027–2035.
Arthropoda	Crustacea	Malacostraca			Isopoda			Haploniscidae		Chauliodobiscus			Mac_Chauliodobiscus	Brix S, Osborn KJ, Kaiser S, Truskey SB, Schnurr SM, Brenke N, Malyutina M, Martinez-Arbizu P (2019) Adult life strategy affects distribution patterns in abyssal isopods – implications for conservation in Pacific nodule areas. Biogeosciences Discuss; Porifera taxonomist (D Kersken); SO242-2 deep-sea image dataset (unpublished).	no	facultative	Meg_Hyalostylus	Mac	carnivore		Mac_Betamorpha	Würzberg L, Peters J, Brandt A (2011) Fatty acid patterns of Southern Ocean shelf and deep sea peracarid crustaceans and a possible food source, foraminiferans. Deep Res II 58:2027–2035.
Arthropoda	Crustacea	Malacostraca			Isopoda			Haploniscidae		Chauliodobiscus			Mac_Chauliodobiscus	Brix S, Osborn KJ, Kaiser S, Truskey SB, Schnurr SM, Brenke N, Malyutina M, Martinez-Arbizu P (2019) Adult life strategy affects distribution patterns in abyssal isopods – implications for conservation in Pacific nodule areas. Biogeosciences Discuss; Porifera taxonomist (D Kersken); SO242-2 deep-sea image dataset (unpublished).	no	facultative	Meg_Hyalostylus	Mac	carnivore		Mac_Bivalvia	Würzberg L, Peters J, Brandt A (2011) Fatty acid patterns of Southern Ocean shelf and deep sea peracarid crustaceans and a possible food source, foraminiferans. Deep Res II 58:2027–2035.
Arthropoda	Crustacea	Malacostraca			Isopoda			Haploniscidae		Chauliodobiscus			Mac_Chauliodobiscus	Brix S, Osborn KJ, Kaiser S, Truskey SB, Schnurr SM, Brenke N, Malyutina M, Martinez-Arbizu P (2019) Adult life strategy affects distribution patterns in abyssal isopods – implications for conservation in Pacific nodule areas. Biogeosciences Discuss; Porifera taxonomist (D Kersken); SO242-2 deep-sea image dataset (unpublished).	no	facultative	Meg_Hyalostylus	Mac	carnivore		Mac_Branchiomma	Würzberg L, Peters J, Brandt A (2011) Fatty acid patterns of Southern Ocean shelf and deep sea peracarid crustaceans and a possible food source, foraminiferans. Deep Res II 58:2027–2035.
Arthropoda	Crustacea	Malacostraca			Isopoda			Haploniscidae		Chauliodobiscus			Mac_Chauliodobiscus	Brix S, Osborn KJ, Kaiser S, Truskey SB, Schnurr SM, Brenke N, Malyutina M, Martinez-Arbizu P (2019) Adult life strategy affects distribution patterns in abyssal isopods – implications for conservation in Pacific nodule areas. Biogeosciences Discuss; Porifera taxonomist (D Kersken); SO242-2 deep-sea image dataset (unpublished).	no	facultative	Meg_Hyalostylus	Mac	carnivore		Mac_Brania	Würzberg L, Peters J, Brandt A (2011) Fatty acid patterns of Southern Ocean shelf and deep sea peracarid crustaceans and a possible food source, foraminiferans. Deep Res II 58:2027–2035.
Arthropoda	Crustacea	Malacostraca			Isopoda			Haploniscidae		Chauliodobiscus			Mac_Chauliodobiscus	Brix S, Osborn KJ, Kaiser S, Truskey SB, Schnurr SM, Brenke N, Malyutina M, Martinez-Arbizu P (2019) Adult life strategy affects distribution patterns in abyssal isopods – implications for conservation in Pacific nodule areas. Biogeosciences Discuss; Porifera taxonomist (D Kersken); SO242-2 deep-sea image dataset (unpublished).	no	facultative	Meg_Hyalostylus	Mac	carnivore		Mac_Bryozoa	Würzberg L, Peters J, Brandt A (2011) Fatty acid patterns of Southern Ocean shelf and deep sea peracarid crustaceans and a possible food source, foraminiferans. Deep Res II 58:2027–2035.
Arthropoda	Crustacea	Malacostraca			Isopoda			Haploniscidae		Chauliodobiscus			Mac_Chauliodobiscus	Brix S, Osborn KJ, Kaiser S, Truskey SB, Schnurr SM, Brenke N, Malyutina M, Martinez-Arbizu P (2019) Adult life strategy affects distribution patterns in abyssal isopods – implications for conservation in Pacific nodule areas. Biogeosciences Discuss; Porifera taxonomist (D Kersken); SO242-2 deep-sea image dataset (unpublished).	no	facultative	Meg_Hyalostylus	Mac	carnivore		Mac_Ceratocephale	Würzberg L, Peters J, Brandt A (2011) Fatty acid patterns of Southern Ocean shelf and deep sea peracarid crustaceans and a possible food source, foraminiferans. Deep Res II 58:2027–2035.
Arthropoda	Crustacea	Malacostraca			Isopoda			Haploniscidae		Chauliodobiscus			Mac_Chauliodobiscus	Brix S, Osborn KJ, Kaiser S, Truskey SB, Schnurr SM, Brenke N, Malyutina M, Martinez-Arbizu P (2019) Adult life strategy affects distribution patterns in abyssal isopods – implications for conservation in Pacific nodule areas. Biogeosciences Discuss; Porifera taxonomist (D Kersken); SO242-2 deep-sea image dataset (unpublished).	no	facultative	Meg_Hyalostylus	Mac	carnivore		Mac_Cerelasmidae	Würzberg L, Peters J, Brandt A (2011) Fatty acid patterns of Southern Ocean shelf and deep sea peracarid crustaceans and a possible food source, foraminiferans. Deep Res II 58:2027–2035.
Arthropoda	Crustacea	Malacostraca			Isopoda			Haploniscidae		Chauliodobiscus			Mac_Chauliodobiscus	Brix S, Osborn KJ, Kaiser S, Truskey SB, Schnurr SM, Brenke N, Malyutina M, Martinez-Arbizu P (2019) Adult life strategy affects distribution patterns in abyssal isopods – implications for conservation in Pacific nodule areas. Biogeosciences Discuss; Porifera taxonomist (D Kersken); SO242-2 deep-sea image dataset (unpublished).	no	facultative	Meg_Hyalostylus	Mac	carnivore		Mac_Chaetozone	Würzberg L, Peters J, Brandt A (2011) Fatty acid patterns of Southern Ocean shelf and deep sea peracarid crustaceans and a possible food source, foraminiferans. Deep Res II 58:2027–2035.
Arthropoda	Crustacea	Malacostraca			Isopoda			Haploniscidae		Chauliodobiscus			Mac_Chauliodobiscus	Brix S, Osborn KJ, Kaiser S, Truskey SB, Schnurr SM, Brenke N, Malyutina M, Martinez-Arbizu P (2019) Adult life strategy affects distribution patterns in abyssal isopods – implications for conservation in Pacific nodule areas. Biogeosciences Discuss; Porifera taxonomist (D Kersken); SO242-2 deep-sea image dataset (unpublished).	no	facultative	Meg_Hyalostylus	Mac	carnivore		Mac_Chelator	Würzberg L, Peters J, Brandt A (2011) Fatty acid patterns of Southern Ocean shelf and deep sea peracarid crustaceans and a possible food source, foraminiferans. Deep Res II 58:2027–2035.
Arthropoda	Crustacea	Malacostraca			Isopoda			Haploniscidae		Chauliodobiscus			Mac_Chauliodobiscus	Brix S, Osborn KJ, Kaiser S, Truskey SB, Schnurr SM, Brenke N, Malyutina M, Martinez-Arbizu P (2019) Adult life strategy affects distribution patterns in abyssal isopods – implications for conservation in Pacific nodule areas. Biogeosciences Discuss; Porifera taxonomist (D Kersken); SO242-2 deep-sea image dataset (unpublished).	no	facultative	Meg_Hyalostylus	Mac	carnivore		Mac_Chloenopsis	Würzberg L, Peters J, Brandt A (2011) Fatty acid patterns of Southern Ocean shelf and deep sea peracarid crustaceans and a possible food source, foraminiferans. Deep Res II 58:2027–2035.
Arthropoda	Crustacea	Malacostraca			Isopoda			Haploniscidae		Chauliodobiscus			Mac_Chauliodobiscus	Brix S, Osborn KJ, Kaiser S, Truskey SB, Schnurr SM, Brenke N, Malyutina M, Martinez-Arbizu P (2019) Adult life strategy affects distribution patterns in abyssal isopods – implications for conservation in Pacific nodule areas. Biogeosciences Discuss; Porifera taxonomist (D Kersken); SO242-2 deep-sea image dataset (unpublished).	no	facultative	Meg_Hyalostylus	Mac	carnivore		Mac_Cleonardo	Würzberg L, Peters J, Brandt A (2011) Fatty acid patterns of Southern Ocean shelf and deep sea peracarid crustaceans and a possible food source, foraminiferans. Deep Res II 58:2027–2035.
Arthropoda	Crustacea	Malacostraca			Isopoda			Haploniscidae		Chauliodobiscus			Mac_Chauliodobiscus	Brix S, Osborn KJ, Kaiser S, Truskey SB, Schnurr SM, Brenke N, Malyutina M, Martinez-Arbizu P (2019) Adult life strategy affects distribution patterns in abyssal isopods – implications for conservation in Pacific nodule areas. Biogeosciences Discuss; Porifera taxonomist (D Kersken); SO242-2 deep-sea image dataset (unpublished).	no	facultative	Meg_Hyalostylus	Mac	carnivore		Mac_Crithionina	Würzberg L, Peters J, Brandt A (2011) Fatty acid patterns of Southern Ocean shelf and deep sea peracarid crustaceans and a possible food source, foraminiferans. Deep Res II 58:2027–2035.
Arthropoda	Crustacea	Malacostraca			Isopoda			Haploniscidae		Chauliodobiscus			Mac_Chauliodobiscus	Brix S, Osborn KJ, Kaiser S, Truskey SB, Schnurr SM, Brenke N, Malyutina M, Martinez-Arbizu P (2019) Adult life strategy affects distribution patterns in abyssal isopods – implications for conservation in Pacific nodule areas. Biogeosciences Discuss; Porifera taxonomist (D Kersken); SO242-2 deep-sea image dataset (unpublished).	no	facultative	Meg_Hyalostylus	Mac	carnivore		Mac_Disconectes	Würzberg L, Peters J, Brandt A (2011) Fatty acid patterns of Southern Ocean shelf and deep sea peracarid crustaceans and a possible food source, foraminiferans. Deep Res II 58:2027–2035.
Arthropoda	Crustacea	Malacostraca			Isopoda			Haploniscidae		Chauliodobiscus			Mac_Chauliodobiscus	Brix S, Osborn KJ, Kaiser S, Truskey SB, Schnurr SM, Brenke N, Malyutina M, Martinez-Arbizu P (2019) Adult life strategy affects distribution patterns in abyssal isopods – implications for conservation in Pacific nodule areas. Biogeosciences Discuss; Porifera taxonomist (D Kersken); SO242-2 deep-sea image dataset (unpublished).	no	facultative	Meg_Hyalostylus	Mac	carnivore		Mac_Disparella	Würzberg L, Peters J, Brandt A (2011) Fatty acid patterns of Southern Ocean shelf and deep sea peracarid crustaceans and a possible food source, foraminiferans. Deep Res II 58:2027–2035.
Arthropoda	Crustacea	Malacostraca			Isopoda			Haploniscidae		Chauliodobiscus			Mac_Chauliodobiscus	Brix S, Osborn KJ, Kaiser S, Truskey SB, Schnurr SM, Brenke N, Malyutina M, Martinez-Arbizu P (2019) Adult life strategy affects distribution patterns in abyssal isopods – implications for conservation in Pacific nodule areas. Biogeosciences Discuss; Porifera taxonomist (D Kersken); SO242-2 deep-sea image dataset (unpublished).	no	facultative	Meg_Hyalostylus	Mac	carnivore		Mac_Dodecaceria	Würzberg L, Peters J, Brandt A (2011) Fatty acid patterns of Southern Ocean shelf and deep sea peracarid crustaceans and a possible food source, foraminiferans. Deep Res II 58:2027–2035.
Arthropoda	Crustacea	Malacostraca			Isopoda			Haploniscidae		Chauliodobiscus			Mac_Chauliodobiscus	Brix S, Osborn KJ, Kaiser S, Truskey SB, Schnurr SM, Brenke N, Malyutina M, Martinez-Arbizu P (2019) Adult life strategy affects distribution patterns in abyssal isopods – implications for conservation in Pacific nodule areas. Biogeosciences Discuss; Porifera taxonomist (D Kersken); SO242-2 deep-sea image dataset (unpublished).	no	facultative	Meg_Hyalostylus	Mac	carnivore		Mac_Dorvilleidae	Würzberg L, Peters J, Brandt A (2011) Fatty acid patterns of Southern Ocean shelf and deep sea peracarid crustaceans and a possible food source, foraminiferans. Deep Res II 58:2027–2035.
Arthropoda	Crustacea	Malacostraca			Isopoda			Haploniscidae		Chauliodobiscus			Mac_Chauliodobiscus	Brix S, Osborn KJ, Kaiser S, Truskey SB, Schnurr SM, Brenke N, Malyutina M, Martinez-Arbizu P (2019) Adult life strategy affects distribution patterns in abyssal isopods – implications for conservation in Pacific nodule areas. Biogeosciences Discuss; Porifera taxonomist (D Kersken); SO242-2 deep-sea image dataset (unpublished).	no	facultative	Meg_Hyalostylus	Mac	carnivore		Mac_Dysponetus	Würzberg L, Peters J, Brandt A (2011) Fatty acid patterns of Southern Ocean shelf and deep sea peracarid crustaceans and a possible food source, foraminiferans. Deep Res II 58:2027–2035.
Arthropoda	Crustacea	Malacostraca			Isopoda			Haploniscidae		Chauliodobiscus			Mac_Chauliodobiscus	Brix S, Osborn KJ, Kaiser S, Truskey SB, Schnurr SM, Brenke N, Malyutina M, Martinez-Arbizu P (2019) Adult life strategy affects distribution patterns in abyssal isopods – implications for conservation in Pacific nodule areas. Biogeosciences Discuss; Porifera taxonomist (D Kersken); SO242-2 deep-sea image dataset (unpublished).	no	facultative	Meg_Hyalostylus	Mac	carnivore		Mac_Echinoidea	Würzberg L, Peters J, Brandt A (2011) Fatty acid patterns of Southern Ocean shelf and deep sea peracarid crustaceans and a possible food source, foraminiferans. Deep Res II 58:2027–2035.
Arthropoda	Crustacea	Malacostraca			Isopoda			Haploniscidae		Chauliodobiscus			Mac_Chauliodobiscus	Brix S, Osborn KJ, Kaiser S, Truskey SB, Schnurr SM, Brenke N, Malyutina M, Martinez-Arbizu P (2019) Adult life strategy affects distribution patterns in abyssal isopods – implications for conservation in Pacific nodule areas. Biogeosciences Discuss; Porifera taxonomist (D Kersken); SO242-2 deep-sea image dataset (unpublished).	no	facultative	Meg_Hyalostylus	Mac	carnivore		Mac_Eteone	Würzberg L, Peters J, Brandt A (2011) Fatty acid patterns of Southern Ocean shelf and deep sea peracarid crustaceans and a possible food source, foraminiferans. Deep Res II 58:2027–2035.
Arthropoda	Crustacea	Malacostraca			Isopoda			Haploniscidae		Chauliodobiscus			Mac_Chauliodobiscus	Brix S, Osborn KJ, Kaiser S, Truskey SB, Schnurr SM, Brenke N, Malyutina M, Martinez-Arbizu P (2019) Adult life strategy affects distribution patterns in abyssal isopods – implications for conservation in Pacific nodule areas. Biogeosciences Discuss; Porifera taxonomist (D Kersken); SO242-2 deep-sea image dataset (unpublished).	no	facultative	Meg_Hyalostylus	Mac	carnivore		Mac_Eugerda	Würzberg L, Peters J, Brandt A (2011) Fatty acid patterns of Southern Ocean shelf and deep sea peracarid crustaceans and a possible food source, foraminiferans. Deep Res II 58:2027–2035.
Arthropoda	Crustacea	Malacostraca			Isopoda			Haploniscidae		Chauliodobiscus			Mac_Chauliodobiscus	Brix S, Osborn KJ, Kaiser S, Truskey SB, Schnurr SM, Brenke N, Malyutina M, Martinez-Arbizu P (2019) Adult life strategy affects distribution patterns in abyssal isopods – implications for conservation in Pacific nodule areas. Biogeosciences Discuss; Porifera taxonomist (D Kersken); SO242-2 deep-sea image dataset (unpublished).	no	facultative	Meg_Hyalostylus	Mac	carnivore		Mac_Eugerdella	Würzberg L, Peters J, Brandt A (2011) Fatty acid patterns of Southern Ocean shelf and deep sea peracarid crustaceans and a possible food source, foraminiferans. Deep Res II 58:2027–2035.
Arthropoda	Crustacea	Malacostraca			Isopoda			Haploniscidae		Chauliodobiscus			Mac_Chauliodobiscus	Brix S, Osborn KJ, Kaiser S, Truskey SB, Schnurr SM, Brenke N, Malyutina M, Martinez-Arbizu P (2019) Adult life strategy affects distribution patterns in abyssal isopods – implications for conservation in Pacific nodule areas. Biogeosciences Discuss; Porifera taxonomist (D Kersken); SO242-2 deep-sea image dataset (unpublished).	no	facultative	Meg_Hyalostylus	Mac	carnivore		Mac_Eurycope	Würzberg L, Peters J, Brandt A (2011) Fatty acid patterns of Southern Ocean shelf and deep sea peracarid crustaceans and a possible food source, foraminiferans. Deep Res II 58:2027–2035.
Arthropoda	Crustacea	Malacostraca			Isopoda			Haploniscidae		Chauliodobiscus			Mac_Chauliodobiscus	Brix S, Osborn KJ, Kaiser S, Truskey SB, Schnurr SM, Brenke N, Malyutina M, Martinez-Arbizu P (2019) Adult life strategy affects distribution patterns in abyssal isopods – implications for conservation in Pacific nodule areas. Biogeosciences Discuss; Porifera taxonomist (D Kersken); SO242-2 deep-sea image dataset (unpublished).	no	facultative	Meg_Hyalostylus	Mac	carnivore		Mac_Eurythenes	Würzberg L, Peters J, Brandt A (2011) Fatty acid patterns of Southern Ocean shelf and deep sea peracarid crustaceans and a possible food source, foraminiferans. Deep Res II 58:2027–2035.
Arthropoda	Crustacea	Malacostraca			Isopoda			Haploniscidae		Chauliodobiscus			Mac_Chauliodobiscus	Brix S, Osborn KJ, Kaiser S, Truskey SB, Schnurr SM, Brenke N, Malyutina M, Martinez-Arbizu P (2019) Adult life strategy affects distribution patterns in abyssal isopods – implications for conservation in Pacific nodule areas. Biogeosciences Discuss; Porifera taxonomist (D Kersken); SO242-2 deep-sea image dataset (unpublished).	no	facultative	Meg_Hyalostylus	Mac	carnivore		Mac_Exogone	Würzberg L, Peters J, Brandt A (2011) Fatty acid patterns of Southern Ocean shelf and deep sea peracarid crustaceans and a possible food source, foraminiferans. Deep Res II 58:2027–2035.
Arthropoda	Crustacea	Malacostraca			Isopoda			Haploniscidae		Chauliodobiscus			Mac_Chauliodobiscus	Brix S, Osborn KJ, Kaiser S, Truskey SB, Schnurr SM, Brenke N, Malyutina M, Martinez-Arbizu P (2019) Adult life strategy affects distribution patterns in abyssal isopods – implications for conservation in Pacific nodule areas. Biogeosciences Discuss; Porifera taxonomist (D Kersken); SO242-2 deep-sea image dataset (unpublished).	no	facultative	Meg_Hyalostylus	Mac	carnivore		Mac_Flabelligella	Würzberg L, Peters J, Brandt A (2011) Fatty acid patterns of Southern Ocean shelf and deep sea peracarid crustaceans and a possible food source, foraminiferans. Deep Res II 58:2027–2035.
Arthropoda	Crustacea	Malacostraca			Isopoda			Haploniscidae		Chauliodobiscus			Mac_Chauliodobiscus	Brix S, Osborn KJ, Kaiser S, Truskey SB, Schnurr SM, Brenke N, Malyutina M, Martinez-Arbizu P (2019) Adult life strategy affects distribution patterns in abyssal isopods – implications for conservation in Pacific nodule areas. Biogeosciences Discuss; Porifera taxonomist (D Kersken); SO242-2 deep-sea image dataset (unpublished).	no	facultative	Meg_Hyalostylus	Mac	carnivore		Mac_Flabelligeridae	Würzberg L, Peters J, Brandt A (2011) Fatty acid patterns of Southern Ocean shelf and deep sea peracarid crustaceans and a possible food source, foraminiferans. Deep Res II 58:2027–2035.
Arthropoda	Crustacea	Malacostraca			Isopoda			Haploniscidae		Chauliodobiscus			Mac_Chauliodobiscus	Brix S, Osborn KJ, Kaiser S, Truskey SB, Schnurr SM, Brenke N, Malyutina M, Martinez-Arbizu P (2019) Adult life strategy affects distribution patterns in abyssal isopods – implications for conservation in Pacific nodule areas. Biogeosciences Discuss; Porifera taxonomist (D Kersken); SO242-2 deep-sea image dataset (unpublished).	no	facultative	Meg_Hyalostylus	Mac	carnivore		Mac_Gastropoda	Würzberg L, Peters J, Brandt A (2011) Fatty acid patterns of Southern Ocean shelf and deep sea peracarid crustaceans and a possible food source, foraminiferans. Deep Res II 58:2027–2035.
Arthropoda	Crustacea	Malacostraca			Isopoda			Haploniscidae		Chauliodobiscus			Mac_Chauliodobiscus	Brix S, Osborn KJ, Kaiser S, Truskey SB, Schnurr SM, Brenke N, Malyutina M, Martinez-Arbizu P (2019) Adult life strategy affects distribution patterns in abyssal isopods – implications for conservation in Pacific nodule areas. Biogeosciences Discuss; Porifera taxonomist (D Kersken); SO242-2 deep-sea image dataset (unpublished).	no	facultative	Meg_Hyalostylus	Mac	carnivore		Mac_Glycera	Würzberg L, Peters J, Brandt A (2011) Fatty acid patterns of Southern Ocean shelf and deep sea peracarid crustaceans and a possible food source, foraminiferans. Deep Res II 58:2027–2035.
Arthropoda	Crustacea	Malacostraca			Isopoda			Haploniscidae		Chauliodobiscus			Mac_Chauliodobiscus	Brix S, Osborn KJ, Kaiser S, Truskey SB, Schnurr SM, Brenke N, Malyutina M, Martinez-Arbizu P (2019) Adult life strategy affects distribution patterns in abyssal isopods – implications for conservation in Pacific nodule areas. Biogeosciences Discuss; Porifera taxonomist (D Kersken); SO242-2 deep-sea image dataset (unpublished).	no	facultative	Meg_Hyalostylus	Mac	carnivore		Mac_Golfingia	Würzberg L, Peters J, Brandt A (2011) Fatty acid patterns of Southern Ocean shelf and deep sea peracarid crustaceans and a possible food source, foraminiferans. Deep Res II 58:2027–2035.
Arthropoda	Crustacea	Malacostraca			Isopoda			Haploniscidae		Chauliodobiscus			Mac_Chauliodobiscus	Brix S, Osborn KJ, Kaiser S, Truskey SB, Schnurr SM, Brenke N, Malyutina M, Martinez-Arbizu P (2019) Adult life strategy affects distribution patterns in abyssal isopods – implications for conservation in Pacific nodule areas. Biogeosciences Discuss; Porifera taxonomist (D Kersken); SO242-2 deep-sea image dataset (unpublished).	no	facultative	Meg_Hyalostylus	Mac	carnivore		Mac_Goniadidae	Würzberg L, Peters J, Brandt A (2011) Fatty acid patterns of Southern Ocean shelf and deep sea peracarid crustaceans and a possible food source, foraminiferans. Deep Res II 58:2027–2035.
Arthropoda	Crustacea	Malacostraca			Isopoda			Haploniscidae		Chauliodobiscus			Mac_Chauliodobiscus	Brix S, Osborn KJ, Kaiser S, Truskey SB, Schnurr SM, Brenke N, Malyutina M, Martinez-Arbizu P (2019) Adult life strategy affects distribution patterns in abyssal isopods – implications for conservation in Pacific nodule areas. Biogeosciences Discuss; Porifera taxonomist (D Kersken); SO242-2 deep-sea image dataset (unpublished).	no	facultative	Meg_Hyalostylus	Mac	carnivore		Mac_Haplophragmoides	Würzberg L, Peters J, Brandt A (2011) Fatty acid patterns of Southern Ocean shelf and deep sea peracarid crustaceans and a possible food source, foraminiferans. Deep Res II 58:2027–2035.
Arthropoda	Crustacea	Malacostraca			Isopoda			Haploniscidae		Chauliodobiscus			Mac_Chauliodobiscus	Brix S, Osborn KJ, Kaiser S, Truskey SB, Schnurr SM, Brenke N, Malyutina M, Martinez-Arbizu P (2019) Adult life strategy affects distribution patterns in abyssal isopods – implications for conservation in Pacific nodule areas. Biogeosciences Discuss; Porifera taxonomist (D Kersken); SO242-2 deep-sea image dataset (unpublished).	no	facultative	Meg_Hyalostylus	Mac	carnivore		Mac_Heterospio	Würzberg L, Peters J, Brandt A (2011) Fatty acid patterns of Southern Ocean shelf and deep sea peracarid crustaceans and a possible food source, foraminiferans. Deep Res II 58:2027–2035.
Arthropoda	Crustacea	Malacostraca			Isopoda			Haploniscidae		Chauliodobiscus			Mac_Chauliodobiscus	Brix S, Osborn KJ, Kaiser S, Truskey SB, Schnurr SM, Brenke N, Malyutina M, Martinez-Arbizu P (2019) Adult life strategy affects distribution patterns in abyssal isopods – implications for conservation in Pacific nodule areas. Biogeosciences Discuss; Porifera taxonomist (D Kersken); SO242-2 deep-sea image dataset (unpublished).	no	facultative	Meg_Hyalostylus	Mac	carnivore		Mac_Kinbergonuphis	Würzberg L, Peters J, Brandt A (2011) Fatty acid patterns of Southern Ocean shelf and deep sea peracarid crustaceans and a possible food source, foraminiferans. Deep Res II 58:2027–2035.
Arthropoda	Crustacea	Malacostraca			Isopoda			Haploniscidae		Chauliodobiscus			Mac_Chauliodobiscus	Brix S, Osborn KJ, Kaiser S, Truskey SB, Schnurr SM, Brenke N, Malyutina M, Martinez-Arbizu P (2019) Adult life strategy affects distribution patterns in abyssal isopods – implications for conservation in Pacific nodule areas. Biogeosciences Discuss; Porifera taxonomist (D Kersken); SO242-2 deep-sea image dataset (unpublished).	no	facultative	Meg_Hyalostylus	Mac	carnivore		Mac_Kirkegaardia	Würzberg L, Peters J, Brandt A (2011) Fatty acid patterns of Southern Ocean shelf and deep sea peracarid crustaceans and a possible food source, foraminiferans. Deep Res II 58:2027–2035.
Arthropoda	Crustacea	Malacostraca			Isopoda			Haploniscidae		Chauliodobiscus			Mac_Chauliodobiscus	Brix S, Osborn KJ, Kaiser S, Truskey SB, Schnurr SM, Brenke N, Malyutina M, Martinez-Arbizu P (2019) Adult life strategy affects distribution patterns in abyssal isopods – implications for conservation in Pacific nodule areas. Biogeosciences Discuss; Porifera taxonomist (D Kersken); SO242-2 deep-sea image dataset (unpublished).	no	facultative	Meg_Hyalostylus	Mac	carnivore		Mac_Lacydonia	Würzberg L, Peters J, Brandt A (2011) Fatty acid patterns of Southern Ocean shelf and deep sea peracarid crustaceans and a possible food source, foraminiferans. Deep Res II 58:2027–2035.
Arthropoda	Crustacea	Malacostraca			Isopoda			Haploniscidae		Chauliodobiscus			Mac_Chauliodobiscus	Brix S, Osborn KJ, Kaiser S, Truskey SB, Schnurr SM, Brenke N, Malyutina M, Martinez-Arbizu P (2019) Adult life strategy affects distribution patterns in abyssal isopods – implications for conservation in Pacific nodule areas. Biogeosciences Discuss; Porifera taxonomist (D Kersken); SO242-2 deep-sea image dataset (unpublished).	no	facultative	Meg_Hyalostylus	Mac	carnivore		Mac_Laonice	Würzberg L, Peters J, Brandt A (2011) Fatty acid patterns of Southern Ocean shelf and deep sea peracarid crustaceans and a possible food source, foraminiferans. Deep Res II 58:2027–2035.
Arthropoda	Crustacea	Malacostraca			Isopoda			Haploniscidae		Chauliodobiscus			Mac_Chauliodobiscus	Brix S, Osborn KJ, Kaiser S, Truskey SB, Schnurr SM, Brenke N, Malyutina M, Martinez-Arbizu P (2019) Adult life strategy affects distribution patterns in abyssal isopods – implications for conservation in Pacific nodule areas. Biogeosciences Discuss; Porifera taxonomist (D Kersken); SO242-2 deep-sea image dataset (unpublished).	no	facultative	Meg_Hyalostylus	Mac	carnivore		Mac_Leanira	Würzberg L, Peters J, Brandt A (2011) Fatty acid patterns of Southern Ocean shelf and deep sea peracarid crustaceans and a possible food source, foraminiferans. Deep Res II 58:2027–2035.
Arthropoda	Crustacea	Malacostraca			Isopoda			Haploniscidae		Chauliodobiscus			Mac_Chauliodobiscus	Brix S, Osborn KJ, Kaiser S, Truskey SB, Schnurr SM, Brenke N, Malyutina M, Martinez-Arbizu P (2019) Adult life strategy affects distribution patterns in abyssal isopods – implications for conservation in Pacific nodule areas. Biogeosciences Discuss; Porifera taxonomist (D Kersken); SO242-2 deep-sea image dataset (unpublished).	no	facultative	Meg_Hyalostylus	Mac	carnivore		Mac_Leocrates	Würzberg L, Peters J, Brandt A (2011) Fatty acid patterns of Southern Ocean shelf and deep sea peracarid crustaceans and a possible food source, foraminiferans. Deep Res II 58:2027–2035.
Arthropoda	Crustacea	Malacostraca			Isopoda			Haploniscidae		Chauliodobiscus			Mac_Chauliodobiscus	Brix S, Osborn KJ, Kaiser S, Truskey SB, Schnurr SM, Brenke N, Malyutina M, Martinez-Arbizu P (2019) Adult life strategy affects distribution patterns in abyssal isopods – implications for conservation in Pacific nodule areas. Biogeosciences Discuss; Porifera taxonomist (D Kersken); SO242-2 deep-sea image dataset (unpublished).	no	facultative	Meg_Hyalostylus	Mac	carnivore		Mac_Leptoecia	Würzberg L, Peters J, Brandt A (2011) Fatty acid patterns of Southern Ocean shelf and deep sea peracarid crustaceans and a possible food source, foraminiferans. Deep Res II 58:2027–2035.
Arthropoda	Crustacea	Malacostraca			Isopoda			Haploniscidae		Chauliodobiscus			Mac_Chauliodobiscus	Brix S, Osborn KJ, Kaiser S, Truskey SB, Schnurr SM, Brenke N, Malyutina M, Martinez-Arbizu P (2019) Adult life strategy affects distribution patterns in abyssal isopods – implications for conservation in Pacific nodule areas. Biogeosciences Discuss; Porifera taxonomist (D Kersken); SO242-2 deep-sea image dataset (unpublished).	no	facultative	Meg_Hyalostylus	Mac	carnivore		Mac_Levinsenia	Würzberg L, Peters J, Brandt A (2011) Fatty acid patterns of Southern Ocean shelf and deep sea peracarid crustaceans and a possible food source, foraminiferans. Deep Res II 58:2027–2035.
Arthropoda	Crustacea	Malacostraca			Isopoda			Haploniscidae		Chauliodobiscus			Mac_Chauliodobiscus	Brix S, Osborn KJ, Kaiser S, Truskey SB, Schnurr SM, Brenke N, Malyutina M, Martinez-Arbizu P (2019) Adult life strategy affects distribution patterns in abyssal isopods – implications for conservation in Pacific nodule areas. Biogeosciences Discuss; Porifera taxonomist (D Kersken); SO242-2 deep-sea image dataset (unpublished).	no	facultative	Meg_Hyalostylus	Mac	carnivore		Mac_Lumbrinerides	Würzberg L, Peters J, Brandt A (2011) Fatty acid patterns of Southern Ocean shelf and deep sea peracarid crustaceans and a possible food source, foraminiferans. Deep Res II 58:2027–2035.
Arthropoda	Crustacea	Malacostraca			Isopoda			Haploniscidae		Chauliodobiscus			Mac_Chauliodobiscus	Brix S, Osborn KJ, Kaiser S, Truskey SB, Schnurr SM, Brenke N, Malyutina M, Martinez-Arbizu P (2019) Adult life strategy affects distribution patterns in abyssal isopods – implications for conservation in Pacific nodule areas. Biogeosciences Discuss; Porifera taxonomist (D Kersken); SO242-2 deep-sea image dataset (unpublished).	no	facultative	Meg_Hyalostylus	Mac	carnivore		Mac_Lumbrineris	Würzberg L, Peters J, Brandt A (2011) Fatty acid patterns of Southern Ocean shelf and deep sea peracarid crustaceans and a possible food source, foraminiferans. Deep Res II 58:2027–2035.
Arthropoda	Crustacea	Malacostraca			Isopoda			Haploniscidae		Chauliodobiscus			Mac_Chauliodobiscus	Brix S, Osborn KJ, Kaiser S, Truskey SB, Schnurr SM, Brenke N, Malyutina M, Martinez-Arbizu P (2019) Adult life strategy affects distribution patterns in abyssal isopods – implications for conservation in Pacific nodule areas. Biogeosciences Discuss; Porifera taxonomist (D Kersken); SO242-2 deep-sea image dataset (unpublished).	no	facultative	Meg_Hyalostylus	Mac	carnivore		Mac_Macrostylis	Würzberg L, Peters J, Brandt A (2011) Fatty acid patterns of Southern Ocean shelf and deep sea peracarid crustaceans and a possible food source, foraminiferans. Deep Res II 58:2027–2035.
Arthropoda	Crustacea	Malacostraca			Isopoda			Haploniscidae		Chauliodobiscus			Mac_Chauliodobiscus	Brix S, Osborn KJ, Kaiser S, Truskey SB, Schnurr SM, Brenke N, Malyutina M, Martinez-Arbizu P (2019) Adult life strategy affects distribution patterns in abyssal isopods – implications for conservation in Pacific nodule areas. Biogeosciences Discuss; Porifera taxonomist (D Kersken); SO242-2 deep-sea image dataset (unpublished).	no	facultative	Meg_Hyalostylus	Mac	carnivore		Mac_Magelona	Würzberg L, Peters J, Brandt A (2011) Fatty acid patterns of Southern Ocean shelf and deep sea peracarid crustaceans and a possible food source, foraminiferans. Deep Res II 58:2027–2035.
Arthropoda	Crustacea	Malacostraca			Isopoda			Haploniscidae		Chauliodobiscus			Mac_Chauliodobiscus	Brix S, Osborn KJ, Kaiser S, Truskey SB, Schnurr SM, Brenke N, Malyutina M, Martinez-Arbizu P (2019) Adult life strategy affects distribution patterns in abyssal isopods – implications for conservation in Pacific nodule areas. Biogeosciences Discuss; Porifera taxonomist (D Kersken); SO242-2 deep-sea image dataset (unpublished).	no	facultative	Meg_Hyalostylus	Mac	carnivore		Mac_Micronephthys	Würzberg L, Peters J, Brandt A (2011) Fatty acid patterns of Southern Ocean shelf and deep sea peracarid crustaceans and a possible food source, foraminiferans. Deep Res II 58:2027–2035.
Arthropoda	Crustacea	Malacostraca			Isopoda			Haploniscidae		Chauliodobiscus			Mac_Chauliodobiscus	Brix S, Osborn KJ, Kaiser S, Truskey SB, Schnurr SM, Brenke N, Malyutina M, Martinez-Arbizu P (2019) Adult life strategy affects distribution patterns in abyssal isopods – implications for conservation in Pacific nodule areas. Biogeosciences Discuss; Porifera taxonomist (D Kersken); SO242-2 deep-sea image dataset (unpublished).	no	facultative	Meg_Hyalostylus	Mac	carnivore		Mac_Mirabilicoxa	Würzberg L, Peters J, Brandt A (2011) Fatty acid patterns of Southern Ocean shelf and deep sea peracarid crustaceans and a possible food source, foraminiferans. Deep Res II 58:2027–2035.
Arthropoda	Crustacea	Malacostraca			Isopoda			Haploniscidae		Chauliodobiscus			Mac_Chauliodobiscus	Brix S, Osborn KJ, Kaiser S, Truskey SB, Schnurr SM, Brenke N, Malyutina M, Martinez-Arbizu P (2019) Adult life strategy affects distribution patterns in abyssal isopods – implications for conservation in Pacific nodule areas. Biogeosciences Discuss; Porifera taxonomist (D Kersken); SO242-2 deep-sea image dataset (unpublished).	no	facultative	Meg_Hyalostylus	Mac	carnivore		Mac_Munneurycope	Würzberg L, Peters J, Brandt A (2011) Fatty acid patterns of Southern Ocean shelf and deep sea peracarid crustaceans and a possible food source, foraminiferans. Deep Res II 58:2027–2035.
Arthropoda	Crustacea	Malacostraca			Isopoda			Haploniscidae		Chauliodobiscus			Mac_Chauliodobiscus	Brix S, Osborn KJ, Kaiser S, Truskey SB, Schnurr SM, Brenke N, Malyutina M, Martinez-Arbizu P (2019) Adult life strategy affects distribution patterns in abyssal isopods – implications for conservation in Pacific nodule areas. Biogeosciences Discuss; Porifera taxonomist (D Kersken); SO242-2 deep-sea image dataset (unpublished).	no	facultative	Meg_Hyalostylus	Mac	carnivore		Mac_Munnopsis	Würzberg L, Peters J, Brandt A (2011) Fatty acid patterns of Southern Ocean shelf and deep sea peracarid crustaceans and a possible food source, foraminiferans. Deep Res II 58:2027–2035.
Arthropoda	Crustacea	Malacostraca			Isopoda			Haploniscidae		Chauliodobiscus			Mac_Chauliodobiscus	Brix S, Osborn KJ, Kaiser S, Truskey SB, Schnurr SM, Brenke N, Malyutina M, Martinez-Arbizu P (2019) Adult life strategy affects distribution patterns in abyssal isopods – implications for conservation in Pacific nodule areas. Biogeosciences Discuss; Porifera taxonomist (D Kersken); SO242-2 deep-sea image dataset (unpublished).	no	facultative	Meg_Hyalostylus	Mac	carnivore		Mac_Mystides	Würzberg L, Peters J, Brandt A (2011) Fatty acid patterns of Southern Ocean shelf and deep sea peracarid crustaceans and a possible food source, foraminiferans. Deep Res II 58:2027–2035.
Arthropoda	Crustacea	Malacostraca			Isopoda			Haploniscidae		Chauliodobiscus			Mac_Chauliodobiscus	Brix S, Osborn KJ, Kaiser S, Truskey SB, Schnurr SM, Brenke N, Malyutina M, Martinez-Arbizu P (2019) Adult life strategy affects distribution patterns in abyssal isopods – implications for conservation in Pacific nodule areas. Biogeosciences Discuss; Porifera taxonomist (D Kersken); SO242-2 deep-sea image dataset (unpublished).	no	facultative	Meg_Hyalostylus	Mac	carnivore		Mac_Naineris	Würzberg L, Peters J, Brandt A (2011) Fatty acid patterns of Southern Ocean shelf and deep sea peracarid crustaceans and a possible food source, foraminiferans. Deep Res II 58:2027–2035.
Arthropoda	Crustacea	Malacostraca			Isopoda			Haploniscidae		Chauliodobiscus			Mac_Chauliodobiscus	Brix S, Osborn KJ, Kaiser S, Truskey SB, Schnurr SM, Brenke N, Malyutina M, Martinez-Arbizu P (2019) Adult life strategy affects distribution patterns in abyssal isopods – implications for conservation in Pacific nodule areas. Biogeosciences Discuss; Porifera taxonomist (D Kersken); SO242-2 deep-sea image dataset (unpublished).	no	facultative	Meg_Hyalostylus	Mac	carnivore		Mac_Nematoda	Würzberg L, Peters J, Brandt A (2011) Fatty acid patterns of Southern Ocean shelf and deep sea peracarid crustaceans and a possible food source, foraminiferans. Deep Res II 58:2027–2035.
Arthropoda	Crustacea	Malacostraca			Isopoda			Haploniscidae		Chauliodobiscus			Mac_Chauliodobiscus	Brix S, Osborn KJ, Kaiser S, Truskey SB, Schnurr SM, Brenke N, Malyutina M, Martinez-Arbizu P (2019) Adult life strategy affects distribution patterns in abyssal isopods – implications for conservation in Pacific nodule areas. Biogeosciences Discuss; Porifera taxonomist (D Kersken); SO242-2 deep-sea image dataset (unpublished).	no	facultative	Meg_Hyalostylus	Mac	carnivore		Mac_Nereis	Würzberg L, Peters J, Brandt A (2011) Fatty acid patterns of Southern Ocean shelf and deep sea peracarid crustaceans and a possible food source, foraminiferans. Deep Res II 58:2027–2035.
Arthropoda	Crustacea	Malacostraca			Isopoda			Haploniscidae		Chauliodobiscus			Mac_Chauliodobiscus	Brix S, Osborn KJ, Kaiser S, Truskey SB, Schnurr SM, Brenke N, Malyutina M, Martinez-Arbizu P (2019) Adult life strategy affects distribution patterns in abyssal isopods – implications for conservation in Pacific nodule areas. Biogeosciences Discuss; Porifera taxonomist (D Kersken); SO242-2 deep-sea image dataset (unpublished).	no	facultative	Meg_Hyalostylus	Mac	carnivore		Mac_Notomastus	Würzberg L, Peters J, Brandt A (2011) Fatty acid patterns of Southern Ocean shelf and deep sea peracarid crustaceans and a possible food source, foraminiferans. Deep Res II 58:2027–2035.
Arthropoda	Crustacea	Malacostraca			Isopoda			Haploniscidae		Chauliodobiscus			Mac_Chauliodobiscus	Brix S, Osborn KJ, Kaiser S, Truskey SB, Schnurr SM, Brenke N, Malyutina M, Martinez-Arbizu P (2019) Adult life strategy affects distribution patterns in abyssal isopods – implications for conservation in Pacific nodule areas. Biogeosciences Discuss; Porifera taxonomist (D Kersken); SO242-2 deep-sea image dataset (unpublished).	no	facultative	Meg_Hyalostylus	Mac	carnivore		Mac_Ophelina	Würzberg L, Peters J, Brandt A (2011) Fatty acid patterns of Southern Ocean shelf and deep sea peracarid crustaceans and a possible food source, foraminiferans. Deep Res II 58:2027–2035.
Arthropoda	Crustacea	Malacostraca			Isopoda			Haploniscidae		Chauliodobiscus			Mac_Chauliodobiscus	Brix S, Osborn KJ, Kaiser S, Truskey SB, Schnurr SM, Brenke N, Malyutina M, Martinez-Arbizu P (2019) Adult life strategy affects distribution patterns in abyssal isopods – implications for conservation in Pacific nodule areas. Biogeosciences Discuss; Porifera taxonomist (D Kersken); SO242-2 deep-sea image dataset (unpublished).	no	facultative	Meg_Hyalostylus	Mac	carnivore		Mac_Ophiuroidea	Würzberg L, Peters J, Brandt A (2011) Fatty acid patterns of Southern Ocean shelf and deep sea peracarid crustaceans and a possible food source, foraminiferans. Deep Res II 58:2027–2035.
Arthropoda	Crustacea	Malacostraca			Isopoda			Haploniscidae		Chauliodobiscus			Mac_Chauliodobiscus	Brix S, Osborn KJ, Kaiser S, Truskey SB, Schnurr SM, Brenke N, Malyutina M, Martinez-Arbizu P (2019) Adult life strategy affects distribution patterns in abyssal isopods – implications for conservation in Pacific nodule areas. Biogeosciences Discuss; Porifera taxonomist (D Kersken); SO242-2 deep-sea image dataset (unpublished).	no	facultative	Meg_Hyalostylus	Mac	carnivore		Mac_Orbiniella	Würzberg L, Peters J, Brandt A (2011) Fatty acid patterns of Southern Ocean shelf and deep sea peracarid crustaceans and a possible food source, foraminiferans. Deep Res II 58:2027–2035.
Arthropoda	Crustacea	Malacostraca			Isopoda			Haploniscidae		Chauliodobiscus			Mac_Chauliodobiscus	Brix S, Osborn KJ, Kaiser S, Truskey SB, Schnurr SM, Brenke N, Malyutina M, Martinez-Arbizu P (2019) Adult life strategy affects distribution patterns in abyssal isopods – implications for conservation in Pacific nodule areas. Biogeosciences Discuss; Porifera taxonomist (D Kersken); SO242-2 deep-sea image dataset (unpublished).	no	facultative	Meg_Hyalostylus	Mac	carnivore		Mac_Ostracoda	Würzberg L, Peters J, Brandt A (2011) Fatty acid patterns of Southern Ocean shelf and deep sea peracarid crustaceans and a possible food source, foraminiferans. Deep Res II 58:2027–2035.
Arthropoda	Crustacea	Malacostraca			Isopoda			Haploniscidae		Chauliodobiscus			Mac_Chauliodobiscus	Brix S, Osborn KJ, Kaiser S, Truskey SB, Schnurr SM, Brenke N, Malyutina M, Martinez-Arbizu P (2019) Adult life strategy affects distribution patterns in abyssal isopods – implications for conservation in Pacific nodule areas. Biogeosciences Discuss; Porifera taxonomist (D Kersken); SO242-2 deep-sea image dataset (unpublished).	no	facultative	Meg_Hyalostylus	Mac	carnivore		Mac_Paracallisoma	Würzberg L, Peters J, Brandt A (2011) Fatty acid patterns of Southern Ocean shelf and deep sea peracarid crustaceans and a possible food source, foraminiferans. Deep Res II 58:2027–2035.
Arthropoda	Crustacea	Malacostraca			Isopoda			Haploniscidae		Chauliodobiscus			Mac_Chauliodobiscus	Brix S, Osborn KJ, Kaiser S, Truskey SB, Schnurr SM, Brenke N, Malyutina M, Martinez-Arbizu P (2019) Adult life strategy affects distribution patterns in abyssal isopods – implications for conservation in Pacific nodule areas. Biogeosciences Discuss; Porifera taxonomist (D Kersken); SO242-2 deep-sea image dataset (unpublished).	no	facultative	Meg_Hyalostylus	Mac	carnivore		Mac_Paralicella	Würzberg L, Peters J, Brandt A (2011) Fatty acid patterns of Southern Ocean shelf and deep sea peracarid crustaceans and a possible food source, foraminiferans. Deep Res II 58:2027–2035.
Arthropoda	Crustacea	Malacostraca			Isopoda			Haploniscidae		Chauliodobiscus			Mac_Chauliodobiscus	Brix S, Osborn KJ, Kaiser S, Truskey SB, Schnurr SM, Brenke N, Malyutina M, Martinez-Arbizu P (2019) Adult life strategy affects distribution patterns in abyssal isopods – implications for conservation in Pacific nodule areas. Biogeosciences Discuss; Porifera taxonomist (D Kersken); SO242-2 deep-sea image dataset (unpublished).	no	facultative	Meg_Hyalostylus	Mac	carnivore		Mac_Paralipomera	Würzberg L, Peters J, Brandt A (2011) Fatty acid patterns of Southern Ocean shelf and deep sea peracarid crustaceans and a possible food source, foraminiferans. Deep Res II 58:2027–2035.
Arthropoda	Crustacea	Malacostraca			Isopoda			Haploniscidae		Chauliodobiscus			Mac_Chauliodobiscus	Brix S, Osborn KJ, Kaiser S, Truskey SB, Schnurr SM, Brenke N, Malyutina M, Martinez-Arbizu P (2019) Adult life strategy affects distribution patterns in abyssal isopods – implications for conservation in Pacific nodule areas. Biogeosciences Discuss; Porifera taxonomist (D Kersken); SO242-2 deep-sea image dataset (unpublished).	no	facultative	Meg_Hyalostylus	Mac	carnivore		Mac_Paramphinome	Würzberg L, Peters J, Brandt A (2011) Fatty acid patterns of Southern Ocean shelf and deep sea peracarid crustaceans and a possible food source, foraminiferans. Deep Res II 58:2027–2035.
Arthropoda	Crustacea	Malacostraca			Isopoda			Haploniscidae		Chauliodobiscus			Mac_Chauliodobiscus	Brix S, Osborn KJ, Kaiser S, Truskey SB, Schnurr SM, Brenke N, Malyutina M, Martinez-Arbizu P (2019) Adult life strategy affects distribution patterns in abyssal isopods – implications for conservation in Pacific nodule areas. Biogeosciences Discuss; Porifera taxonomist (D Kersken); SO242-2 deep-sea image dataset (unpublished).	no	facultative	Meg_Hyalostylus	Mac	carnivore		Mac_Paramunnopsis	Würzberg L, Peters J, Brandt A (2011) Fatty acid patterns of Southern Ocean shelf and deep sea peracarid crustaceans and a possible food source, foraminiferans. Deep Res II 58:2027–2035.
Arthropoda	Crustacea	Malacostraca			Isopoda			Haploniscidae		Chauliodobiscus			Mac_Chauliodobiscus	Brix S, Osborn KJ, Kaiser S, Truskey SB, Schnurr SM, Brenke N, Malyutina M, Martinez-Arbizu P (2019) Adult life strategy affects distribution patterns in abyssal isopods – implications for conservation in Pacific nodule areas. Biogeosciences Discuss; Porifera taxonomist (D Kersken); SO242-2 deep-sea image dataset (unpublished).	no	facultative	Meg_Hyalostylus	Mac	carnivore		Mac_Parandaniexis	Würzberg L, Peters J, Brandt A (2011) Fatty acid patterns of Southern Ocean shelf and deep sea peracarid crustaceans and a possible food source, foraminiferans. Deep Res II 58:2027–2035.
Arthropoda	Crustacea	Malacostraca			Isopoda			Haploniscidae		Chauliodobiscus			Mac_Chauliodobiscus	Brix S, Osborn KJ, Kaiser S, Truskey SB, Schnurr SM, Brenke N, Malyutina M, Martinez-Arbizu P (2019) Adult life strategy affects distribution patterns in abyssal isopods – implications for conservation in Pacific nodule areas. Biogeosciences Discuss; Porifera taxonomist (D Kersken); SO242-2 deep-sea image dataset (unpublished).	no	facultative	Meg_Hyalostylus	Mac	carnivore		Mac_Paraonella	Würzberg L, Peters J, Brandt A (2011) Fatty acid patterns of Southern Ocean shelf and deep sea peracarid crustaceans and a possible food source, foraminiferans. Deep Res II 58:2027–2035.
Arthropoda	Crustacea	Malacostraca			Isopoda			Haploniscidae		Chauliodobiscus			Mac_Chauliodobiscus	Brix S, Osborn KJ, Kaiser S, Truskey SB, Schnurr SM, Brenke N, Malyutina M, Martinez-Arbizu P (2019) Adult life strategy affects distribution patterns in abyssal isopods – implications for conservation in Pacific nodule areas. Biogeosciences Discuss; Porifera taxonomist (D Kersken); SO242-2 deep-sea image dataset (unpublished).	no	facultative	Meg_Hyalostylus	Mac	carnivore		Mac_Paropsurus	Würzberg L, Peters J, Brandt A (2011) Fatty acid patterns of Southern Ocean shelf and deep sea peracarid crustaceans and a possible food source, foraminiferans. Deep Res II 58:2027–2035.
Arthropoda	Crustacea	Malacostraca			Isopoda			Haploniscidae		Chauliodobiscus			Mac_Chauliodobiscus	Brix S, Osborn KJ, Kaiser S, Truskey SB, Schnurr SM, Brenke N, Malyutina M, Martinez-Arbizu P (2019) Adult life strategy affects distribution patterns in abyssal isopods – implications for conservation in Pacific nodule areas. Biogeosciences Discuss; Porifera taxonomist (D Kersken); SO242-2 deep-sea image dataset (unpublished).	no	facultative	Meg_Hyalostylus	Mac	carnivore		Mac_Pelosina	Würzberg L, Peters J, Brandt A (2011) Fatty acid patterns of Southern Ocean shelf and deep sea peracarid crustaceans and a possible food source, foraminiferans. Deep Res II 58:2027–2035.
Arthropoda	Crustacea	Malacostraca			Isopoda			Haploniscidae		Chauliodobiscus			Mac_Chauliodobiscus	Brix S, Osborn KJ, Kaiser S, Truskey SB, Schnurr SM, Brenke N, Malyutina M, Martinez-Arbizu P (2019) Adult life strategy affects distribution patterns in abyssal isopods – implications for conservation in Pacific nodule areas. Biogeosciences Discuss; Porifera taxonomist (D Kersken); SO242-2 deep-sea image dataset (unpublished).	no	facultative	Meg_Hyalostylus	Mac	carnivore		Mac_Phalloleucon	Würzberg L, Peters J, Brandt A (2011) Fatty acid patterns of Southern Ocean shelf and deep sea peracarid crustaceans and a possible food source, foraminiferans. Deep Res II 58:2027–2035.
Arthropoda	Crustacea	Malacostraca			Isopoda			Haploniscidae		Chauliodobiscus			Mac_Chauliodobiscus	Brix S, Osborn KJ, Kaiser S, Truskey SB, Schnurr SM, Brenke N, Malyutina M, Martinez-Arbizu P (2019) Adult life strategy affects distribution patterns in abyssal isopods – implications for conservation in Pacific nodule areas. Biogeosciences Discuss; Porifera taxonomist (D Kersken); SO242-2 deep-sea image dataset (unpublished).	no	facultative	Meg_Hyalostylus	Mac	carnivore		Mac_Phyllochaetopterus	Würzberg L, Peters J, Brandt A (2011) Fatty acid patterns of Southern Ocean shelf and deep sea peracarid crustaceans and a possible food source, foraminiferans. Deep Res II 58:2027–2035.
Arthropoda	Crustacea	Malacostraca			Isopoda			Haploniscidae		Chauliodobiscus			Mac_Chauliodobiscus	Brix S, Osborn KJ, Kaiser S, Truskey SB, Schnurr SM, Brenke N, Malyutina M, Martinez-Arbizu P (2019) Adult life strategy affects distribution patterns in abyssal isopods – implications for conservation in Pacific nodule areas. Biogeosciences Discuss; Porifera taxonomist (D Kersken); SO242-2 deep-sea image dataset (unpublished).	no	facultative	Meg_Hyalostylus	Mac	carnivore		Mac_Pilargis	Würzberg L, Peters J, Brandt A (2011) Fatty acid patterns of Southern Ocean shelf and deep sea peracarid crustaceans and a possible food source, foraminiferans. Deep Res II 58:2027–2035.
Arthropoda	Crustacea	Malacostraca			Isopoda			Haploniscidae		Chauliodobiscus			Mac_Chauliodobiscus	Brix S, Osborn KJ, Kaiser S, Truskey SB, Schnurr SM, Brenke N, Malyutina M, Martinez-Arbizu P (2019) Adult life strategy affects distribution patterns in abyssal isopods – implications for conservation in Pacific nodule areas. Biogeosciences Discuss; Porifera taxonomist (D Kersken); SO242-2 deep-sea image dataset (unpublished).	no	facultative	Meg_Hyalostylus	Mac	carnivore		Mac_Polynoidae	Würzberg L, Peters J, Brandt A (2011) Fatty acid patterns of Southern Ocean shelf and deep sea peracarid crustaceans and a possible food source, foraminiferans. Deep Res II 58:2027–2035.
Arthropoda	Crustacea	Malacostraca			Isopoda			Haploniscidae		Chauliodobiscus			Mac_Chauliodobiscus	Brix S, Osborn KJ, Kaiser S, Truskey SB, Schnurr SM, Brenke N, Malyutina M, Martinez-Arbizu P (2019) Adult life strategy affects distribution patterns in abyssal isopods – implications for conservation in Pacific nodule areas. Biogeosciences Discuss; Porifera taxonomist (D Kersken); SO242-2 deep-sea image dataset (unpublished).	no	facultative	Meg_Hyalostylus	Mac	carnivore		Mac_Porifera	Würzberg L, Peters J, Brandt A (2011) Fatty acid patterns of Southern Ocean shelf and deep sea peracarid crustaceans and a possible food source, foraminiferans. Deep Res II 58:2027–2035.
Arthropoda	Crustacea	Malacostraca			Isopoda			Haploniscidae		Chauliodobiscus			Mac_Chauliodobiscus	Brix S, Osborn KJ, Kaiser S, Truskey SB, Schnurr SM, Brenke N, Malyutina M, Martinez-Arbizu P (2019) Adult life strategy affects distribution patterns in abyssal isopods – implications for conservation in Pacific nodule areas. Biogeosciences Discuss; Porifera taxonomist (D Kersken); SO242-2 deep-sea image dataset (unpublished).	no	facultative	Meg_Hyalostylus	Mac	carnivore		Mac_Prionospio	Würzberg L, Peters J, Brandt A (2011) Fatty acid patterns of Southern Ocean shelf and deep sea peracarid crustaceans and a possible food source, foraminiferans. Deep Res II 58:2027–2035.
Arthropoda	Crustacea	Malacostraca			Isopoda			Haploniscidae		Chauliodobiscus			Mac_Chauliodobiscus	Brix S, Osborn KJ, Kaiser S, Truskey SB, Schnurr SM, Brenke N, Malyutina M, Martinez-Arbizu P (2019) Adult life strategy affects distribution patterns in abyssal isopods – implications for conservation in Pacific nodule areas. Biogeosciences Discuss; Porifera taxonomist (D Kersken); SO242-2 deep-sea image dataset (unpublished).	no	facultative	Meg_Hyalostylus	Mac	carnivore		Mac_Prochelator	Würzberg L, Peters J, Brandt A (2011) Fatty acid patterns of Southern Ocean shelf and deep sea peracarid crustaceans and a possible food source, foraminiferans. Deep Res II 58:2027–2035.
Arthropoda	Crustacea	Malacostraca			Isopoda			Haploniscidae		Chauliodobiscus			Mac_Chauliodobiscus	Brix S, Osborn KJ, Kaiser S, Truskey SB, Schnurr SM, Brenke N, Malyutina M, Martinez-Arbizu P (2019) Adult life strategy affects distribution patterns in abyssal isopods – implications for conservation in Pacific nodule areas. Biogeosciences Discuss; Porifera taxonomist (D Kersken); SO242-2 deep-sea image dataset (unpublished).	no	facultative	Meg_Hyalostylus	Mac	carnivore		Mac_Psammetta	Würzberg L, Peters J, Brandt A (2011) Fatty acid patterns of Southern Ocean shelf and deep sea peracarid crustaceans and a possible food source, foraminiferans. Deep Res II 58:2027–2035.
Arthropoda	Crustacea	Malacostraca			Isopoda			Haploniscidae		Chauliodobiscus			Mac_Chauliodobiscus	Brix S, Osborn KJ, Kaiser S, Truskey SB, Schnurr SM, Brenke N, Malyutina M, Martinez-Arbizu P (2019) Adult life strategy affects distribution patterns in abyssal isopods – implications for conservation in Pacific nodule areas. Biogeosciences Discuss; Porifera taxonomist (D Kersken); SO242-2 deep-sea image dataset (unpublished).	no	facultative	Meg_Hyalostylus	Mac	carnivore		Mac_Psammolyce	Würzberg L, Peters J, Brandt A (2011) Fatty acid patterns of Southern Ocean shelf and deep sea peracarid crustaceans and a possible food source, foraminiferans. Deep Res II 58:2027–2035.
Arthropoda	Crustacea	Malacostraca			Isopoda			Haploniscidae		Chauliodobiscus			Mac_Chauliodobiscus	Brix S, Osborn KJ, Kaiser S, Truskey SB, Schnurr SM, Brenke N, Malyutina M, Martinez-Arbizu P (2019) Adult life strategy affects distribution patterns in abyssal isopods – implications for conservation in Pacific nodule areas. Biogeosciences Discuss; Porifera taxonomist (D Kersken); SO242-2 deep-sea image dataset (unpublished).	no	facultative	Meg_Hyalostylus	Mac	carnivore		Mac_Pyrgo	Würzberg L, Peters J, Brandt A (2011) Fatty acid patterns of Southern Ocean shelf and deep sea peracarid crustaceans and a possible food source, foraminiferans. Deep Res II 58:2027–2035.
Arthropoda	Crustacea	Malacostraca			Isopoda			Haploniscidae		Chauliodobiscus			Mac_Chauliodobiscus	Brix S, Osborn KJ, Kaiser S, Truskey SB, Schnurr SM, Brenke N, Malyutina M, Martinez-Arbizu P (2019) Adult life strategy affects distribution patterns in abyssal isopods – implications for conservation in Pacific nodule areas. Biogeosciences Discuss; Porifera taxonomist (D Kersken); SO242-2 deep-sea image dataset (unpublished).	no	facultative	Meg_Hyalostylus	Mac	carnivore		Mac_Radiozoa	Würzberg L, Peters J, Brandt A (2011) Fatty acid patterns of Southern Ocean shelf and deep sea peracarid crustaceans and a possible food source, foraminiferans. Deep Res II 58:2027–2035.
Arthropoda	Crustacea	Malacostraca			Isopoda			Haploniscidae		Chauliodobiscus			Mac_Chauliodobiscus	Brix S, Osborn KJ, Kaiser S, Truskey SB, Schnurr SM, Brenke N, Malyutina M, Martinez-Arbizu P (2019) Adult life strategy affects distribution patterns in abyssal isopods – implications for conservation in Pacific nodule areas. Biogeosciences Discuss; Porifera taxonomist (D Kersken); SO242-2 deep-sea image dataset (unpublished).	no	facultative	Meg_Hyalostylus	Mac	carnivore		Mac_Rectisura	Würzberg L, Peters J, Brandt A (2011) Fatty acid patterns of Southern Ocean shelf and deep sea peracarid crustaceans and a possible food source, foraminiferans. Deep Res II 58:2027–2035.
Arthropoda	Crustacea	Malacostraca			Isopoda			Haploniscidae		Chauliodobiscus			Mac_Chauliodobiscus	Brix S, Osborn KJ, Kaiser S, Truskey SB, Schnurr SM, Brenke N, Malyutina M, Martinez-Arbizu P (2019) Adult life strategy affects distribution patterns in abyssal isopods – implications for conservation in Pacific nodule areas. Biogeosciences Discuss; Porifera taxonomist (D Kersken); SO242-2 deep-sea image dataset (unpublished).	no	facultative	Meg_Hyalostylus	Mac	carnivore		Mac_Reticulammina	Würzberg L, Peters J, Brandt A (2011) Fatty acid patterns of Southern Ocean shelf and deep sea peracarid crustaceans and a possible food source, foraminiferans. Deep Res II 58:2027–2035.
Arthropoda	Crustacea	Malacostraca			Isopoda			Haploniscidae		Chauliodobiscus			Mac_Chauliodobiscus	Brix S, Osborn KJ, Kaiser S, Truskey SB, Schnurr SM, Brenke N, Malyutina M, Martinez-Arbizu P (2019) Adult life strategy affects distribution patterns in abyssal isopods – implications for conservation in Pacific nodule areas. Biogeosciences Discuss; Porifera taxonomist (D Kersken); SO242-2 deep-sea image dataset (unpublished).	no	facultative	Meg_Hyalostylus	Mac	carnivore		Mac_Rhodine	Würzberg L, Peters J, Brandt A (2011) Fatty acid patterns of Southern Ocean shelf and deep sea peracarid crustaceans and a possible food source, foraminiferans. Deep Res II 58:2027–2035.
Arthropoda	Crustacea	Malacostraca			Isopoda			Haploniscidae		Chauliodobiscus			Mac_Chauliodobiscus	Brix S, Osborn KJ, Kaiser S, Truskey SB, Schnurr SM, Brenke N, Malyutina M, Martinez-Arbizu P (2019) Adult life strategy affects distribution patterns in abyssal isopods – implications for conservation in Pacific nodule areas. Biogeosciences Discuss; Porifera taxonomist (D Kersken); SO242-2 deep-sea image dataset (unpublished).	no	facultative	Meg_Hyalostylus	Mac	carnivore		Mac_Scaphopoda	Würzberg L, Peters J, Brandt A (2011) Fatty acid patterns of Southern Ocean shelf and deep sea peracarid crustaceans and a possible food source, foraminiferans. Deep Res II 58:2027–2035.
Arthropoda	Crustacea	Malacostraca			Isopoda			Haploniscidae		Chauliodobiscus			Mac_Chauliodobiscus	Brix S, Osborn KJ, Kaiser S, Truskey SB, Schnurr SM, Brenke N, Malyutina M, Martinez-Arbizu P (2019) Adult life strategy affects distribution patterns in abyssal isopods – implications for conservation in Pacific nodule areas. Biogeosciences Discuss; Porifera taxonomist (D Kersken); SO242-2 deep-sea image dataset (unpublished).	no	facultative	Meg_Hyalostylus	Mac	carnivore		Mac_Sigambra	Würzberg L, Peters J, Brandt A (2011) Fatty acid patterns of Southern Ocean shelf and deep sea peracarid crustaceans and a possible food source, foraminiferans. Deep Res II 58:2027–2035.
Arthropoda	Crustacea	Malacostraca			Isopoda			Haploniscidae		Chauliodobiscus			Mac_Chauliodobiscus	Brix S, Osborn KJ, Kaiser S, Truskey SB, Schnurr SM, Brenke N, Malyutina M, Martinez-Arbizu P (2019) Adult life strategy affects distribution patterns in abyssal isopods – implications for conservation in Pacific nodule areas. Biogeosciences Discuss; Porifera taxonomist (D Kersken); SO242-2 deep-sea image dataset (unpublished).	no	facultative	Meg_Hyalostylus	Mac	carnivore		Mac_Sphaerodoridium	Würzberg L, Peters J, Brandt A (2011) Fatty acid patterns of Southern Ocean shelf and deep sea peracarid crustaceans and a possible food source, foraminiferans. Deep Res II 58:2027–2035.
Arthropoda	Crustacea	Malacostraca			Isopoda			Haploniscidae		Chauliodobiscus			Mac_Chauliodobiscus	Brix S, Osborn KJ, Kaiser S, Truskey SB, Schnurr SM, Brenke N, Malyutina M, Martinez-Arbizu P (2019) Adult life strategy affects distribution patterns in abyssal isopods – implications for conservation in Pacific nodule areas. Biogeosciences Discuss; Porifera taxonomist (D Kersken); SO242-2 deep-sea image dataset (unpublished).	no	facultative	Meg_Hyalostylus	Mac	carnivore		Mac_Sphaerodoropsis	Würzberg L, Peters J, Brandt A (2011) Fatty acid patterns of Southern Ocean shelf and deep sea peracarid crustaceans and a possible food source, foraminiferans. Deep Res II 58:2027–2035.
Arthropoda	Crustacea	Malacostraca			Isopoda			Haploniscidae		Chauliodobiscus			Mac_Chauliodobiscus	Brix S, Osborn KJ, Kaiser S, Truskey SB, Schnurr SM, Brenke N, Malyutina M, Martinez-Arbizu P (2019) Adult life strategy affects distribution patterns in abyssal isopods – implications for conservation in Pacific nodule areas. Biogeosciences Discuss; Porifera taxonomist (D Kersken); SO242-2 deep-sea image dataset (unpublished).	no	facultative	Meg_Hyalostylus	Mac	carnivore		Mac_Spiophanes	Würzberg L, Peters J, Brandt A (2011) Fatty acid patterns of Southern Ocean shelf and deep sea peracarid crustaceans and a possible food source, foraminiferans. Deep Res II 58:2027–2035.
Arthropoda	Crustacea	Malacostraca			Isopoda			Haploniscidae		Chauliodobiscus			Mac_Chauliodobiscus	Brix S, Osborn KJ, Kaiser S, Truskey SB, Schnurr SM, Brenke N, Malyutina M, Martinez-Arbizu P (2019) Adult life strategy affects distribution patterns in abyssal isopods – implications for conservation in Pacific nodule areas. Biogeosciences Discuss; Porifera taxonomist (D Kersken); SO242-2 deep-sea image dataset (unpublished).	no	facultative	Meg_Hyalostylus	Mac	carnivore		Mac_Stannomidae	Würzberg L, Peters J, Brandt A (2011) Fatty acid patterns of Southern Ocean shelf and deep sea peracarid crustaceans and a possible food source, foraminiferans. Deep Res II 58:2027–2035.
Arthropoda	Crustacea	Malacostraca			Isopoda			Haploniscidae		Chauliodobiscus			Mac_Chauliodobiscus	Brix S, Osborn KJ, Kaiser S, Truskey SB, Schnurr SM, Brenke N, Malyutina M, Martinez-Arbizu P (2019) Adult life strategy affects distribution patterns in abyssal isopods – implications for conservation in Pacific nodule areas. Biogeosciences Discuss; Porifera taxonomist (D Kersken); SO242-2 deep-sea image dataset (unpublished).	no	facultative	Meg_Hyalostylus	Mac	carnivore		Mac_Stephonyx	Würzberg L, Peters J, Brandt A (2011) Fatty acid patterns of Southern Ocean shelf and deep sea peracarid crustaceans and a possible food source, foraminiferans. Deep Res II 58:2027–2035.
Arthropoda	Crustacea	Malacostraca			Isopoda			Haploniscidae		Chauliodobiscus			Mac_Chauliodobiscus	Brix S, Osborn KJ, Kaiser S, Truskey SB, Schnurr SM, Brenke N, Malyutina M, Martinez-Arbizu P (2019) Adult life strategy affects distribution patterns in abyssal isopods – implications for conservation in Pacific nodule areas. Biogeosciences Discuss; Porifera taxonomist (D Kersken); SO242-2 deep-sea image dataset (unpublished).	no	facultative	Meg_Hyalostylus	Mac	carnivore		Mac_Storthyngura	Würzberg L, Peters J, Brandt A (2011) Fatty acid patterns of Southern Ocean shelf and deep sea peracarid crustaceans and a possible food source, foraminiferans. Deep Res II 58:2027–2035.
Arthropoda	Crustacea	Malacostraca			Isopoda			Haploniscidae		Chauliodobiscus			Mac_Chauliodobiscus	Brix S, Osborn KJ, Kaiser S, Truskey SB, Schnurr SM, Brenke N, Malyutina M, Martinez-Arbizu P (2019) Adult life strategy affects distribution patterns in abyssal isopods – implications for conservation in Pacific nodule areas. Biogeosciences Discuss; Porifera taxonomist (D Kersken); SO242-2 deep-sea image dataset (unpublished).	no	facultative	Meg_Hyalostylus	Mac	carnivore		Mac_Syringamminidae	Würzberg L, Peters J, Brandt A (2011) Fatty acid patterns of Southern Ocean shelf and deep sea peracarid crustaceans and a possible food source, foraminiferans. Deep Res II 58:2027–2035.
Arthropoda	Crustacea	Malacostraca			Isopoda			Haploniscidae		Chauliodobiscus			Mac_Chauliodobiscus	Brix S, Osborn KJ, Kaiser S, Truskey SB, Schnurr SM, Brenke N, Malyutina M, Martinez-Arbizu P (2019) Adult life strategy affects distribution patterns in abyssal isopods – implications for conservation in Pacific nodule areas. Biogeosciences Discuss; Porifera taxonomist (D Kersken); SO242-2 deep-sea image dataset (unpublished).	no	facultative	Meg_Hyalostylus	Mac	carnivore		Mac_Tachytrypane	Würzberg L, Peters J, Brandt A (2011) Fatty acid patterns of Southern Ocean shelf and deep sea peracarid crustaceans and a possible food source, foraminiferans. Deep Res II 58:2027–2035.
Arthropoda	Crustacea	Malacostraca			Isopoda			Haploniscidae		Chauliodobiscus			Mac_Chauliodobiscus	Brix S, Osborn KJ, Kaiser S, Truskey SB, Schnurr SM, Brenke N, Malyutina M, Martinez-Arbizu P (2019) Adult life strategy affects distribution patterns in abyssal isopods – implications for conservation in Pacific nodule areas. Biogeosciences Discuss; Porifera taxonomist (D Kersken); SO242-2 deep-sea image dataset (unpublished).	no	facultative	Meg_Hyalostylus	Mac	carnivore		Mac_Tanaidacea	Würzberg L, Peters J, Brandt A (2011) Fatty acid patterns of Southern Ocean shelf and deep sea peracarid crustaceans and a possible food source, foraminiferans. Deep Res II 58:2027–2035.
Arthropoda	Crustacea	Malacostraca			Isopoda			Haploniscidae		Chauliodobiscus			Mac_Chauliodobiscus	Brix S, Osborn KJ, Kaiser S, Truskey SB, Schnurr SM, Brenke N, Malyutina M, Martinez-Arbizu P (2019) Adult life strategy affects distribution patterns in abyssal isopods – implications for conservation in Pacific nodule areas. Biogeosciences Discuss; Porifera taxonomist (D Kersken); SO242-2 deep-sea image dataset (unpublished).	no	facultative	Meg_Hyalostylus	Mac	carnivore		Mac_Tectovalopsis	Würzberg L, Peters J, Brandt A (2011) Fatty acid patterns of Southern Ocean shelf and deep sea peracarid crustaceans and a possible food source, foraminiferans. Deep Res II 58:2027–2035.
Arthropoda	Crustacea	Malacostraca			Isopoda			Haploniscidae		Chauliodobiscus			Mac_Chauliodobiscus	Brix S, Osborn KJ, Kaiser S, Truskey SB, Schnurr SM, Brenke N, Malyutina M, Martinez-Arbizu P (2019) Adult life strategy affects distribution patterns in abyssal isopods – implications for conservation in Pacific nodule areas. Biogeosciences Discuss; Porifera taxonomist (D Kersken); SO242-2 deep-sea image dataset (unpublished).	no	facultative	Meg_Hyalostylus	Mac	carnivore		Mac_Thelepodinae	Würzberg L, Peters J, Brandt A (2011) Fatty acid patterns of Southern Ocean shelf and deep sea peracarid crustaceans and a possible food source, foraminiferans. Deep Res II 58:2027–2035.
Arthropoda	Crustacea	Malacostraca			Isopoda			Haploniscidae		Chauliodobiscus			Mac_Chauliodobiscus	Brix S, Osborn KJ, Kaiser S, Truskey SB, Schnurr SM, Brenke N, Malyutina M, Martinez-Arbizu P (2019) Adult life strategy affects distribution patterns in abyssal isopods – implications for conservation in Pacific nodule areas. Biogeosciences Discuss; Porifera taxonomist (D Kersken); SO242-2 deep-sea image dataset (unpublished).	no	facultative	Meg_Hyalostylus	Mac	carnivore		Mac_Thurammina	Würzberg L, Peters J, Brandt A (2011) Fatty acid patterns of Southern Ocean shelf and deep sea peracarid crustaceans and a possible food source, foraminiferans. Deep Res II 58:2027–2035.
Arthropoda	Crustacea	Malacostraca			Isopoda			Haploniscidae		Chauliodobiscus			Mac_Chauliodobiscus	Brix S, Osborn KJ, Kaiser S, Truskey SB, Schnurr SM, Brenke N, Malyutina M, Martinez-Arbizu P (2019) Adult life strategy affects distribution patterns in abyssal isopods – implications for conservation in Pacific nodule areas. Biogeosciences Discuss; Porifera taxonomist (D Kersken); SO242-2 deep-sea image dataset (unpublished).	no	facultative	Meg_Hyalostylus	Mac	carnivore		Mac_Travisia	Würzberg L, Peters J, Brandt A (2011) Fatty acid patterns of Southern Ocean shelf and deep sea peracarid crustaceans and a possible food source, foraminiferans. Deep Res II 58:2027–2035.
Arthropoda	Crustacea	Malacostraca			Isopoda			Haploniscidae		Chauliodobiscus			Mac_Chauliodobiscus	Brix S, Osborn KJ, Kaiser S, Truskey SB, Schnurr SM, Brenke N, Malyutina M, Martinez-Arbizu P (2019) Adult life strategy affects distribution patterns in abyssal isopods – implications for conservation in Pacific nodule areas. Biogeosciences Discuss; Porifera taxonomist (D Kersken); SO242-2 deep-sea image dataset (unpublished).	no	facultative	Meg_Hyalostylus	Mac	carnivore		Mac_Trochochaeta	Würzberg L, Peters J, Brandt A (2011) Fatty acid patterns of Southern Ocean shelf and deep sea peracarid crustaceans and a possible food source, foraminiferans. Deep Res II 58:2027–2035.
Arthropoda	Crustacea	Malacostraca			Isopoda			Haploniscidae		Chauliodobiscus			Mac_Chauliodobiscus	Brix S, Osborn KJ, Kaiser S, Truskey SB, Schnurr SM, Brenke N, Malyutina M, Martinez-Arbizu P (2019) Adult life strategy affects distribution patterns in abyssal isopods – implications for conservation in Pacific nodule areas. Biogeosciences Discuss; Porifera taxonomist (D Kersken); SO242-2 deep-sea image dataset (unpublished).	no	facultative	Meg_Hyalostylus	Mac	carnivore		Mac_Valettietta	Würzberg L, Peters J, Brandt A (2011) Fatty acid patterns of Southern Ocean shelf and deep sea peracarid crustaceans and a possible food source, foraminiferans. Deep Res II 58:2027–2035.
Arthropoda	Crustacea	Malacostraca			Isopoda			Munnopsidae		Disconectes			Mac_Disconectes	Brix S, Osborn KJ, Kaiser S, Truskey SB, Schnurr SM, Brenke N, Malyutina M, Martinez-Arbizu P (2019) Adult life strategy affects distribution patterns in abyssal isopods – implications for conservation in Pacific nodule areas. Biogeosciences Discuss; Porifera taxonomist (D Kersken); SO242-2 deep-sea image dataset (unpublished).	no	facultative	Meg_Hyalonema	Mac	carnivore	Foraminifera	Mac_Ammodiscus	Würzberg L, Peters J, Brandt A (2011) Fatty acid patterns of Southern Ocean shelf and deep sea peracarid crustaceans and a possible food source, foraminiferans. Deep Res II 58:2027–2035.
Arthropoda	Crustacea	Malacostraca			Isopoda			Munnopsidae		Disconectes			Mac_Disconectes	Brix S, Osborn KJ, Kaiser S, Truskey SB, Schnurr SM, Brenke N, Malyutina M, Martinez-Arbizu P (2019) Adult life strategy affects distribution patterns in abyssal isopods – implications for conservation in Pacific nodule areas. Biogeosciences Discuss; Porifera taxonomist (D Kersken); SO242-2 deep-sea image dataset (unpublished).	no	facultative	Meg_Hyalostylus	Mac	carnivore	Foraminifera	Mac_Bathysiphon	Würzberg L, Peters J, Brandt A (2011) Fatty acid patterns of Southern Ocean shelf and deep sea peracarid crustaceans and a possible food source, foraminiferans. Deep Res II 58:2027–2035.
Arthropoda	Crustacea	Malacostraca			Isopoda			Munnopsidae		Disconectes			Mac_Disconectes	Brix S, Osborn KJ, Kaiser S, Truskey SB, Schnurr SM, Brenke N, Malyutina M, Martinez-Arbizu P (2019) Adult life strategy affects distribution patterns in abyssal isopods – implications for conservation in Pacific nodule areas. Biogeosciences Discuss; Porifera taxonomist (D Kersken); SO242-2 deep-sea image dataset (unpublished).	no	facultative	Meg_Hyalostylus	Mac	carnivore	Foraminifera	Mac_Cerelasmidae	Würzberg L, Peters J, Brandt A (2011) Fatty acid patterns of Southern Ocean shelf and deep sea peracarid crustaceans and a possible food source, foraminiferans. Deep Res II 58:2027–2035.
Arthropoda	Crustacea	Malacostraca			Isopoda			Munnopsidae		Disconectes			Mac_Disconectes	Brix S, Osborn KJ, Kaiser S, Truskey SB, Schnurr SM, Brenke N, Malyutina M, Martinez-Arbizu P (2019) Adult life strategy affects distribution patterns in abyssal isopods – implications for conservation in Pacific nodule areas. Biogeosciences Discuss; Porifera taxonomist (D Kersken); SO242-2 deep-sea image dataset (unpublished).	no	facultative	Meg_Hyalostylus	Mac	carnivore	Foraminifera	Mac_Crithionina	Würzberg L, Peters J, Brandt A (2011) Fatty acid patterns of Southern Ocean shelf and deep sea peracarid crustaceans and a possible food source, foraminiferans. Deep Res II 58:2027–2035.
Arthropoda	Crustacea	Malacostraca			Isopoda			Munnopsidae		Disconectes			Mac_Disconectes	Brix S, Osborn KJ, Kaiser S, Truskey SB, Schnurr SM, Brenke N, Malyutina M, Martinez-Arbizu P (2019) Adult life strategy affects distribution patterns in abyssal isopods – implications for conservation in Pacific nodule areas. Biogeosciences Discuss; Porifera taxonomist (D Kersken); SO242-2 deep-sea image dataset (unpublished).	no	facultative	Meg_Hyalostylus	Mac	carnivore	Foraminifera	Mac_Haplophragmoides	Würzberg L, Peters J, Brandt A (2011) Fatty acid patterns of Southern Ocean shelf and deep sea peracarid crustaceans and a possible food source, foraminiferans. Deep Res II 58:2027–2035.
Arthropoda	Crustacea	Malacostraca			Isopoda			Munnopsidae		Disconectes			Mac_Disconectes	Brix S, Osborn KJ, Kaiser S, Truskey SB, Schnurr SM, Brenke N, Malyutina M, Martinez-Arbizu P (2019) Adult life strategy affects distribution patterns in abyssal isopods – implications for conservation in Pacific nodule areas. Biogeosciences Discuss; Porifera taxonomist (D Kersken); SO242-2 deep-sea image dataset (unpublished).	no	facultative	Meg_Hyalostylus	Mac	carnivore	Foraminifera	Mac_Pelosina	Würzberg L, Peters J, Brandt A (2011) Fatty acid patterns of Southern Ocean shelf and deep sea peracarid crustaceans and a possible food source, foraminiferans. Deep Res II 58:2027–2035.
Arthropoda	Crustacea	Malacostraca			Isopoda			Munnopsidae		Disconectes			Mac_Disconectes	Brix S, Osborn KJ, Kaiser S, Truskey SB, Schnurr SM, Brenke N, Malyutina M, Martinez-Arbizu P (2019) Adult life strategy affects distribution patterns in abyssal isopods – implications for conservation in Pacific nodule areas. Biogeosciences Discuss; Porifera taxonomist (D Kersken); SO242-2 deep-sea image dataset (unpublished).	no	facultative	Meg_Hyalostylus	Mac	carnivore	Foraminifera	Mac_Psammetta	Würzberg L, Peters J, Brandt A (2011) Fatty acid patterns of Southern Ocean shelf and deep sea peracarid crustaceans and a possible food source, foraminiferans. Deep Res II 58:2027–2035.
Arthropoda	Crustacea	Malacostraca			Isopoda			Munnopsidae		Disconectes			Mac_Disconectes	Brix S, Osborn KJ, Kaiser S, Truskey SB, Schnurr SM, Brenke N, Malyutina M, Martinez-Arbizu P (2019) Adult life strategy affects distribution patterns in abyssal isopods – implications for conservation in Pacific nodule areas. Biogeosciences Discuss; Porifera taxonomist (D Kersken); SO242-2 deep-sea image dataset (unpublished).	no	facultative	Meg_Hyalostylus	Mac	carnivore	Foraminifera	Mac_Pyrgo	Würzberg L, Peters J, Brandt A (2011) Fatty acid patterns of Southern Ocean shelf and deep sea peracarid crustaceans and a possible food source, foraminiferans. Deep Res II 58:2027–2035.
Arthropoda	Crustacea	Malacostraca			Isopoda			Munnopsidae		Disconectes			Mac_Disconectes	Brix S, Osborn KJ, Kaiser S, Truskey SB, Schnurr SM, Brenke N, Malyutina M, Martinez-Arbizu P (2019) Adult life strategy affects distribution patterns in abyssal isopods – implications for conservation in Pacific nodule areas. Biogeosciences Discuss; Porifera taxonomist (D Kersken); SO242-2 deep-sea image dataset (unpublished).	no	facultative	Meg_Hyalostylus	Mac	carnivore	Foraminifera	Mac_Reticulammina	Würzberg L, Peters J, Brandt A (2011) Fatty acid patterns of Southern Ocean shelf and deep sea peracarid crustaceans and a possible food source, foraminiferans. Deep Res II 58:2027–2035.
Arthropoda	Crustacea	Malacostraca			Isopoda			Munnopsidae		Disconectes			Mac_Disconectes	Brix S, Osborn KJ, Kaiser S, Truskey SB, Schnurr SM, Brenke N, Malyutina M, Martinez-Arbizu P (2019) Adult life strategy affects distribution patterns in abyssal isopods – implications for conservation in Pacific nodule areas. Biogeosciences Discuss; Porifera taxonomist (D Kersken); SO242-2 deep-sea image dataset (unpublished).	no	facultative	Meg_Hyalostylus	Mac	carnivore	Foraminifera	Mac_Stannomidae	Würzberg L, Peters J, Brandt A (2011) Fatty acid patterns of Southern Ocean shelf and deep sea peracarid crustaceans and a possible food source, foraminiferans. Deep Res II 58:2027–2035.
Arthropoda	Crustacea	Malacostraca			Isopoda			Munnopsidae		Disconectes			Mac_Disconectes	Brix S, Osborn KJ, Kaiser S, Truskey SB, Schnurr SM, Brenke N, Malyutina M, Martinez-Arbizu P (2019) Adult life strategy affects distribution patterns in abyssal isopods – implications for conservation in Pacific nodule areas. Biogeosciences Discuss; Porifera taxonomist (D Kersken); SO242-2 deep-sea image dataset (unpublished).	no	facultative	Meg_Hyalostylus	Mac	carnivore	Foraminifera	Mac_Syringamminidae	Würzberg L, Peters J, Brandt A (2011) Fatty acid patterns of Southern Ocean shelf and deep sea peracarid crustaceans and a possible food source, foraminiferans. Deep Res II 58:2027–2035.
Arthropoda	Crustacea	Malacostraca			Isopoda			Munnopsidae		Disconectes			Mac_Disconectes	Brix S, Osborn KJ, Kaiser S, Truskey SB, Schnurr SM, Brenke N, Malyutina M, Martinez-Arbizu P (2019) Adult life strategy affects distribution patterns in abyssal isopods – implications for conservation in Pacific nodule areas. Biogeosciences Discuss; Porifera taxonomist (D Kersken); SO242-2 deep-sea image dataset (unpublished).	no	facultative	Meg_Hyalostylus	Mac	carnivore	Foraminifera	Mac_Thurammina	Würzberg L, Peters J, Brandt A (2011) Fatty acid patterns of Southern Ocean shelf and deep sea peracarid crustaceans and a possible food source, foraminiferans. Deep Res II 58:2027–2035.
Arthropoda	Crustacea	Malacostraca			Isopoda			Munnopsidae		Disconectes			Mac_Disconectes	Brix S, Osborn KJ, Kaiser S, Truskey SB, Schnurr SM, Brenke N, Malyutina M, Martinez-Arbizu P (2019) Adult life strategy affects distribution patterns in abyssal isopods – implications for conservation in Pacific nodule areas. Biogeosciences Discuss; Porifera taxonomist (D Kersken); SO242-2 deep-sea image dataset (unpublished).	no	facultative	Meg_Hyalostylus	Mac	carnivore	Foraminifera	Meg_Stannophyllum	Würzberg L, Peters J, Brandt A (2011) Fatty acid patterns of Southern Ocean shelf and deep sea peracarid crustaceans and a possible food source, foraminiferans. Deep Res II 58:2027–2035.
Arthropoda	Crustacea	Malacostraca			Isopoda			Munnopsidae		Eurycope			Mac_Eurycope	Brix S, Osborn KJ, Kaiser S, Truskey SB, Schnurr SM, Brenke N, Malyutina M, Martinez-Arbizu P (2019) Adult life strategy affects distribution patterns in abyssal isopods – implications for conservation in Pacific nodule areas. Biogeosciences Discuss; Porifera taxonomist (D Kersken); SO242-2 deep-sea image dataset (unpublished).	no	facultative	Meg_Hyalonema	Mac	carnivore	Foraminifera	Mac_Ammodiscus	Würzberg L, Peters J, Brandt A (2011) Fatty acid patterns of Southern Ocean shelf and deep sea peracarid crustaceans and a possible food source, foraminiferans. Deep Res II 58:2027–2035.
Arthropoda	Crustacea	Malacostraca			Isopoda			Munnopsidae		Eurycope			Mac_Eurycope	Brix S, Osborn KJ, Kaiser S, Truskey SB, Schnurr SM, Brenke N, Malyutina M, Martinez-Arbizu P (2019) Adult life strategy affects distribution patterns in abyssal isopods – implications for conservation in Pacific nodule areas. Biogeosciences Discuss; Porifera taxonomist (D Kersken); SO242-2 deep-sea image dataset (unpublished).	no	facultative	Meg_Hyalostylus	Mac	carnivore	Foraminifera	Mac_Ammodiscus	Würzberg L, Peters J, Brandt A (2011) Fatty acid patterns of Southern Ocean shelf and deep sea peracarid crustaceans and a possible food source, foraminiferans. Deep Res II 58:2027–2035.
Arthropoda	Crustacea	Malacostraca			Isopoda			Munnopsidae		Eurycope			Mac_Eurycope	Brix S, Osborn KJ, Kaiser S, Truskey SB, Schnurr SM, Brenke N, Malyutina M, Martinez-Arbizu P (2019) Adult life strategy affects distribution patterns in abyssal isopods – implications for conservation in Pacific nodule areas. Biogeosciences Discuss; Porifera taxonomist (D Kersken); SO242-2 deep-sea image dataset (unpublished).	no	facultative	Meg_Hyalostylus	Mac	carnivore	Foraminifera	Mac_Bathysiphon	Würzberg L, Peters J, Brandt A (2011) Fatty acid patterns of Southern Ocean shelf and deep sea peracarid crustaceans and a possible food source, foraminiferans. Deep Res II 58:2027–2035.
Arthropoda	Crustacea	Malacostraca			Isopoda			Munnopsidae		Eurycope			Mac_Eurycope	Brix S, Osborn KJ, Kaiser S, Truskey SB, Schnurr SM, Brenke N, Malyutina M, Martinez-Arbizu P (2019) Adult life strategy affects distribution patterns in abyssal isopods – implications for conservation in Pacific nodule areas. Biogeosciences Discuss; Porifera taxonomist (D Kersken); SO242-2 deep-sea image dataset (unpublished).	no	facultative	Meg_Hyalostylus	Mac	carnivore	Foraminifera	Mac_Bathysiphon	Würzberg L, Peters J, Brandt A (2011) Fatty acid patterns of Southern Ocean shelf and deep sea peracarid crustaceans and a possible food source, foraminiferans. Deep Res II 58:2027–2035.
Arthropoda	Crustacea	Malacostraca			Isopoda			Munnopsidae		Eurycope			Mac_Eurycope	Brix S, Osborn KJ, Kaiser S, Truskey SB, Schnurr SM, Brenke N, Malyutina M, Martinez-Arbizu P (2019) Adult life strategy affects distribution patterns in abyssal isopods – implications for conservation in Pacific nodule areas. Biogeosciences Discuss; Porifera taxonomist (D Kersken); SO242-2 deep-sea image dataset (unpublished).	no	facultative	Meg_Hyalostylus	Mac	carnivore	Foraminifera	Mac_Cerelasmidae	Würzberg L, Peters J, Brandt A (2011) Fatty acid patterns of Southern Ocean shelf and deep sea peracarid crustaceans and a possible food source, foraminiferans. Deep Res II 58:2027–2035.
Arthropoda	Crustacea	Malacostraca			Isopoda			Munnopsidae		Eurycope			Mac_Eurycope	Brix S, Osborn KJ, Kaiser S, Truskey SB, Schnurr SM, Brenke N, Malyutina M, Martinez-Arbizu P (2019) Adult life strategy affects distribution patterns in abyssal isopods – implications for conservation in Pacific nodule areas. Biogeosciences Discuss; Porifera taxonomist (D Kersken); SO242-2 deep-sea image dataset (unpublished).	no	facultative	Meg_Hyalostylus	Mac	carnivore	Foraminifera	Mac_Cerelasmidae	Würzberg L, Peters J, Brandt A (2011) Fatty acid patterns of Southern Ocean shelf and deep sea peracarid crustaceans and a possible food source, foraminiferans. Deep Res II 58:2027–2035.
Arthropoda	Crustacea	Malacostraca			Isopoda			Munnopsidae		Eurycope			Mac_Eurycope	Brix S, Osborn KJ, Kaiser S, Truskey SB, Schnurr SM, Brenke N, Malyutina M, Martinez-Arbizu P (2019) Adult life strategy affects distribution patterns in abyssal isopods – implications for conservation in Pacific nodule areas. Biogeosciences Discuss; Porifera taxonomist (D Kersken); SO242-2 deep-sea image dataset (unpublished).	no	facultative	Meg_Hyalostylus	Mac	carnivore	Foraminifera	Mac_Crithionina	Würzberg L, Peters J, Brandt A (2011) Fatty acid patterns of Southern Ocean shelf and deep sea peracarid crustaceans and a possible food source, foraminiferans. Deep Res II 58:2027–2035.
Arthropoda	Crustacea	Malacostraca			Isopoda			Munnopsidae		Eurycope			Mac_Eurycope	Brix S, Osborn KJ, Kaiser S, Truskey SB, Schnurr SM, Brenke N, Malyutina M, Martinez-Arbizu P (2019) Adult life strategy affects distribution patterns in abyssal isopods – implications for conservation in Pacific nodule areas. Biogeosciences Discuss; Porifera taxonomist (D Kersken); SO242-2 deep-sea image dataset (unpublished).	no	facultative	Meg_Hyalostylus	Mac	carnivore	Foraminifera	Mac_Crithionina	Würzberg L, Peters J, Brandt A (2011) Fatty acid patterns of Southern Ocean shelf and deep sea peracarid crustaceans and a possible food source, foraminiferans. Deep Res II 58:2027–2035.
Arthropoda	Crustacea	Malacostraca			Isopoda			Munnopsidae		Eurycope			Mac_Eurycope	Brix S, Osborn KJ, Kaiser S, Truskey SB, Schnurr SM, Brenke N, Malyutina M, Martinez-Arbizu P (2019) Adult life strategy affects distribution patterns in abyssal isopods – implications for conservation in Pacific nodule areas. Biogeosciences Discuss; Porifera taxonomist (D Kersken); SO242-2 deep-sea image dataset (unpublished).	no	facultative	Meg_Hyalostylus	Mac	carnivore	Foraminifera	Mac_Haplophragmoides	Würzberg L, Peters J, Brandt A (2011) Fatty acid patterns of Southern Ocean shelf and deep sea peracarid crustaceans and a possible food source, foraminiferans. Deep Res II 58:2027–2035.
Arthropoda	Crustacea	Malacostraca			Isopoda			Munnopsidae		Eurycope			Mac_Eurycope	Brix S, Osborn KJ, Kaiser S, Truskey SB, Schnurr SM, Brenke N, Malyutina M, Martinez-Arbizu P (2019) Adult life strategy affects distribution patterns in abyssal isopods – implications for conservation in Pacific nodule areas. Biogeosciences Discuss; Porifera taxonomist (D Kersken); SO242-2 deep-sea image dataset (unpublished).	no	facultative	Meg_Hyalostylus	Mac	carnivore	Foraminifera	Mac_Haplophragmoides	Würzberg L, Peters J, Brandt A (2011) Fatty acid patterns of Southern Ocean shelf and deep sea peracarid crustaceans and a possible food source, foraminiferans. Deep Res II 58:2027–2035.
Arthropoda	Crustacea	Malacostraca			Isopoda			Munnopsidae		Eurycope			Mac_Eurycope	Brix S, Osborn KJ, Kaiser S, Truskey SB, Schnurr SM, Brenke N, Malyutina M, Martinez-Arbizu P (2019) Adult life strategy affects distribution patterns in abyssal isopods – implications for conservation in Pacific nodule areas. Biogeosciences Discuss; Porifera taxonomist (D Kersken); SO242-2 deep-sea image dataset (unpublished).	no	facultative	Meg_Hyalostylus	Mac	carnivore	Foraminifera	Mac_Pelosina	Würzberg L, Peters J, Brandt A (2011) Fatty acid patterns of Southern Ocean shelf and deep sea peracarid crustaceans and a possible food source, foraminiferans. Deep Res II 58:2027–2035.
Arthropoda	Crustacea	Malacostraca			Isopoda			Munnopsidae		Eurycope			Mac_Eurycope	Brix S, Osborn KJ, Kaiser S, Truskey SB, Schnurr SM, Brenke N, Malyutina M, Martinez-Arbizu P (2019) Adult life strategy affects distribution patterns in abyssal isopods – implications for conservation in Pacific nodule areas. Biogeosciences Discuss; Porifera taxonomist (D Kersken); SO242-2 deep-sea image dataset (unpublished).	no	facultative	Meg_Hyalostylus	Mac	carnivore	Foraminifera	Mac_Pelosina	Würzberg L, Peters J, Brandt A (2011) Fatty acid patterns of Southern Ocean shelf and deep sea peracarid crustaceans and a possible food source, foraminiferans. Deep Res II 58:2027–2035.
Arthropoda	Crustacea	Malacostraca			Isopoda			Munnopsidae		Eurycope			Mac_Eurycope	Brix S, Osborn KJ, Kaiser S, Truskey SB, Schnurr SM, Brenke N, Malyutina M, Martinez-Arbizu P (2019) Adult life strategy affects distribution patterns in abyssal isopods – implications for conservation in Pacific nodule areas. Biogeosciences Discuss; Porifera taxonomist (D Kersken); SO242-2 deep-sea image dataset (unpublished).	no	facultative	Meg_Hyalostylus	Mac	carnivore	Foraminifera	Mac_Psammetta	Würzberg L, Peters J, Brandt A (2011) Fatty acid patterns of Southern Ocean shelf and deep sea peracarid crustaceans and a possible food source, foraminiferans. Deep Res II 58:2027–2035.
Arthropoda	Crustacea	Malacostraca			Isopoda			Munnopsidae		Eurycope			Mac_Eurycope	Brix S, Osborn KJ, Kaiser S, Truskey SB, Schnurr SM, Brenke N, Malyutina M, Martinez-Arbizu P (2019) Adult life strategy affects distribution patterns in abyssal isopods – implications for conservation in Pacific nodule areas. Biogeosciences Discuss; Porifera taxonomist (D Kersken); SO242-2 deep-sea image dataset (unpublished).	no	facultative	Meg_Hyalostylus	Mac	carnivore	Foraminifera	Mac_Psammetta	Würzberg L, Peters J, Brandt A (2011) Fatty acid patterns of Southern Ocean shelf and deep sea peracarid crustaceans and a possible food source, foraminiferans. Deep Res II 58:2027–2035.
Arthropoda	Crustacea	Malacostraca			Isopoda			Munnopsidae		Eurycope			Mac_Eurycope	Brix S, Osborn KJ, Kaiser S, Truskey SB, Schnurr SM, Brenke N, Malyutina M, Martinez-Arbizu P (2019) Adult life strategy affects distribution patterns in abyssal isopods – implications for conservation in Pacific nodule areas. Biogeosciences Discuss; Porifera taxonomist (D Kersken); SO242-2 deep-sea image dataset (unpublished).	no	facultative	Meg_Hyalostylus	Mac	carnivore	Foraminifera	Mac_Pyrgo	Würzberg L, Peters J, Brandt A (2011) Fatty acid patterns of Southern Ocean shelf and deep sea peracarid crustaceans and a possible food source, foraminiferans. Deep Res II 58:2027–2035.
Arthropoda	Crustacea	Malacostraca			Isopoda			Munnopsidae		Eurycope			Mac_Eurycope	Brix S, Osborn KJ, Kaiser S, Truskey SB, Schnurr SM, Brenke N, Malyutina M, Martinez-Arbizu P (2019) Adult life strategy affects distribution patterns in abyssal isopods – implications for conservation in Pacific nodule areas. Biogeosciences Discuss; Porifera taxonomist (D Kersken); SO242-2 deep-sea image dataset (unpublished).	no	facultative	Meg_Hyalostylus	Mac	carnivore	Foraminifera	Mac_Pyrgo	Würzberg L, Peters J, Brandt A (2011) Fatty acid patterns of Southern Ocean shelf and deep sea peracarid crustaceans and a possible food source, foraminiferans. Deep Res II 58:2027–2035.
Arthropoda	Crustacea	Malacostraca			Isopoda			Munnopsidae		Eurycope			Mac_Eurycope	Brix S, Osborn KJ, Kaiser S, Truskey SB, Schnurr SM, Brenke N, Malyutina M, Martinez-Arbizu P (2019) Adult life strategy affects distribution patterns in abyssal isopods – implications for conservation in Pacific nodule areas. Biogeosciences Discuss; Porifera taxonomist (D Kersken); SO242-2 deep-sea image dataset (unpublished).	no	facultative	Meg_Hyalostylus	Mac	carnivore	Foraminifera	Mac_Reticulammina	Würzberg L, Peters J, Brandt A (2011) Fatty acid patterns of Southern Ocean shelf and deep sea peracarid crustaceans and a possible food source, foraminiferans. Deep Res II 58:2027–2035.
Arthropoda	Crustacea	Malacostraca			Isopoda			Munnopsidae		Eurycope			Mac_Eurycope	Brix S, Osborn KJ, Kaiser S, Truskey SB, Schnurr SM, Brenke N, Malyutina M, Martinez-Arbizu P (2019) Adult life strategy affects distribution patterns in abyssal isopods – implications for conservation in Pacific nodule areas. Biogeosciences Discuss; Porifera taxonomist (D Kersken); SO242-2 deep-sea image dataset (unpublished).	no	facultative	Meg_Hyalostylus	Mac	carnivore	Foraminifera	Mac_Reticulammina	Würzberg L, Peters J, Brandt A (2011) Fatty acid patterns of Southern Ocean shelf and deep sea peracarid crustaceans and a possible food source, foraminiferans. Deep Res II 58:2027–2035.
Arthropoda	Crustacea	Malacostraca			Isopoda			Munnopsidae		Eurycope			Mac_Eurycope	Brix S, Osborn KJ, Kaiser S, Truskey SB, Schnurr SM, Brenke N, Malyutina M, Martinez-Arbizu P (2019) Adult life strategy affects distribution patterns in abyssal isopods – implications for conservation in Pacific nodule areas. Biogeosciences Discuss; Porifera taxonomist (D Kersken); SO242-2 deep-sea image dataset (unpublished).	no	facultative	Meg_Hyalostylus	Mac	carnivore	Foraminifera	Mac_Stannomidae	Würzberg L, Peters J, Brandt A (2011) Fatty acid patterns of Southern Ocean shelf and deep sea peracarid crustaceans and a possible food source, foraminiferans. Deep Res II 58:2027–2035.
Arthropoda	Crustacea	Malacostraca			Isopoda			Munnopsidae		Eurycope			Mac_Eurycope	Brix S, Osborn KJ, Kaiser S, Truskey SB, Schnurr SM, Brenke N, Malyutina M, Martinez-Arbizu P (2019) Adult life strategy affects distribution patterns in abyssal isopods – implications for conservation in Pacific nodule areas. Biogeosciences Discuss; Porifera taxonomist (D Kersken); SO242-2 deep-sea image dataset (unpublished).	no	facultative	Meg_Hyalostylus	Mac	carnivore	Foraminifera	Mac_Stannomidae	Würzberg L, Peters J, Brandt A (2011) Fatty acid patterns of Southern Ocean shelf and deep sea peracarid crustaceans and a possible food source, foraminiferans. Deep Res II 58:2027–2035.
Arthropoda	Crustacea	Malacostraca			Isopoda			Munnopsidae		Eurycope			Mac_Eurycope	Brix S, Osborn KJ, Kaiser S, Truskey SB, Schnurr SM, Brenke N, Malyutina M, Martinez-Arbizu P (2019) Adult life strategy affects distribution patterns in abyssal isopods – implications for conservation in Pacific nodule areas. Biogeosciences Discuss; Porifera taxonomist (D Kersken); SO242-2 deep-sea image dataset (unpublished).	no	facultative	Meg_Hyalostylus	Mac	carnivore	Foraminifera	Mac_Syringamminidae	Würzberg L, Peters J, Brandt A (2011) Fatty acid patterns of Southern Ocean shelf and deep sea peracarid crustaceans and a possible food source, foraminiferans. Deep Res II 58:2027–2035.
Arthropoda	Crustacea	Malacostraca			Isopoda			Munnopsidae		Eurycope			Mac_Eurycope	Brix S, Osborn KJ, Kaiser S, Truskey SB, Schnurr SM, Brenke N, Malyutina M, Martinez-Arbizu P (2019) Adult life strategy affects distribution patterns in abyssal isopods – implications for conservation in Pacific nodule areas. Biogeosciences Discuss; Porifera taxonomist (D Kersken); SO242-2 deep-sea image dataset (unpublished).	no	facultative	Meg_Hyalostylus	Mac	carnivore	Foraminifera	Mac_Syringamminidae	Würzberg L, Peters J, Brandt A (2011) Fatty acid patterns of Southern Ocean shelf and deep sea peracarid crustaceans and a possible food source, foraminiferans. Deep Res II 58:2027–2035.
Arthropoda	Crustacea	Malacostraca			Isopoda			Munnopsidae		Eurycope			Mac_Eurycope	Brix S, Osborn KJ, Kaiser S, Truskey SB, Schnurr SM, Brenke N, Malyutina M, Martinez-Arbizu P (2019) Adult life strategy affects distribution patterns in abyssal isopods – implications for conservation in Pacific nodule areas. Biogeosciences Discuss; Porifera taxonomist (D Kersken); SO242-2 deep-sea image dataset (unpublished).	no	facultative	Meg_Hyalostylus	Mac	carnivore	Foraminifera	Mac_Thurammina	Würzberg L, Peters J, Brandt A (2011) Fatty acid patterns of Southern Ocean shelf and deep sea peracarid crustaceans and a possible food source, foraminiferans. Deep Res II 58:2027–2035.
Arthropoda	Crustacea	Malacostraca			Isopoda			Munnopsidae		Eurycope			Mac_Eurycope	Brix S, Osborn KJ, Kaiser S, Truskey SB, Schnurr SM, Brenke N, Malyutina M, Martinez-Arbizu P (2019) Adult life strategy affects distribution patterns in abyssal isopods – implications for conservation in Pacific nodule areas. Biogeosciences Discuss; Porifera taxonomist (D Kersken); SO242-2 deep-sea image dataset (unpublished).	no	facultative	Meg_Hyalostylus	Mac	carnivore	Foraminifera	Mac_Thurammina	Würzberg L, Peters J, Brandt A (2011) Fatty acid patterns of Southern Ocean shelf and deep sea peracarid crustaceans and a possible food source, foraminiferans. Deep Res II 58:2027–2035.
Arthropoda	Crustacea	Malacostraca			Isopoda			Munnopsidae		Eurycope			Mac_Eurycope	Brix S, Osborn KJ, Kaiser S, Truskey SB, Schnurr SM, Brenke N, Malyutina M, Martinez-Arbizu P (2019) Adult life strategy affects distribution patterns in abyssal isopods – implications for conservation in Pacific nodule areas. Biogeosciences Discuss; Porifera taxonomist (D Kersken); SO242-2 deep-sea image dataset (unpublished).	no	facultative	Meg_Hyalostylus	Mac	carnivore	Foraminifera	Meg_Stannophyllum	Würzberg L, Peters J, Brandt A (2011) Fatty acid patterns of Southern Ocean shelf and deep sea peracarid crustaceans and a possible food source, foraminiferans. Deep Res II 58:2027–2035.
Arthropoda	Crustacea	Malacostraca			Isopoda			Munnopsidae		Eurycope			Mac_Eurycope	Brix S, Osborn KJ, Kaiser S, Truskey SB, Schnurr SM, Brenke N, Malyutina M, Martinez-Arbizu P (2019) Adult life strategy affects distribution patterns in abyssal isopods – implications for conservation in Pacific nodule areas. Biogeosciences Discuss; Porifera taxonomist (D Kersken); SO242-2 deep-sea image dataset (unpublished).	no	facultative	Meg_Hyalostylus	Mac	carnivore	Foraminifera	Meg_Stannophyllum	Würzberg L, Peters J, Brandt A (2011) Fatty acid patterns of Southern Ocean shelf and deep sea peracarid crustaceans and a possible food source, foraminiferans. Deep Res II 58:2027–2035.
Arthropoda	Crustacea	Malacostraca			Isopoda			Munnopsidae		Munneurycope			Mac_Munneurycope	Brix S, Osborn KJ, Kaiser S, Truskey SB, Schnurr SM, Brenke N, Malyutina M, Martinez-Arbizu P (2019) Adult life strategy affects distribution patterns in abyssal isopods – implications for conservation in Pacific nodule areas. Biogeosciences Discuss; Porifera taxonomist (D Kersken); SO242-2 deep-sea image dataset (unpublished).	no	facultative	Meg_Hyalonema	Mac	carnivore	Foraminifera	Mac_Ammodiscus	Würzberg L, Peters J, Brandt A (2011) Fatty acid patterns of Southern Ocean shelf and deep sea peracarid crustaceans and a possible food source, foraminiferans. Deep Res II 58:2027–2035.
Arthropoda	Crustacea	Malacostraca			Isopoda			Munnopsidae		Munneurycope			Mac_Munneurycope	Brix S, Osborn KJ, Kaiser S, Truskey SB, Schnurr SM, Brenke N, Malyutina M, Martinez-Arbizu P (2019) Adult life strategy affects distribution patterns in abyssal isopods – implications for conservation in Pacific nodule areas. Biogeosciences Discuss; Porifera taxonomist (D Kersken); SO242-2 deep-sea image dataset (unpublished).	no	facultative	Meg_Hyalostylus	Mac	carnivore	Foraminifera	Mac_Ammodiscus	Würzberg L, Peters J, Brandt A (2011) Fatty acid patterns of Southern Ocean shelf and deep sea peracarid crustaceans and a possible food source, foraminiferans. Deep Res II 58:2027–2035.
Arthropoda	Crustacea	Malacostraca			Isopoda			Munnopsidae		Munneurycope			Mac_Munneurycope	Brix S, Osborn KJ, Kaiser S, Truskey SB, Schnurr SM, Brenke N, Malyutina M, Martinez-Arbizu P (2019) Adult life strategy affects distribution patterns in abyssal isopods – implications for conservation in Pacific nodule areas. Biogeosciences Discuss; Porifera taxonomist (D Kersken); SO242-2 deep-sea image dataset (unpublished).	no	facultative	Meg_Hyalostylus	Mac	carnivore	Foraminifera	Mac_Bathysiphon	Würzberg L, Peters J, Brandt A (2011) Fatty acid patterns of Southern Ocean shelf and deep sea peracarid crustaceans and a possible food source, foraminiferans. Deep Res II 58:2027–2035.
Arthropoda	Crustacea	Malacostraca			Isopoda			Munnopsidae		Munneurycope			Mac_Munneurycope	Brix S, Osborn KJ, Kaiser S, Truskey SB, Schnurr SM, Brenke N, Malyutina M, Martinez-Arbizu P (2019) Adult life strategy affects distribution patterns in abyssal isopods – implications for conservation in Pacific nodule areas. Biogeosciences Discuss; Porifera taxonomist (D Kersken); SO242-2 deep-sea image dataset (unpublished).	no	facultative	Meg_Hyalostylus	Mac	carnivore	Foraminifera	Mac_Bathysiphon	Würzberg L, Peters J, Brandt A (2011) Fatty acid patterns of Southern Ocean shelf and deep sea peracarid crustaceans and a possible food source, foraminiferans. Deep Res II 58:2027–2035.
Arthropoda	Crustacea	Malacostraca			Isopoda			Munnopsidae		Munneurycope			Mac_Munneurycope	Brix S, Osborn KJ, Kaiser S, Truskey SB, Schnurr SM, Brenke N, Malyutina M, Martinez-Arbizu P (2019) Adult life strategy affects distribution patterns in abyssal isopods – implications for conservation in Pacific nodule areas. Biogeosciences Discuss; Porifera taxonomist (D Kersken); SO242-2 deep-sea image dataset (unpublished).	no	facultative	Meg_Hyalostylus	Mac	carnivore	Foraminifera	Mac_Cerelasmidae	Würzberg L, Peters J, Brandt A (2011) Fatty acid patterns of Southern Ocean shelf and deep sea peracarid crustaceans and a possible food source, foraminiferans. Deep Res II 58:2027–2035.
Arthropoda	Crustacea	Malacostraca			Isopoda			Munnopsidae		Munneurycope			Mac_Munneurycope	Brix S, Osborn KJ, Kaiser S, Truskey SB, Schnurr SM, Brenke N, Malyutina M, Martinez-Arbizu P (2019) Adult life strategy affects distribution patterns in abyssal isopods – implications for conservation in Pacific nodule areas. Biogeosciences Discuss; Porifera taxonomist (D Kersken); SO242-2 deep-sea image dataset (unpublished).	no	facultative	Meg_Hyalostylus	Mac	carnivore	Foraminifera	Mac_Cerelasmidae	Würzberg L, Peters J, Brandt A (2011) Fatty acid patterns of Southern Ocean shelf and deep sea peracarid crustaceans and a possible food source, foraminiferans. Deep Res II 58:2027–2035.
Arthropoda	Crustacea	Malacostraca			Isopoda			Munnopsidae		Munneurycope			Mac_Munneurycope	Brix S, Osborn KJ, Kaiser S, Truskey SB, Schnurr SM, Brenke N, Malyutina M, Martinez-Arbizu P (2019) Adult life strategy affects distribution patterns in abyssal isopods – implications for conservation in Pacific nodule areas. Biogeosciences Discuss; Porifera taxonomist (D Kersken); SO242-2 deep-sea image dataset (unpublished).	no	facultative	Meg_Hyalostylus	Mac	carnivore	Foraminifera	Mac_Crithionina	Würzberg L, Peters J, Brandt A (2011) Fatty acid patterns of Southern Ocean shelf and deep sea peracarid crustaceans and a possible food source, foraminiferans. Deep Res II 58:2027–2035.
Arthropoda	Crustacea	Malacostraca			Isopoda			Munnopsidae		Munneurycope			Mac_Munneurycope	Brix S, Osborn KJ, Kaiser S, Truskey SB, Schnurr SM, Brenke N, Malyutina M, Martinez-Arbizu P (2019) Adult life strategy affects distribution patterns in abyssal isopods – implications for conservation in Pacific nodule areas. Biogeosciences Discuss; Porifera taxonomist (D Kersken); SO242-2 deep-sea image dataset (unpublished).	no	facultative	Meg_Hyalostylus	Mac	carnivore	Foraminifera	Mac_Crithionina	Würzberg L, Peters J, Brandt A (2011) Fatty acid patterns of Southern Ocean shelf and deep sea peracarid crustaceans and a possible food source, foraminiferans. Deep Res II 58:2027–2035.
Arthropoda	Crustacea	Malacostraca			Isopoda			Munnopsidae		Munneurycope			Mac_Munneurycope	Brix S, Osborn KJ, Kaiser S, Truskey SB, Schnurr SM, Brenke N, Malyutina M, Martinez-Arbizu P (2019) Adult life strategy affects distribution patterns in abyssal isopods – implications for conservation in Pacific nodule areas. Biogeosciences Discuss; Porifera taxonomist (D Kersken); SO242-2 deep-sea image dataset (unpublished).	no	facultative	Meg_Hyalostylus	Mac	carnivore	Foraminifera	Mac_Haplophragmoides	Würzberg L, Peters J, Brandt A (2011) Fatty acid patterns of Southern Ocean shelf and deep sea peracarid crustaceans and a possible food source, foraminiferans. Deep Res II 58:2027–2035.
Arthropoda	Crustacea	Malacostraca			Isopoda			Munnopsidae		Munneurycope			Mac_Munneurycope	Brix S, Osborn KJ, Kaiser S, Truskey SB, Schnurr SM, Brenke N, Malyutina M, Martinez-Arbizu P (2019) Adult life strategy affects distribution patterns in abyssal isopods – implications for conservation in Pacific nodule areas. Biogeosciences Discuss; Porifera taxonomist (D Kersken); SO242-2 deep-sea image dataset (unpublished).	no	facultative	Meg_Hyalostylus	Mac	carnivore	Foraminifera	Mac_Haplophragmoides	Würzberg L, Peters J, Brandt A (2011) Fatty acid patterns of Southern Ocean shelf and deep sea peracarid crustaceans and a possible food source, foraminiferans. Deep Res II 58:2027–2035.
Arthropoda	Crustacea	Malacostraca			Isopoda			Munnopsidae		Munneurycope			Mac_Munneurycope	Brix S, Osborn KJ, Kaiser S, Truskey SB, Schnurr SM, Brenke N, Malyutina M, Martinez-Arbizu P (2019) Adult life strategy affects distribution patterns in abyssal isopods – implications for conservation in Pacific nodule areas. Biogeosciences Discuss; Porifera taxonomist (D Kersken); SO242-2 deep-sea image dataset (unpublished).	no	facultative	Meg_Hyalostylus	Mac	carnivore	Foraminifera	Mac_Pelosina	Würzberg L, Peters J, Brandt A (2011) Fatty acid patterns of Southern Ocean shelf and deep sea peracarid crustaceans and a possible food source, foraminiferans. Deep Res II 58:2027–2035.
Arthropoda	Crustacea	Malacostraca			Isopoda			Munnopsidae		Munneurycope			Mac_Munneurycope	Brix S, Osborn KJ, Kaiser S, Truskey SB, Schnurr SM, Brenke N, Malyutina M, Martinez-Arbizu P (2019) Adult life strategy affects distribution patterns in abyssal isopods – implications for conservation in Pacific nodule areas. Biogeosciences Discuss; Porifera taxonomist (D Kersken); SO242-2 deep-sea image dataset (unpublished).	no	facultative	Meg_Hyalostylus	Mac	carnivore	Foraminifera	Mac_Pelosina	Würzberg L, Peters J, Brandt A (2011) Fatty acid patterns of Southern Ocean shelf and deep sea peracarid crustaceans and a possible food source, foraminiferans. Deep Res II 58:2027–2035.
Arthropoda	Crustacea	Malacostraca			Isopoda			Munnopsidae		Munneurycope			Mac_Munneurycope	Brix S, Osborn KJ, Kaiser S, Truskey SB, Schnurr SM, Brenke N, Malyutina M, Martinez-Arbizu P (2019) Adult life strategy affects distribution patterns in abyssal isopods – implications for conservation in Pacific nodule areas. Biogeosciences Discuss; Porifera taxonomist (D Kersken); SO242-2 deep-sea image dataset (unpublished).	no	facultative	Meg_Hyalostylus	Mac	carnivore	Foraminifera	Mac_Psammetta	Würzberg L, Peters J, Brandt A (2011) Fatty acid patterns of Southern Ocean shelf and deep sea peracarid crustaceans and a possible food source, foraminiferans. Deep Res II 58:2027–2035.
Arthropoda	Crustacea	Malacostraca			Isopoda			Munnopsidae		Munneurycope			Mac_Munneurycope	Brix S, Osborn KJ, Kaiser S, Truskey SB, Schnurr SM, Brenke N, Malyutina M, Martinez-Arbizu P (2019) Adult life strategy affects distribution patterns in abyssal isopods – implications for conservation in Pacific nodule areas. Biogeosciences Discuss; Porifera taxonomist (D Kersken); SO242-2 deep-sea image dataset (unpublished).	no	facultative	Meg_Hyalostylus	Mac	carnivore	Foraminifera	Mac_Psammetta	Würzberg L, Peters J, Brandt A (2011) Fatty acid patterns of Southern Ocean shelf and deep sea peracarid crustaceans and a possible food source, foraminiferans. Deep Res II 58:2027–2035.
Arthropoda	Crustacea	Malacostraca			Isopoda			Munnopsidae		Munneurycope			Mac_Munneurycope	Brix S, Osborn KJ, Kaiser S, Truskey SB, Schnurr SM, Brenke N, Malyutina M, Martinez-Arbizu P (2019) Adult life strategy affects distribution patterns in abyssal isopods – implications for conservation in Pacific nodule areas. Biogeosciences Discuss; Porifera taxonomist (D Kersken); SO242-2 deep-sea image dataset (unpublished).	no	facultative	Meg_Hyalostylus	Mac	carnivore	Foraminifera	Mac_Pyrgo	Würzberg L, Peters J, Brandt A (2011) Fatty acid patterns of Southern Ocean shelf and deep sea peracarid crustaceans and a possible food source, foraminiferans. Deep Res II 58:2027–2035.
Mollusca		Cephalopoda			Octopoda	Incirrata							Meg_Incirrata	Purser A, Marcon Y, Hoving H-JT, Vecchione M, Piatkowski U, Eason D, Bluhm H, Boetius A (2016) Association of deep-sea incirrate octopods with manganese crusts and nodule fields in the Pacific Ocean. Curr Biol 26:R1268–R1269; Schriever G (1990) Cruise Report DISCOL 2, Sonne-Cruise 64. Callao/Peru - Valparaiso/Chile 02.09. - 02.10.1989. Hamburg.	no	obligatory	Meg_Hyalostylus	Meg	carnivore	galatheid crab, amphipod	Mac_Eurythenes	Voight JR (2008) Observations of deep-sea octopodid behavior from undersea vehicles. Am Malacol 24:43–50.
Mollusca		Cephalopoda			Octopoda	Incirrata							Meg_Incirrata	Purser A, Marcon Y, Hoving H-JT, Vecchione M, Piatkowski U, Eason D, Bluhm H, Boetius A (2016) Association of deep-sea incirrate octopods with manganese crusts and nodule fields in the Pacific Ocean. Curr Biol 26:R1268–R1269; Schriever G (1990) Cruise Report DISCOL 2, Sonne-Cruise 64. Callao/Peru - Valparaiso/Chile 02.09. - 02.10.1989. Hamburg.	no	obligatory	Meg_Hyalostylus	Meg	carnivore	galatheid crab, amphipod	Mac_Paracallisoma	Voight JR (2008) Observations of deep-sea octopodid behavior from undersea vehicles. Am Malacol 24:43–50.
Mollusca		Cephalopoda			Octopoda	Incirrata							Meg_Incirrata	Purser A, Marcon Y, Hoving H-JT, Vecchione M, Piatkowski U, Eason D, Bluhm H, Boetius A (2016) Association of deep-sea incirrate octopods with manganese crusts and nodule fields in the Pacific Ocean. Curr Biol 26:R1268–R1269; Schriever G (1990) Cruise Report DISCOL 2, Sonne-Cruise 64. Callao/Peru - Valparaiso/Chile 02.09. - 02.10.1989. Hamburg.	no	obligatory	Meg_Hyalostylus	Meg	carnivore	galatheid crab, amphipod	Mac_Paralicella	Voight JR (2008) Observations of deep-sea octopodid behavior from undersea vehicles. Am Malacol 24:43–50.
Mollusca		Cephalopoda			Octopoda	Incirrata							Meg_Incirrata	Purser A, Marcon Y, Hoving H-JT, Vecchione M, Piatkowski U, Eason D, Bluhm H, Boetius A (2016) Association of deep-sea incirrate octopods with manganese crusts and nodule fields in the Pacific Ocean. Curr Biol 26:R1268–R1269; Schriever G (1990) Cruise Report DISCOL 2, Sonne-Cruise 64. Callao/Peru - Valparaiso/Chile 02.09. - 02.10.1989. Hamburg.	no	obligatory	Meg_Hyalostylus	Meg	carnivore	galatheid crab, amphipod	Mac_Parandaniexis	Voight JR (2008) Observations of deep-sea octopodid behavior from undersea vehicles. Am Malacol 24:43–50.
Mollusca		Cephalopoda			Octopoda	Incirrata							Meg_Incirrata	Purser A, Marcon Y, Hoving H-JT, Vecchione M, Piatkowski U, Eason D, Bluhm H, Boetius A (2016) Association of deep-sea incirrate octopods with manganese crusts and nodule fields in the Pacific Ocean. Curr Biol 26:R1268–R1269; Schriever G (1990) Cruise Report DISCOL 2, Sonne-Cruise 64. Callao/Peru - Valparaiso/Chile 02.09. - 02.10.1989. Hamburg.	no	obligatory	Meg_Hyalostylus	Meg	carnivore	galatheid crab, amphipod	Mac_Stephonyx	Voight JR (2008) Observations of deep-sea octopodid behavior from undersea vehicles. Am Malacol 24:43–50.
Mollusca		Cephalopoda			Octopoda	Incirrata							Meg_Incirrata	Purser A, Marcon Y, Hoving H-JT, Vecchione M, Piatkowski U, Eason D, Bluhm H, Boetius A (2016) Association of deep-sea incirrate octopods with manganese crusts and nodule fields in the Pacific Ocean. Curr Biol 26:R1268–R1269; Schriever G (1990) Cruise Report DISCOL 2, Sonne-Cruise 64. Callao/Peru - Valparaiso/Chile 02.09. - 02.10.1989. Hamburg.	no	obligatory	Meg_Hyalostylus	Meg	carnivore	galatheid crab, amphipod	Mac_Tectovalopsis	Voight JR (2008) Observations of deep-sea octopodid behavior from undersea vehicles. Am Malacol 24:43–50.
Mollusca		Cephalopoda			Octopoda	Incirrata							Meg_Incirrata	Purser A, Marcon Y, Hoving H-JT, Vecchione M, Piatkowski U, Eason D, Bluhm H, Boetius A (2016) Association of deep-sea incirrate octopods with manganese crusts and nodule fields in the Pacific Ocean. Curr Biol 26:R1268–R1269; Schriever G (1990) Cruise Report DISCOL 2, Sonne-Cruise 64. Callao/Peru - Valparaiso/Chile 02.09. - 02.10.1989. Hamburg.	no	obligatory	Meg_Hyalostylus	Meg	carnivore	galatheid crab, amphipod	Mac_Valettietta	Voight JR (2008) Observations of deep-sea octopodid behavior from undersea vehicles. Am Malacol 24:43–50.
Mollusca		Cephalopoda			Octopoda	Incirrata							Meg_Incirrata	Purser A, Marcon Y, Hoving H-JT, Vecchione M, Piatkowski U, Eason D, Bluhm H, Boetius A (2016) Association of deep-sea incirrate octopods with manganese crusts and nodule fields in the Pacific Ocean. Curr Biol 26:R1268–R1269; Schriever G (1990) Cruise Report DISCOL 2, Sonne-Cruise 64. Callao/Peru - Valparaiso/Chile 02.09. - 02.10.1989. Hamburg.	no	obligatory	Meg_Hyalostylus	Meg	carnivore	galatheid crab, amphipod	Meg_Amphipoda	Voight JR (2008) Observations of deep-sea octopodid behavior from undersea vehicles. Am Malacol 24:43–50.
Mollusca		Cephalopoda			Octopoda	Incirrata							Meg_Incirrata	Purser A, Marcon Y, Hoving H-JT, Vecchione M, Piatkowski U, Eason D, Bluhm H, Boetius A (2016) Association of deep-sea incirrate octopods with manganese crusts and nodule fields in the Pacific Ocean. Curr Biol 26:R1268–R1269; Schriever G (1990) Cruise Report DISCOL 2, Sonne-Cruise 64. Callao/Peru - Valparaiso/Chile 02.09. - 02.10.1989. Hamburg.	no	obligatory	Meg_Hyalostylus	Meg	carnivore	galatheid crab, amphipod	Meg_Eurythenes	Voight JR (2008) Observations of deep-sea octopodid behavior from undersea vehicles. Am Malacol 24:43–50.
Mollusca		Cephalopoda			Octopoda	Incirrata							Meg_Incirrata	Purser A, Marcon Y, Hoving H-JT, Vecchione M, Piatkowski U, Eason D, Bluhm H, Boetius A (2016) Association of deep-sea incirrate octopods with manganese crusts and nodule fields in the Pacific Ocean. Curr Biol 26:R1268–R1269; Schriever G (1990) Cruise Report DISCOL 2, Sonne-Cruise 64. Callao/Peru - Valparaiso/Chile 02.09. - 02.10.1989. Hamburg.	no	obligatory	Meg_Hyalostylus	Meg	carnivore	galatheid crab, amphipod	Meg_Munidopsis	Voight JR (2008) Observations of deep-sea octopodid behavior from undersea vehicles. Am Malacol 24:43–50.
Mollusca		Cephalopoda			Octopoda	Incirrata							Meg_Incirrata	Purser A, Marcon Y, Hoving H-JT, Vecchione M, Piatkowski U, Eason D, Bluhm H, Boetius A (2016) Association of deep-sea incirrate octopods with manganese crusts and nodule fields in the Pacific Ocean. Curr Biol 26:R1268–R1269; Schriever G (1990) Cruise Report DISCOL 2, Sonne-Cruise 64. Callao/Peru - Valparaiso/Chile 02.09. - 02.10.1989. Hamburg.	no	obligatory	Meg_Hyalostylus	Meg	carnivore	galatheid crab, amphipod	Meg_Munidopsis	Voight JR (2008) Observations of deep-sea octopodid behavior from undersea vehicles. Am Malacol 24:43–50.
Mollusca		Cephalopoda			Octopoda	Incirrata							Meg_Incirrata	Purser A, Marcon Y, Hoving H-JT, Vecchione M, Piatkowski U, Eason D, Bluhm H, Boetius A (2016) Association of deep-sea incirrate octopods with manganese crusts and nodule fields in the Pacific Ocean. Curr Biol 26:R1268–R1269; Schriever G (1990) Cruise Report DISCOL 2, Sonne-Cruise 64. Callao/Peru - Valparaiso/Chile 02.09. - 02.10.1989. Hamburg.	no	obligatory	Meg_Hyalostylus	Meg	carnivore	galatheid crab, amphipod	Meg_Parandania	Voight JR (2008) Observations of deep-sea octopodid behavior from undersea vehicles. Am Malacol 24:43–50.
Mollusca		Cephalopoda			Octopoda	Incirrata							Meg_Incirrata	Purser A, Marcon Y, Hoving H-JT, Vecchione M, Piatkowski U, Eason D, Bluhm H, Boetius A (2016) Association of deep-sea incirrate octopods with manganese crusts and nodule fields in the Pacific Ocean. Curr Biol 26:R1268–R1269; Schriever G (1990) Cruise Report DISCOL 2, Sonne-Cruise 64. Callao/Peru - Valparaiso/Chile 02.09. - 02.10.1989. Hamburg.	no	obligatory	Meg_Hyalostylus	Meg	carnivore	galatheid crab, amphipod	Meg_Porcellanidae	Voight JR (2008) Observations of deep-sea octopodid behavior from undersea vehicles. Am Malacol 24:43–50.
[truncated: 7,667 more rows]
