# Supplementary material for: Polymetallic nodules are essential for food-web integrity of a prospective deep-seabed mining area in Pacific abyssal plains
Source: Sci Rep. 2021 Jun 10;11:12238. doi: 10.1038/s41598-021-91703-4 (PMC8192577; doi:10.1038/s41598-021-91703-4)
Supplement: Supplementary file 4 — Supplementary Dataset S2. [file 41598_2021_91703_MOESM4_ESM.csv]

Phylum	Subphylum	Class	Subclass	Superorder	Order	Suborder	Infraorder	Superfamily	Family	Subfamily	Genus	Species	Morphotype	modellabel	reference taxon	non-trophicinteraction_nodules	non-trophicinteraction_organisms	non-trophicinteraction_organismspecification	sizeclass	feeding_type	specific prey/ detritus types preference	feeding	reference feeding type
Annelida		Clitellata	Oligochaeta											Mac_Oligochaeta	Wilson GDF (2017) Macrofauna abundance, species diversity and turnover at three sites in the Clipperton-Clarion Fracture Zone. Mar Biodivers 47:323–347; Wilson GDF (1987) Crustacean communities of the manganese nodule province (Domes Site A compared with Domes site C). Report for the National Oceanic and Atmospheric Administration Office of Ocean and Coastal Resource Management. La Jolla, pp. 1–4…	no	no		Mac	deposit feeder		sDet	Gage JD, Tyler PA (1991) Deep-sea biology: A natural history of organisms at the deep-sea floor. Cambridge: Cambridge University Press.
Annelida		Clitellata	Oligochaeta											Mei_Oligochaeta	Hauquier F, Macheriotou L, Bezerra TN, Egho G, Martínez Arbizu P, Vanreusel A (2019) Distribution of free-living marine nematodes in the Clarion–Clipperton Zone: Implications for future deep-sea mining scenarios. Biogeosciences 16:3475–3489.	no	no		Mei	deposit feeder		sDet	Gage JD, Tyler PA (1991) Deep-sea biology: A natural history of organisms at the deep-sea floor. Cambridge: Cambridge University Press.
Annelida		Polychaeta	Errantia		Phyllodocida				Polynoidae		Abyssarya	Abyssarya acus		Mac_Abyssarya	Bonifácio P, Menot L (2019) New genera and species from the Equatorial Pacific provide phylogenetic insights into deep-sea Polynoidae (Annelida). Zool J Linn Soc 185:555–635.	no	obligatory	Meg_Abyssopathes	Mac	carnivore		Mac_Allogromiidae	Jumars, PA, Dorgan, KM, Lindsay, SM (2015) Diet of worms emended. An update of polychaete feeding guilds, Ann Rev Mar Sci 7:497–520.
Annelida		Polychaeta	Errantia		Phyllodocida				Polynoidae		Abyssarya	Abyssarya acus		Mac_Abyssarya	Bonifácio P, Menot L (2019) New genera and species from the Equatorial Pacific provide phylogenetic insights into deep-sea Polynoidae (Annelida). Zool J Linn Soc 185:555–635.	no	obligatory	Meg_Abyssoprimnoa	Mac	carnivore		Mac_Abyssoecia	Jumars, PA, Dorgan, KM, Lindsay, SM (2015) Diet of worms emended. An update of polychaete feeding guilds, Ann Rev Mar Sci 7:497–520.
Annelida		Polychaeta	Errantia		Phyllodocida				Polynoidae		Abyssarya	Abyssarya acus		Mac_Abyssarya	Bonifácio P, Menot L (2019) New genera and species from the Equatorial Pacific provide phylogenetic insights into deep-sea Polynoidae (Annelida). Zool J Linn Soc 185:555–635.	no	obligatory	Meg_Abyssoprimnoa	Mac	carnivore		Mac_Abyssorchomene	Jumars, PA, Dorgan, KM, Lindsay, SM (2015) Diet of worms emended. An update of polychaete feeding guilds, Ann Rev Mar Sci 7:497–520.
Annelida		Polychaeta	Errantia		Phyllodocida				Polynoidae		Abyssarya	Abyssarya acus		Mac_Abyssarya	Bonifácio P, Menot L (2019) New genera and species from the Equatorial Pacific provide phylogenetic insights into deep-sea Polynoidae (Annelida). Zool J Linn Soc 185:555–635.	no	obligatory	Meg_Alternatipathes	Mac	carnivore		Mac_Alyonushka	Jumars, PA, Dorgan, KM, Lindsay, SM (2015) Diet of worms emended. An update of polychaete feeding guilds, Ann Rev Mar Sci 7:497–520.
Annelida		Polychaeta	Errantia		Phyllodocida				Polynoidae		Abyssarya	Abyssarya acus		Mac_Abyssarya	Bonifácio P, Menot L (2019) New genera and species from the Equatorial Pacific provide phylogenetic insights into deep-sea Polynoidae (Annelida). Zool J Linn Soc 185:555–635.	no	obligatory	Meg_Amphiophiura	Mac	carnivore		Mac_Ammotrypanella	Jumars, PA, Dorgan, KM, Lindsay, SM (2015) Diet of worms emended. An update of polychaete feeding guilds, Ann Rev Mar Sci 7:497–520.
Annelida		Polychaeta	Errantia		Phyllodocida				Polynoidae		Abyssarya	Abyssarya acus		Mac_Abyssarya	Bonifácio P, Menot L (2019) New genera and species from the Equatorial Pacific provide phylogenetic insights into deep-sea Polynoidae (Annelida). Zool J Linn Soc 185:555–635.	no	obligatory	Meg_Anophiura	Mac	carnivore		Mac_Amphicteis	Jumars, PA, Dorgan, KM, Lindsay, SM (2015) Diet of worms emended. An update of polychaete feeding guilds, Ann Rev Mar Sci 7:497–520.
Annelida		Polychaeta	Errantia		Phyllodocida				Polynoidae		Abyssarya	Abyssarya acus		Mac_Abyssarya	Bonifácio P, Menot L (2019) New genera and species from the Equatorial Pacific provide phylogenetic insights into deep-sea Polynoidae (Annelida). Zool J Linn Soc 185:555–635.	no	obligatory	Meg_Antipathidae	Mac	carnivore		Mac_Ammobicides-like	Jumars, PA, Dorgan, KM, Lindsay, SM (2015) Diet of worms emended. An update of polychaete feeding guilds, Ann Rev Mar Sci 7:497–520.
Annelida		Polychaeta	Errantia		Phyllodocida				Polynoidae		Abyssarya	Abyssarya acus		Mac_Abyssarya	Bonifácio P, Menot L (2019) New genera and species from the Equatorial Pacific provide phylogenetic insights into deep-sea Polynoidae (Annelida). Zool J Linn Soc 185:555–635.	no	obligatory	Meg_Bathygorgia	Mac	carnivore		Mac_Acanthocope	Jumars, PA, Dorgan, KM, Lindsay, SM (2015) Diet of worms emended. An update of polychaete feeding guilds, Ann Rev Mar Sci 7:497–520.
Annelida		Polychaeta	Errantia		Phyllodocida				Polynoidae		Abyssarya	Abyssarya acus		Mac_Abyssarya	Bonifácio P, Menot L (2019) New genera and species from the Equatorial Pacific provide phylogenetic insights into deep-sea Polynoidae (Annelida). Zool J Linn Soc 185:555–635.	no	obligatory	Meg_Bathypathes	Mac	carnivore		Mac_Ammodiscacea	Jumars, PA, Dorgan, KM, Lindsay, SM (2015) Diet of worms emended. An update of polychaete feeding guilds, Ann Rev Mar Sci 7:497–520.
Annelida		Polychaeta	Errantia		Phyllodocida				Polynoidae		Abyssarya	Abyssarya acus		Mac_Abyssarya	Bonifácio P, Menot L (2019) New genera and species from the Equatorial Pacific provide phylogenetic insights into deep-sea Polynoidae (Annelida). Zool J Linn Soc 185:555–635.	no	obligatory	Meg_Callozostron	Mac	carnivore		Mac_Acanthomeniidae	Jumars, PA, Dorgan, KM, Lindsay, SM (2015) Diet of worms emended. An update of polychaete feeding guilds, Ann Rev Mar Sci 7:497–520.
Annelida		Polychaeta	Errantia		Phyllodocida				Polynoidae		Abyssarya	Abyssarya acus		Mac_Abyssarya	Bonifácio P, Menot L (2019) New genera and species from the Equatorial Pacific provide phylogenetic insights into deep-sea Polynoidae (Annelida). Zool J Linn Soc 185:555–635.	no	obligatory	Meg_Calyptrophora	Mac	carnivore		Mac_Acari	Jumars, PA, Dorgan, KM, Lindsay, SM (2015) Diet of worms emended. An update of polychaete feeding guilds, Ann Rev Mar Sci 7:497–520.
Annelida		Polychaeta	Errantia		Phyllodocida				Hesionidae		Neogyptis			Meg_Neogyptis	Porifera taxonomist (D Kersken)	no	obligatory	Meg_Corbitella	Meg	carnivore		Meg_Abyssocucumis	Jumars, PA, Dorgan, KM, Lindsay, SM (2015) Diet of worms emended. An update of polychaete feeding guilds, Ann Rev Mar Sci 7:497–520.
Annelida		Polychaeta	Errantia		Phyllodocida				Hesionidae		Neogyptis			Meg_Neogyptis	Porifera taxonomist (D Kersken)	no	obligatory	Meg_Docosaccus	Meg	carnivore		Meg_Abyssopathes	Jumars, PA, Dorgan, KM, Lindsay, SM (2015) Diet of worms emended. An update of polychaete feeding guilds, Ann Rev Mar Sci 7:497–520.
Annelida		Polychaeta	Errantia		Phyllodocida				Hesionidae		Neogyptis			Meg_Neogyptis	Porifera taxonomist (D Kersken)	no	obligatory	Meg_Hyalonema	Meg	carnivore		Meg_Abyssoprimnoa	Jumars, PA, Dorgan, KM, Lindsay, SM (2015) Diet of worms emended. An update of polychaete feeding guilds, Ann Rev Mar Sci 7:497–520.
Annelida		Polychaeta	Errantia		Phyllodocida				Hesionidae		Neogyptis			Meg_Neogyptis	Porifera taxonomist (D Kersken)	no	obligatory	Meg_Hyalonema	Meg	carnivore		Meg_Acanthascus	Jumars, PA, Dorgan, KM, Lindsay, SM (2015) Diet of worms emended. An update of polychaete feeding guilds, Ann Rev Mar Sci 7:497–520.
Annelida		Polychaeta	Errantia		Phyllodocida				Hesionidae		Neogyptis			Meg_Neogyptis	Porifera taxonomist (D Kersken)	no	obligatory	Meg_Hyalonema	Meg	carnivore		Meg_Aceste	Jumars, PA, Dorgan, KM, Lindsay, SM (2015) Diet of worms emended. An update of polychaete feeding guilds, Ann Rev Mar Sci 7:497–520.
Annelida		Polychaeta	Errantia		Phyllodocida				Hesionidae		Neogyptis			Meg_Neogyptis	Porifera taxonomist (D Kersken)	no	obligatory	Meg_Hyalonema	Meg	carnivore		Meg_Achlyonice	Jumars, PA, Dorgan, KM, Lindsay, SM (2015) Diet of worms emended. An update of polychaete feeding guilds, Ann Rev Mar Sci 7:497–520.
Annelida		Polychaeta	Errantia		Phyllodocida				Hesionidae		Neogyptis			Meg_Neogyptis	Porifera taxonomist (D Kersken)	no	obligatory	Meg_Hyalonema	Meg	carnivore		Meg_Acrocirridae	Jumars, PA, Dorgan, KM, Lindsay, SM (2015) Diet of worms emended. An update of polychaete feeding guilds, Ann Rev Mar Sci 7:497–520.
Annelida		Polychaeta	Errantia		Phyllodocida				Hesionidae		Neogyptis			Meg_Neogyptis	Porifera taxonomist (D Kersken)	no	obligatory	Meg_Hyalonema	Meg	carnivore		Meg_Actinernidae	Jumars, PA, Dorgan, KM, Lindsay, SM (2015) Diet of worms emended. An update of polychaete feeding guilds, Ann Rev Mar Sci 7:497–520.
Annelida		Polychaeta	Errantia		Phyllodocida				Hesionidae		Neogyptis			Meg_Neogyptis	Porifera taxonomist (D Kersken)	no	obligatory	Meg_Hyalonema	Meg	carnivore		Meg_Actinia	Jumars, PA, Dorgan, KM, Lindsay, SM (2015) Diet of worms emended. An update of polychaete feeding guilds, Ann Rev Mar Sci 7:497–520.
Annelida		Polychaeta	Errantia		Phyllodocida				Hesionidae		Neogyptis			Meg_Neogyptis	Porifera taxonomist (D Kersken)	no	obligatory	Meg_Hyalonema	Meg	carnivore		Meg_Actinoscyphia	Jumars, PA, Dorgan, KM, Lindsay, SM (2015) Diet of worms emended. An update of polychaete feeding guilds, Ann Rev Mar Sci 7:497–520.
Annelida		Polychaeta	Errantia		Phyllodocida				Hesionidae		Neogyptis			Meg_Neogyptis	Porifera taxonomist (D Kersken)	no	obligatory	Meg_Hyalonema	Meg	carnivore		Meg_Aeginidae	Jumars, PA, Dorgan, KM, Lindsay, SM (2015) Diet of worms emended. An update of polychaete feeding guilds, Ann Rev Mar Sci 7:497–520.
Annelida		Polychaeta	Errantia		Phyllodocida				Hesionidae		Neogyptis			Meg_Neogyptis	Porifera taxonomist (D Kersken)	no	obligatory	Meg_Hyalonema	Meg	carnivore		Meg_Aeropsis	Jumars, PA, Dorgan, KM, Lindsay, SM (2015) Diet of worms emended. An update of polychaete feeding guilds, Ann Rev Mar Sci 7:497–520.
Annelida		Polychaeta	Errantia		Phyllodocida				Hesionidae		Neogyptis			Meg_Neogyptis	Porifera taxonomist (D Kersken)	no	obligatory	Meg_Hyalonema	Meg	carnivore		Meg_Agalmatidae	Jumars, PA, Dorgan, KM, Lindsay, SM (2015) Diet of worms emended. An update of polychaete feeding guilds, Ann Rev Mar Sci 7:497–520.
Annelida		Polychaeta	Errantia		Phyllodocida				Hesionidae		Neogyptis			Meg_Neogyptis	Porifera taxonomist (D Kersken)	no	obligatory	Meg_Hyalonema	Meg	carnivore		Meg_Agneziidae	Jumars, PA, Dorgan, KM, Lindsay, SM (2015) Diet of worms emended. An update of polychaete feeding guilds, Ann Rev Mar Sci 7:497–520.
Annelida		Polychaeta	Errantia		Phyllodocida				Hesionidae		Neogyptis			Meg_Neogyptis	Porifera taxonomist (D Kersken)	no	obligatory	Meg_Hyalonema	Meg	carnivore		Meg_Alternatipathes	Jumars, PA, Dorgan, KM, Lindsay, SM (2015) Diet of worms emended. An update of polychaete feeding guilds, Ann Rev Mar Sci 7:497–520.
Annelida		Polychaeta	Errantia		Phyllodocida				Hesionidae		Neogyptis			Meg_Neogyptis	Porifera taxonomist (D Kersken)	no	obligatory	Meg_Hyalonema	Meg	carnivore		Meg_Amathillopsis	Jumars, PA, Dorgan, KM, Lindsay, SM (2015) Diet of worms emended. An update of polychaete feeding guilds, Ann Rev Mar Sci 7:497–520.
Annelida		Polychaeta	Errantia		Phyllodocida				Hesionidae		Neogyptis			Meg_Neogyptis	Porifera taxonomist (D Kersken)	no	obligatory	Meg_Hyalonema	Meg	carnivore		Meg_Amperima	Jumars, PA, Dorgan, KM, Lindsay, SM (2015) Diet of worms emended. An update of polychaete feeding guilds, Ann Rev Mar Sci 7:497–520.
Annelida		Polychaeta	Errantia		Phyllodocida				Hesionidae		Neogyptis			Meg_Neogyptis	Porifera taxonomist (D Kersken)	no	obligatory	Meg_Hyalonema	Meg	carnivore		Meg_Amphianthus	Jumars, PA, Dorgan, KM, Lindsay, SM (2015) Diet of worms emended. An update of polychaete feeding guilds, Ann Rev Mar Sci 7:497–520.
Annelida		Polychaeta	Errantia		Phyllodocida				Hesionidae		Neogyptis			Meg_Neogyptis	Porifera taxonomist (D Kersken)	no	obligatory	Meg_Hyalonema	Meg	carnivore		Meg_Amphilepis	Jumars, PA, Dorgan, KM, Lindsay, SM (2015) Diet of worms emended. An update of polychaete feeding guilds, Ann Rev Mar Sci 7:497–520.
Annelida		Polychaeta	Errantia		Phyllodocida				Hesionidae		Neogyptis			Meg_Neogyptis	Porifera taxonomist (D Kersken)	no	obligatory	Meg_Hyalonema	Meg	carnivore		Meg_Amphiodia	Jumars, PA, Dorgan, KM, Lindsay, SM (2015) Diet of worms emended. An update of polychaete feeding guilds, Ann Rev Mar Sci 7:497–520.
Annelida		Polychaeta	Errantia		Phyllodocida				Hesionidae		Neogyptis			Meg_Neogyptis	Porifera taxonomist (D Kersken)	no	obligatory	Meg_Hyalonema	Meg	carnivore		Meg_Amphiophiura	Jumars, PA, Dorgan, KM, Lindsay, SM (2015) Diet of worms emended. An update of polychaete feeding guilds, Ann Rev Mar Sci 7:497–520.
Annelida		Polychaeta	Errantia		Phyllodocida				Hesionidae		Neogyptis			Meg_Neogyptis	Porifera taxonomist (D Kersken)	no	obligatory	Meg_Hyalonema	Meg	carnivore		Meg_Amphioplus	Jumars, PA, Dorgan, KM, Lindsay, SM (2015) Diet of worms emended. An update of polychaete feeding guilds, Ann Rev Mar Sci 7:497–520.
Annelida		Polychaeta	Errantia		Phyllodocida				Hesionidae		Neogyptis			Meg_Neogyptis	Porifera taxonomist (D Kersken)	no	obligatory	Meg_Hyalonema	Meg	carnivore		Meg_Amphiura	Jumars, PA, Dorgan, KM, Lindsay, SM (2015) Diet of worms emended. An update of polychaete feeding guilds, Ann Rev Mar Sci 7:497–520.
Annelida		Polychaeta	Errantia		Phyllodocida				Hesionidae		Neogyptis			Meg_Neogyptis	Porifera taxonomist (D Kersken)	no	obligatory	Meg_Hyalonema	Meg	carnivore		Meg_Anophiura	Jumars, PA, Dorgan, KM, Lindsay, SM (2015) Diet of worms emended. An update of polychaete feeding guilds, Ann Rev Mar Sci 7:497–520.
Annelida		Polychaeta	Errantia		Phyllodocida				Hesionidae		Neogyptis			Meg_Neogyptis	Porifera taxonomist (D Kersken)	no	obligatory	Meg_Hyalonema	Meg	carnivore		Meg_Antipathidae	Jumars, PA, Dorgan, KM, Lindsay, SM (2015) Diet of worms emended. An update of polychaete feeding guilds, Ann Rev Mar Sci 7:497–520.
Annelida		Polychaeta	Errantia		Phyllodocida				Hesionidae		Neogyptis			Meg_Neogyptis	Porifera taxonomist (D Kersken)	no	obligatory	Meg_Hyalonema	Meg	carnivore		Meg_Aphroditidae	Jumars, PA, Dorgan, KM, Lindsay, SM (2015) Diet of worms emended. An update of polychaete feeding guilds, Ann Rev Mar Sci 7:497–520.
Annelida		Polychaeta	Errantia		Phyllodocida				Hesionidae		Neogyptis			Meg_Neogyptis	Porifera taxonomist (D Kersken)	no	obligatory	Meg_Hyalonema	Meg	carnivore		Meg_Apodogaster	Jumars, PA, Dorgan, KM, Lindsay, SM (2015) Diet of worms emended. An update of polychaete feeding guilds, Ann Rev Mar Sci 7:497–520.
Annelida		Polychaeta	Errantia		Phyllodocida				Hesionidae		Neogyptis			Meg_Neogyptis	Porifera taxonomist (D Kersken)	no	obligatory	Meg_Hyalonema	Meg	carnivore		Meg_Aporocidaris	Jumars, PA, Dorgan, KM, Lindsay, SM (2015) Diet of worms emended. An update of polychaete feeding guilds, Ann Rev Mar Sci 7:497–520.
Annelida		Polychaeta	Errantia		Phyllodocida				Hesionidae		Neogyptis			Meg_Neogyptis	Porifera taxonomist (D Kersken)	no	obligatory	Meg_Hyalonema	Meg	carnivore		Meg_Araeolampas	Jumars, PA, Dorgan, KM, Lindsay, SM (2015) Diet of worms emended. An update of polychaete feeding guilds, Ann Rev Mar Sci 7:497–520.
Annelida		Polychaeta	Errantia		Phyllodocida				Hesionidae		Neogyptis			Meg_Neogyptis	Porifera taxonomist (D Kersken)	no	obligatory	Meg_Hyalonema	Meg	carnivore		Meg_Arbor-like	Jumars, PA, Dorgan, KM, Lindsay, SM (2015) Diet of worms emended. An update of polychaete feeding guilds, Ann Rev Mar Sci 7:497–520.
Annelida		Polychaeta	Errantia		Phyllodocida				Hesionidae		Neogyptis			Meg_Neogyptis	Porifera taxonomist (D Kersken)	no	obligatory	Meg_Hyalonema	Meg	carnivore		Meg_Archaeogastropoda	Jumars, PA, Dorgan, KM, Lindsay, SM (2015) Diet of worms emended. An update of polychaete feeding guilds, Ann Rev Mar Sci 7:497–520.
Annelida		Polychaeta	Errantia		Phyllodocida				Hesionidae		Neogyptis			Meg_Neogyptis	Porifera taxonomist (D Kersken)	no	obligatory	Meg_Hyalonema	Meg	carnivore		Meg_Aristaeomorpha	Jumars, PA, Dorgan, KM, Lindsay, SM (2015) Diet of worms emended. An update of polychaete feeding guilds, Ann Rev Mar Sci 7:497–520.
Annelida		Polychaeta	Errantia		Phyllodocida				Hesionidae		Neogyptis			Meg_Neogyptis	Porifera taxonomist (D Kersken)	no	obligatory	Meg_Hyalonema	Meg	carnivore		Meg_Aschemonella	Jumars, PA, Dorgan, KM, Lindsay, SM (2015) Diet of worms emended. An update of polychaete feeding guilds, Ann Rev Mar Sci 7:497–520.
Annelida		Polychaeta	Errantia		Phyllodocida				Hesionidae		Neogyptis			Meg_Neogyptis	Porifera taxonomist (D Kersken)	no	obligatory	Meg_Hyalonema	Meg	carnivore		Meg_Ascidiidae	Jumars, PA, Dorgan, KM, Lindsay, SM (2015) Diet of worms emended. An update of polychaete feeding guilds, Ann Rev Mar Sci 7:497–520.
Annelida		Polychaeta	Errantia		Phyllodocida				Hesionidae		Neogyptis			Meg_Neogyptis	Porifera taxonomist (D Kersken)	no	obligatory	Meg_Hyalonema	Meg	carnivore		Meg_Asteroschema	Jumars, PA, Dorgan, KM, Lindsay, SM (2015) Diet of worms emended. An update of polychaete feeding guilds, Ann Rev Mar Sci 7:497–520.
Annelida		Polychaeta	Errantia		Phyllodocida				Hesionidae		Neogyptis			Meg_Neogyptis	Porifera taxonomist (D Kersken)	no	obligatory	Meg_Hyalonema	Meg	carnivore		Meg_Astrodia	Jumars, PA, Dorgan, KM, Lindsay, SM (2015) Diet of worms emended. An update of polychaete feeding guilds, Ann Rev Mar Sci 7:497–520.
Annelida		Polychaeta	Errantia		Phyllodocida				Hesionidae		Neogyptis			Meg_Neogyptis	Porifera taxonomist (D Kersken)	no	obligatory	Meg_Hyalonema	Meg	carnivore		Meg_Astrolirus	Jumars, PA, Dorgan, KM, Lindsay, SM (2015) Diet of worms emended. An update of polychaete feeding guilds, Ann Rev Mar Sci 7:497–520.
Annelida		Polychaeta	Errantia		Phyllodocida				Hesionidae		Neogyptis			Meg_Neogyptis	Porifera taxonomist (D Kersken)	no	obligatory	Meg_Hyalonema	Meg	carnivore		Meg_Atollidae	Jumars, PA, Dorgan, KM, Lindsay, SM (2015) Diet of worms emended. An update of polychaete feeding guilds, Ann Rev Mar Sci 7:497–520.
Annelida		Polychaeta	Errantia		Phyllodocida				Hesionidae		Neogyptis			Meg_Neogyptis	Porifera taxonomist (D Kersken)	no	obligatory	Meg_Hyalonema	Meg	carnivore		Meg_Baculella-like	Jumars, PA, Dorgan, KM, Lindsay, SM (2015) Diet of worms emended. An update of polychaete feeding guilds, Ann Rev Mar Sci 7:497–520.
Annelida		Polychaeta	Errantia		Phyllodocida				Hesionidae		Neogyptis			Meg_Neogyptis	Porifera taxonomist (D Kersken)	no	obligatory	Meg_Hyalonema	Meg	carnivore		Fis_Barathrites	Jumars, PA, Dorgan, KM, Lindsay, SM (2015) Diet of worms emended. An update of polychaete feeding guilds, Ann Rev Mar Sci 7:497–520.
Annelida		Polychaeta	Errantia		Phyllodocida				Hesionidae		Neogyptis			Meg_Neogyptis	Porifera taxonomist (D Kersken)	no	obligatory	Meg_Hyalonema	Meg	carnivore		Fis_Bassozetus	Jumars, PA, Dorgan, KM, Lindsay, SM (2015) Diet of worms emended. An update of polychaete feeding guilds, Ann Rev Mar Sci 7:497–520.
Annelida		Polychaeta	Errantia		Phyllodocida				Hesionidae		Neogyptis			Meg_Neogyptis	Porifera taxonomist (D Kersken)	no	obligatory	Meg_Hyalonema	Meg	carnivore		Meg_Bathycrinus	Jumars, PA, Dorgan, KM, Lindsay, SM (2015) Diet of worms emended. An update of polychaete feeding guilds, Ann Rev Mar Sci 7:497–520.
Annelida		Polychaeta	Errantia		Phyllodocida				Hesionidae		Neogyptis			Meg_Neogyptis	Porifera taxonomist (D Kersken)	no	obligatory	Meg_Hyalonema	Meg	carnivore		Meg_Bathydorus	Jumars, PA, Dorgan, KM, Lindsay, SM (2015) Diet of worms emended. An update of polychaete feeding guilds, Ann Rev Mar Sci 7:497–520.
Annelida		Polychaeta	Errantia		Phyllodocida				Hesionidae		Neogyptis			Meg_Neogyptis	Porifera taxonomist (D Kersken)	no	obligatory	Meg_Hyalonema	Meg	carnivore		Meg_Bathygorgia	Jumars, PA, Dorgan, KM, Lindsay, SM (2015) Diet of worms emended. An update of polychaete feeding guilds, Ann Rev Mar Sci 7:497–520.
Annelida		Polychaeta	Errantia		Phyllodocida				Hesionidae		Neogyptis			Meg_Neogyptis	Porifera taxonomist (D Kersken)	no	obligatory	Meg_Hyalonema	Meg	carnivore		Fis_Bathyonus	Jumars, PA, Dorgan, KM, Lindsay, SM (2015) Diet of worms emended. An update of polychaete feeding guilds, Ann Rev Mar Sci 7:497–520.
Annelida		Polychaeta	Errantia		Phyllodocida				Hesionidae		Neogyptis			Meg_Neogyptis	Porifera taxonomist (D Kersken)	no	obligatory	Meg_Hyalonema	Meg	carnivore		Meg_Bathypathes	Jumars, PA, Dorgan, KM, Lindsay, SM (2015) Diet of worms emended. An update of polychaete feeding guilds, Ann Rev Mar Sci 7:497–520.
Annelida		Polychaeta	Errantia		Phyllodocida				Hesionidae		Neogyptis			Meg_Neogyptis	Porifera taxonomist (D Kersken)	no	obligatory	Meg_Hyalonema	Meg	carnivore		Meg_Bathyplotes	Jumars, PA, Dorgan, KM, Lindsay, SM (2015) Diet of worms emended. An update of polychaete feeding guilds, Ann Rev Mar Sci 7:497–520.
Annelida		Polychaeta	Errantia		Phyllodocida				Hesionidae		Neogyptis			Meg_Neogyptis	Porifera taxonomist (D Kersken)	no	obligatory	Meg_Hyalonema	Meg	carnivore		Fis_Bathysaurus	Jumars, PA, Dorgan, KM, Lindsay, SM (2015) Diet of worms emended. An update of polychaete feeding guilds, Ann Rev Mar Sci 7:497–520.
Annelida		Polychaeta	Errantia		Phyllodocida				Hesionidae		Neogyptis			Meg_Neogyptis	Porifera taxonomist (D Kersken)	no	obligatory	Meg_Hyalonema	Meg	carnivore		Meg_Bathyspinula	Jumars, PA, Dorgan, KM, Lindsay, SM (2015) Diet of worms emended. An update of polychaete feeding guilds, Ann Rev Mar Sci 7:497–520.
Annelida		Polychaeta	Errantia		Phyllodocida				Hesionidae		Neogyptis			Meg_Neogyptis	Porifera taxonomist (D Kersken)	no	obligatory	Meg_Hyalonema	Meg	carnivore		Meg_Bathystylodactylus	Jumars, PA, Dorgan, KM, Lindsay, SM (2015) Diet of worms emended. An update of polychaete feeding guilds, Ann Rev Mar Sci 7:497–520.
Annelida		Polychaeta	Errantia		Phyllodocida				Hesionidae		Neogyptis			Meg_Neogyptis	Porifera taxonomist (D Kersken)	no	obligatory	Meg_Hyalonema	Meg	carnivore		Meg_Bathyxiphus	Jumars, PA, Dorgan, KM, Lindsay, SM (2015) Diet of worms emended. An update of polychaete feeding guilds, Ann Rev Mar Sci 7:497–520.
Annelida		Polychaeta	Errantia		Phyllodocida				Hesionidae		Neogyptis			Meg_Neogyptis	Porifera taxonomist (D Kersken)	no	obligatory	Meg_Hyalonema	Meg	carnivore		Meg_Benthesicymus	Jumars, PA, Dorgan, KM, Lindsay, SM (2015) Diet of worms emended. An update of polychaete feeding guilds, Ann Rev Mar Sci 7:497–520.
Annelida		Polychaeta	Errantia		Phyllodocida				Hesionidae		Neogyptis			Meg_Neogyptis	Porifera taxonomist (D Kersken)	no	obligatory	Meg_Hyalonema	Meg	carnivore		Meg_Benthodytes	Jumars, PA, Dorgan, KM, Lindsay, SM (2015) Diet of worms emended. An update of polychaete feeding guilds, Ann Rev Mar Sci 7:497–520.
Annelida		Polychaeta	Errantia		Phyllodocida				Hesionidae		Neogyptis			Meg_Neogyptis	Porifera taxonomist (D Kersken)	no	obligatory	Meg_Hyalonema	Meg	carnivore		Meg_Benthopecten	Jumars, PA, Dorgan, KM, Lindsay, SM (2015) Diet of worms emended. An update of polychaete feeding guilds, Ann Rev Mar Sci 7:497–520.
Annelida		Polychaeta	Errantia		Phyllodocida				Hesionidae		Neogyptis			Meg_Neogyptis	Porifera taxonomist (D Kersken)	no	obligatory	Meg_Hyalonema	Meg	carnivore		Meg_Bizarria	Jumars, PA, Dorgan, KM, Lindsay, SM (2015) Diet of worms emended. An update of polychaete feeding guilds, Ann Rev Mar Sci 7:497–520.
Annelida		Polychaeta	Errantia		Phyllodocida				Hesionidae		Neogyptis			Meg_Neogyptis	Porifera taxonomist (D Kersken)	no	obligatory	Meg_Hyalonema	Meg	carnivore		Meg_Bolocera	Jumars, PA, Dorgan, KM, Lindsay, SM (2015) Diet of worms emended. An update of polychaete feeding guilds, Ann Rev Mar Sci 7:497–520.
Annelida		Polychaeta	Errantia		Phyllodocida				Hesionidae		Neogyptis			Meg_Neogyptis	Porifera taxonomist (D Kersken)	no	obligatory	Meg_Hyalonema	Meg	carnivore		Meg_Boloceroididae	Jumars, PA, Dorgan, KM, Lindsay, SM (2015) Diet of worms emended. An update of polychaete feeding guilds, Ann Rev Mar Sci 7:497–520.
Annelida		Polychaeta	Errantia		Phyllodocida				Hesionidae		Neogyptis			Meg_Neogyptis	Porifera taxonomist (D Kersken)	no	obligatory	Meg_Hyalonema	Meg	carnivore		Meg_Bolosoma	Jumars, PA, Dorgan, KM, Lindsay, SM (2015) Diet of worms emended. An update of polychaete feeding guilds, Ann Rev Mar Sci 7:497–520.
Annelida		Polychaeta	Errantia		Phyllodocida				Hesionidae		Neogyptis			Meg_Neogyptis	Porifera taxonomist (D Kersken)	no	obligatory	Meg_Hyalonema	Meg	carnivore		Meg_Branchiocerianthus	Jumars, PA, Dorgan, KM, Lindsay, SM (2015) Diet of worms emended. An update of polychaete feeding guilds, Ann Rev Mar Sci 7:497–520.
Annelida		Polychaeta	Errantia		Phyllodocida				Hesionidae		Neogyptis			Meg_Neogyptis	Porifera taxonomist (D Kersken)	no	obligatory	Meg_Hyalonema	Meg	carnivore		Meg_Brisaster	Jumars, PA, Dorgan, KM, Lindsay, SM (2015) Diet of worms emended. An update of polychaete feeding guilds, Ann Rev Mar Sci 7:497–520.
Annelida		Polychaeta	Errantia		Phyllodocida				Hesionidae		Neogyptis			Meg_Neogyptis	Porifera taxonomist (D Kersken)	no	obligatory	Meg_Hyalonema	Meg	carnivore		Meg_Brissopsis	Jumars, PA, Dorgan, KM, Lindsay, SM (2015) Diet of worms emended. An update of polychaete feeding guilds, Ann Rev Mar Sci 7:497–520.
Annelida		Polychaeta	Errantia		Phyllodocida				Hesionidae		Neogyptis			Meg_Neogyptis	Porifera taxonomist (D Kersken)	no	obligatory	Meg_Hyalonema	Meg	carnivore		Fis_Brotula	Jumars, PA, Dorgan, KM, Lindsay, SM (2015) Diet of worms emended. An update of polychaete feeding guilds, Ann Rev Mar Sci 7:497–520.
Annelida		Polychaeta	Errantia		Phyllodocida				Hesionidae		Neogyptis			Meg_Neogyptis	Porifera taxonomist (D Kersken)	no	obligatory	Meg_Hyalonema	Meg	carnivore		Fis_Bythitidae	Jumars, PA, Dorgan, KM, Lindsay, SM (2015) Diet of worms emended. An update of polychaete feeding guilds, Ann Rev Mar Sci 7:497–520.
Annelida		Polychaeta	Errantia		Phyllodocida				Hesionidae		Neogyptis			Meg_Neogyptis	Porifera taxonomist (D Kersken)	no	obligatory	Meg_Hyalonema	Meg	carnivore		Meg_Calyptrophora	Jumars, PA, Dorgan, KM, Lindsay, SM (2015) Diet of worms emended. An update of polychaete feeding guilds, Ann Rev Mar Sci 7:497–520.
Annelida		Polychaeta	Errantia		Phyllodocida				Hesionidae		Neogyptis			Meg_Neogyptis	Porifera taxonomist (D Kersken)	no	obligatory	Meg_Hyalonema	Meg	carnivore		Meg_Capheira	Jumars, PA, Dorgan, KM, Lindsay, SM (2015) Diet of worms emended. An update of polychaete feeding guilds, Ann Rev Mar Sci 7:497–520.
Annelida		Polychaeta	Errantia		Phyllodocida				Hesionidae		Neogyptis			Meg_Neogyptis	Porifera taxonomist (D Kersken)	no	obligatory	Meg_Hyalonema	Meg	carnivore		Meg_Caulophacus	Jumars, PA, Dorgan, KM, Lindsay, SM (2015) Diet of worms emended. An update of polychaete feeding guilds, Ann Rev Mar Sci 7:497–520.
Annelida		Polychaeta	Errantia		Phyllodocida				Hesionidae		Neogyptis			Meg_Neogyptis	Porifera taxonomist (D Kersken)	no	obligatory	Meg_Hyalonema	Meg	carnivore		Meg_Ceraplectana	Jumars, PA, Dorgan, KM, Lindsay, SM (2015) Diet of worms emended. An update of polychaete feeding guilds, Ann Rev Mar Sci 7:497–520.
Annelida		Polychaeta	Errantia		Phyllodocida				Hesionidae		Neogyptis			Meg_Neogyptis	Porifera taxonomist (D Kersken)	no	obligatory	Meg_Hyalonema	Meg	carnivore		Meg_Cerataspis	Jumars, PA, Dorgan, KM, Lindsay, SM (2015) Diet of worms emended. An update of polychaete feeding guilds, Ann Rev Mar Sci 7:497–520.
Annelida		Polychaeta	Errantia		Phyllodocida				Hesionidae		Neogyptis			Meg_Neogyptis	Porifera taxonomist (D Kersken)	no	obligatory	Meg_Hyalonema	Meg	carnivore		Meg_Cerelasmidae	Jumars, PA, Dorgan, KM, Lindsay, SM (2015) Diet of worms emended. An update of polychaete feeding guilds, Ann Rev Mar Sci 7:497–520.
Annelida		Polychaeta	Errantia		Phyllodocida				Hesionidae		Neogyptis			Meg_Neogyptis	Porifera taxonomist (D Kersken)	no	obligatory	Meg_Hyalonema	Meg	carnivore		Meg_Cerianthus	Jumars, PA, Dorgan, KM, Lindsay, SM (2015) Diet of worms emended. An update of polychaete feeding guilds, Ann Rev Mar Sci 7:497–520.
Annelida		Polychaeta	Errantia		Phyllodocida				Hesionidae		Neogyptis			Meg_Neogyptis	Porifera taxonomist (D Kersken)	no	obligatory	Meg_Hyalonema	Meg	carnivore		Meg_Chaunoplectella	Jumars, PA, Dorgan, KM, Lindsay, SM (2015) Diet of worms emended. An update of polychaete feeding guilds, Ann Rev Mar Sci 7:497–520.
Annelida		Polychaeta	Errantia		Phyllodocida				Hesionidae		Neogyptis			Meg_Neogyptis	Porifera taxonomist (D Kersken)	no	obligatory	Meg_Hyalonema	Meg	carnivore		Meg_Chondrocladia	Jumars, PA, Dorgan, KM, Lindsay, SM (2015) Diet of worms emended. An update of polychaete feeding guilds, Ann Rev Mar Sci 7:497–520.
Annelida		Polychaeta	Errantia		Phyllodocida				Hesionidae		Neogyptis			Meg_Neogyptis	Porifera taxonomist (D Kersken)	no	obligatory	Meg_Hyalonema	Meg	carnivore		Meg_Chonelasma	Jumars, PA, Dorgan, KM, Lindsay, SM (2015) Diet of worms emended. An update of polychaete feeding guilds, Ann Rev Mar Sci 7:497–520.
Annelida		Polychaeta	Errantia		Phyllodocida				Hesionidae		Neogyptis			Meg_Neogyptis	Porifera taxonomist (D Kersken)	no	obligatory	Meg_Hyalonema	Meg	carnivore		Meg_Cirratulidae	Jumars, PA, Dorgan, KM, Lindsay, SM (2015) Diet of worms emended. An update of polychaete feeding guilds, Ann Rev Mar Sci 7:497–520.
Annelida		Polychaeta	Errantia		Phyllodocida				Hesionidae		Neogyptis			Meg_Neogyptis	Porifera taxonomist (D Kersken)	no	obligatory	Meg_Hyalonema	Meg	carnivore		Meg_Cirroteuthis	Jumars, PA, Dorgan, KM, Lindsay, SM (2015) Diet of worms emended. An update of polychaete feeding guilds, Ann Rev Mar Sci 7:497–520.
Annelida		Polychaeta	Errantia		Phyllodocida				Hesionidae		Neogyptis			Meg_Neogyptis	Porifera taxonomist (D Kersken)	no	obligatory	Meg_Hyalonema	Meg	carnivore		Meg_Cirrothauma	Jumars, PA, Dorgan, KM, Lindsay, SM (2015) Diet of worms emended. An update of polychaete feeding guilds, Ann Rev Mar Sci 7:497–520.
Annelida		Polychaeta	Errantia		Phyllodocida				Hesionidae		Neogyptis			Meg_Neogyptis	Porifera taxonomist (D Kersken)	no	obligatory	Meg_Hyalonema	Meg	carnivore		Meg_Cladorhiza	Jumars, PA, Dorgan, KM, Lindsay, SM (2015) Diet of worms emended. An update of polychaete feeding guilds, Ann Rev Mar Sci 7:497–520.
Annelida		Polychaeta	Errantia		Phyllodocida				Hesionidae		Neogyptis			Meg_Neogyptis	Porifera taxonomist (D Kersken)	no	obligatory	Meg_Hyalonema	Meg	carnivore		Meg_Colossendeidae	Jumars, PA, Dorgan, KM, Lindsay, SM (2015) Diet of worms emended. An update of polychaete feeding guilds, Ann Rev Mar Sci 7:497–520.
Annelida		Polychaeta	Errantia		Phyllodocida				Hesionidae		Neogyptis			Meg_Neogyptis	Porifera taxonomist (D Kersken)	no	obligatory	Meg_Hyalonema	Meg	carnivore		Meg_Columnella	Jumars, PA, Dorgan, KM, Lindsay, SM (2015) Diet of worms emended. An update of polychaete feeding guilds, Ann Rev Mar Sci 7:497–520.
Annelida		Polychaeta	Errantia		Phyllodocida				Hesionidae		Neogyptis			Meg_Neogyptis	Porifera taxonomist (D Kersken)	no	obligatory	Meg_Hyalonema	Meg	carnivore		Fis_Congridae	Jumars, PA, Dorgan, KM, Lindsay, SM (2015) Diet of worms emended. An update of polychaete feeding guilds, Ann Rev Mar Sci 7:497–520.
Annelida		Polychaeta	Errantia		Phyllodocida				Hesionidae		Neogyptis			Meg_Neogyptis	Porifera taxonomist (D Kersken)	no	obligatory	Meg_Hyalonema	Meg	carnivore		Meg_Conorete	Jumars, PA, Dorgan, KM, Lindsay, SM (2015) Diet of worms emended. An update of polychaete feeding guilds, Ann Rev Mar Sci 7:497–520.
Annelida		Polychaeta	Errantia		Phyllodocida				Hesionidae		Neogyptis			Meg_Neogyptis	Porifera taxonomist (D Kersken)	no	obligatory	Meg_Hyalonema	Meg	carnivore		Meg_Corallimorphus	Jumars, PA, Dorgan, KM, Lindsay, SM (2015) Diet of worms emended. An update of polychaete feeding guilds, Ann Rev Mar Sci 7:497–520.
Annelida		Polychaeta	Errantia		Phyllodocida				Hesionidae		Neogyptis			Meg_Neogyptis	Porifera taxonomist (D Kersken)	no	obligatory	Meg_Hyalonema	Meg	carnivore		Meg_Corbitella	Jumars, PA, Dorgan, KM, Lindsay, SM (2015) Diet of worms emended. An update of polychaete feeding guilds, Ann Rev Mar Sci 7:497–520.
Annelida		Polychaeta	Errantia		Phyllodocida				Hesionidae		Neogyptis			Meg_Neogyptis	Porifera taxonomist (D Kersken)	no	obligatory	Meg_Hyalonema	Meg	carnivore		Meg_Corellidae	Jumars, PA, Dorgan, KM, Lindsay, SM (2015) Diet of worms emended. An update of polychaete feeding guilds, Ann Rev Mar Sci 7:497–520.
Annelida		Polychaeta	Errantia		Phyllodocida				Hesionidae		Neogyptis			Meg_Neogyptis	Porifera taxonomist (D Kersken)	no	obligatory	Meg_Hyalonema	Meg	carnivore		Meg_Cornucopina	Jumars, PA, Dorgan, KM, Lindsay, SM (2015) Diet of worms emended. An update of polychaete feeding guilds, Ann Rev Mar Sci 7:497–520.
Annelida		Polychaeta	Errantia		Phyllodocida				Hesionidae		Neogyptis			Meg_Neogyptis	Porifera taxonomist (D Kersken)	no	obligatory	Meg_Hyalonema	Meg	carnivore		Fis_Coryphaenoides	Jumars, PA, Dorgan, KM, Lindsay, SM (2015) Diet of worms emended. An update of polychaete feeding guilds, Ann Rev Mar Sci 7:497–520.
Annelida		Polychaeta	Errantia		Phyllodocida				Hesionidae		Neogyptis			Meg_Neogyptis	Porifera taxonomist (D Kersken)	no	obligatory	Meg_Hyalonema	Meg	carnivore		Meg_Culeolus	Jumars, PA, Dorgan, KM, Lindsay, SM (2015) Diet of worms emended. An update of polychaete feeding guilds, Ann Rev Mar Sci 7:497–520.
Annelida		Polychaeta	Errantia		Phyllodocida				Hesionidae		Neogyptis			Meg_Neogyptis	Porifera taxonomist (D Kersken)	no	obligatory	Meg_Hyalonema	Meg	carnivore		Meg_Cumacea	Jumars, PA, Dorgan, KM, Lindsay, SM (2015) Diet of worms emended. An update of polychaete feeding guilds, Ann Rev Mar Sci 7:497–520.
Annelida		Polychaeta	Errantia		Phyllodocida				Hesionidae		Neogyptis			Meg_Neogyptis	Porifera taxonomist (D Kersken)	no	obligatory	Meg_Hyalonema	Meg	carnivore		Meg_Cuninidae	Jumars, PA, Dorgan, KM, Lindsay, SM (2015) Diet of worms emended. An update of polychaete feeding guilds, Ann Rev Mar Sci 7:497–520.
Annelida		Polychaeta	Errantia		Phyllodocida				Hesionidae		Neogyptis			Meg_Neogyptis	Porifera taxonomist (D Kersken)	no	obligatory	Meg_Hyalonema	Meg	carnivore		Meg_Cystechinus	Jumars, PA, Dorgan, KM, Lindsay, SM (2015) Diet of worms emended. An update of polychaete feeding guilds, Ann Rev Mar Sci 7:497–520.
Annelida		Polychaeta	Errantia		Phyllodocida				Hesionidae		Neogyptis			Meg_Neogyptis	Porifera taxonomist (D Kersken)	no	obligatory	Meg_Hyalonema	Meg	carnivore		Meg_Cystocrepis	Jumars, PA, Dorgan, KM, Lindsay, SM (2015) Diet of worms emended. An update of polychaete feeding guilds, Ann Rev Mar Sci 7:497–520.
Annelida		Polychaeta	Errantia		Phyllodocida				Hesionidae		Neogyptis			Meg_Neogyptis	Porifera taxonomist (D Kersken)	no	obligatory	Meg_Hyalonema	Meg	carnivore		Meg_Deima	Jumars, PA, Dorgan, KM, Lindsay, SM (2015) Diet of worms emended. An update of polychaete feeding guilds, Ann Rev Mar Sci 7:497–520.
Annelida		Polychaeta	Errantia		Phyllodocida				Hesionidae		Neogyptis			Meg_Neogyptis	Porifera taxonomist (D Kersken)	no	obligatory	Meg_Hyalonema	Meg	carnivore		Meg_Dicopia	Jumars, PA, Dorgan, KM, Lindsay, SM (2015) Diet of worms emended. An update of polychaete feeding guilds, Ann Rev Mar Sci 7:497–520.
Annelida		Polychaeta	Errantia		Phyllodocida				Hesionidae		Neogyptis			Meg_Neogyptis	Porifera taxonomist (D Kersken)	no	obligatory	Meg_Hyalonema	Meg	carnivore		Meg_Dipsacaster	Jumars, PA, Dorgan, KM, Lindsay, SM (2015) Diet of worms emended. An update of polychaete feeding guilds, Ann Rev Mar Sci 7:497–520.
Annelida		Polychaeta	Errantia		Phyllodocida				Hesionidae		Neogyptis			Meg_Neogyptis	Porifera taxonomist (D Kersken)	no	obligatory	Meg_Hyalonema	Meg	carnivore		Meg_Docosaccus	Jumars, PA, Dorgan, KM, Lindsay, SM (2015) Diet of worms emended. An update of polychaete feeding guilds, Ann Rev Mar Sci 7:497–520.
Annelida		Polychaeta	Errantia		Phyllodocida				Hesionidae		Neogyptis			Meg_Neogyptis	Porifera taxonomist (D Kersken)	no	obligatory	Meg_Hyalonema	Meg	carnivore		Meg_Dytaster	Jumars, PA, Dorgan, KM, Lindsay, SM (2015) Diet of worms emended. An update of polychaete feeding guilds, Ann Rev Mar Sci 7:497–520.
Annelida		Polychaeta	Errantia		Phyllodocida				Hesionidae		Neogyptis			Meg_Neogyptis	Porifera taxonomist (D Kersken)	no	obligatory	Meg_Hyalonema	Meg	carnivore		Meg_Echinocardium	Jumars, PA, Dorgan, KM, Lindsay, SM (2015) Diet of worms emended. An update of polychaete feeding guilds, Ann Rev Mar Sci 7:497–520.
Annelida		Polychaeta	Errantia		Phyllodocida				Hesionidae		Neogyptis			Meg_Neogyptis	Porifera taxonomist (D Kersken)	no	obligatory	Meg_Hyalonema	Meg	carnivore		Meg_Echinocrepis	Jumars, PA, Dorgan, KM, Lindsay, SM (2015) Diet of worms emended. An update of polychaete feeding guilds, Ann Rev Mar Sci 7:497–520.
Annelida		Polychaeta	Errantia		Phyllodocida				Hesionidae		Neogyptis			Meg_Neogyptis	Porifera taxonomist (D Kersken)	no	obligatory	Meg_Hyalonema	Meg	carnivore		Meg_Enypniastes	Jumars, PA, Dorgan, KM, Lindsay, SM (2015) Diet of worms emended. An update of polychaete feeding guilds, Ann Rev Mar Sci 7:497–520.
Annelida		Polychaeta	Errantia		Phyllodocida				Hesionidae		Neogyptis			Meg_Neogyptis	Porifera taxonomist (D Kersken)	no	obligatory	Meg_Hyalonema	Meg	carnivore		Meg_Eremicaster	Jumars, PA, Dorgan, KM, Lindsay, SM (2015) Diet of worms emended. An update of polychaete feeding guilds, Ann Rev Mar Sci 7:497–520.
Annelida		Polychaeta	Errantia		Phyllodocida				Hesionidae		Neogyptis			Meg_Neogyptis	Porifera taxonomist (D Kersken)	no	obligatory	Meg_Hyalonema	Meg	carnivore		Meg_Esperiopsis	Jumars, PA, Dorgan, KM, Lindsay, SM (2015) Diet of worms emended. An update of polychaete feeding guilds, Ann Rev Mar Sci 7:497–520.
Annelida		Polychaeta	Errantia		Phyllodocida				Hesionidae		Neogyptis			Meg_Neogyptis	Porifera taxonomist (D Kersken)	no	obligatory	Meg_Hyalonema	Meg	carnivore		Meg_Euplectella	Jumars, PA, Dorgan, KM, Lindsay, SM (2015) Diet of worms emended. An update of polychaete feeding guilds, Ann Rev Mar Sci 7:497–520.
Annelida		Polychaeta	Errantia		Phyllodocida				Hesionidae		Neogyptis			Meg_Neogyptis	Porifera taxonomist (D Kersken)	no	obligatory	Meg_Hyalonema	Meg	carnivore		Meg_Eurete	Jumars, PA, Dorgan, KM, Lindsay, SM (2015) Diet of worms emended. An update of polychaete feeding guilds, Ann Rev Mar Sci 7:497–520.
Annelida		Polychaeta	Errantia		Phyllodocida				Hesionidae		Neogyptis			Meg_Neogyptis	Porifera taxonomist (D Kersken)	no	obligatory	Meg_Hyalonema	Meg	carnivore		Meg_Eurycopinae	Jumars, PA, Dorgan, KM, Lindsay, SM (2015) Diet of worms emended. An update of polychaete feeding guilds, Ann Rev Mar Sci 7:497–520.
Annelida		Polychaeta	Errantia		Phyllodocida				Hesionidae		Neogyptis			Meg_Neogyptis	Porifera taxonomist (D Kersken)	no	obligatory	Meg_Hyalonema	Meg	carnivore		Meg_Eurythenes	Jumars, PA, Dorgan, KM, Lindsay, SM (2015) Diet of worms emended. An update of polychaete feeding guilds, Ann Rev Mar Sci 7:497–520.
Annelida		Polychaeta	Errantia		Phyllodocida				Hesionidae		Neogyptis			Meg_Neogyptis	Porifera taxonomist (D Kersken)	no	obligatory	Meg_Hyalonema	Meg	carnivore		Meg_Fariometra	Jumars, PA, Dorgan, KM, Lindsay, SM (2015) Diet of worms emended. An update of polychaete feeding guilds, Ann Rev Mar Sci 7:497–520.
Annelida		Polychaeta	Errantia		Phyllodocida				Hesionidae		Neogyptis			Meg_Neogyptis	Porifera taxonomist (D Kersken)	no	obligatory	Meg_Hyalonema	Meg	carnivore		Meg_Farrea	Jumars, PA, Dorgan, KM, Lindsay, SM (2015) Diet of worms emended. An update of polychaete feeding guilds, Ann Rev Mar Sci 7:497–520.
Annelida		Polychaeta	Errantia		Phyllodocida				Hesionidae		Neogyptis			Meg_Neogyptis	Porifera taxonomist (D Kersken)	no	obligatory	Meg_Hyalonema	Meg	carnivore		Meg_Freyastera	Jumars, PA, Dorgan, KM, Lindsay, SM (2015) Diet of worms emended. An update of polychaete feeding guilds, Ann Rev Mar Sci 7:497–520.
Annelida		Polychaeta	Errantia		Phyllodocida				Hesionidae		Neogyptis			Meg_Neogyptis	Porifera taxonomist (D Kersken)	no	obligatory	Meg_Hyalonema	Meg	carnivore		Meg_Galatheammina	Jumars, PA, Dorgan, KM, Lindsay, SM (2015) Diet of worms emended. An update of polychaete feeding guilds, Ann Rev Mar Sci 7:497–520.
Annelida		Polychaeta	Errantia		Phyllodocida				Hesionidae		Neogyptis			Meg_Neogyptis	Porifera taxonomist (D Kersken)	no	obligatory	Meg_Hyalonema	Meg	carnivore		Meg_Galatheathuria	Jumars, PA, Dorgan, KM, Lindsay, SM (2015) Diet of worms emended. An update of polychaete feeding guilds, Ann Rev Mar Sci 7:497–520.
Annelida		Polychaeta	Errantia		Phyllodocida				Hesionidae		Neogyptis			Meg_Neogyptis	Porifera taxonomist (D Kersken)	no	obligatory	Meg_Hyalonema	Meg	carnivore		Meg_Galatheidae	Jumars, PA, Dorgan, KM, Lindsay, SM (2015) Diet of worms emended. An update of polychaete feeding guilds, Ann Rev Mar Sci 7:497–520.
Annelida		Polychaeta	Errantia		Phyllodocida				Hesionidae		Neogyptis			Meg_Neogyptis	Porifera taxonomist (D Kersken)	no	obligatory	Meg_Hyalonema	Meg	carnivore		Meg_Gammaridae	Jumars, PA, Dorgan, KM, Lindsay, SM (2015) Diet of worms emended. An update of polychaete feeding guilds, Ann Rev Mar Sci 7:497–520.
Annelida		Polychaeta	Errantia		Phyllodocida				Hesionidae		Neogyptis			Meg_Neogyptis	Porifera taxonomist (D Kersken)	no	obligatory	Meg_Hyalonema	Meg	carnivore		Meg_Geodia	Jumars, PA, Dorgan, KM, Lindsay, SM (2015) Diet of worms emended. An update of polychaete feeding guilds, Ann Rev Mar Sci 7:497–520.
Annelida		Polychaeta	Errantia		Phyllodocida				Hesionidae		Neogyptis			Meg_Neogyptis	Porifera taxonomist (D Kersken)	no	obligatory	Meg_Hyalonema	Meg	carnivore		Meg_Glandiceps	Jumars, PA, Dorgan, KM, Lindsay, SM (2015) Diet of worms emended. An update of polychaete feeding guilds, Ann Rev Mar Sci 7:497–520.
Annelida		Polychaeta	Errantia		Phyllodocida				Hesionidae		Neogyptis			Meg_Neogyptis	Porifera taxonomist (D Kersken)	no	obligatory	Meg_Hyalonema	Meg	carnivore		Meg_Glyphocrangon	Jumars, PA, Dorgan, KM, Lindsay, SM (2015) Diet of worms emended. An update of polychaete feeding guilds, Ann Rev Mar Sci 7:497–520.
Annelida		Polychaeta	Errantia		Phyllodocida				Hesionidae		Neogyptis			Meg_Neogyptis	Porifera taxonomist (D Kersken)	no	obligatory	Meg_Hyalonema	Meg	carnivore		Meg_Hadalothuria	Jumars, PA, Dorgan, KM, Lindsay, SM (2015) Diet of worms emended. An update of polychaete feeding guilds, Ann Rev Mar Sci 7:497–520.
Annelida		Polychaeta	Errantia		Phyllodocida				Hesionidae		Neogyptis			Meg_Neogyptis	Porifera taxonomist (D Kersken)	no	obligatory	Meg_Hyalonema	Meg	carnivore		Meg_Halicreatidae	Jumars, PA, Dorgan, KM, Lindsay, SM (2015) Diet of worms emended. An update of polychaete feeding guilds, Ann Rev Mar Sci 7:497–520.
Annelida		Polychaeta	Errantia		Phyllodocida				Hesionidae		Neogyptis			Meg_Neogyptis	Porifera taxonomist (D Kersken)	no	obligatory	Meg_Hyalonema	Meg	carnivore		Fis_Halosauridae	Jumars, PA, Dorgan, KM, Lindsay, SM (2015) Diet of worms emended. An update of polychaete feeding guilds, Ann Rev Mar Sci 7:497–520.
Annelida		Polychaeta	Errantia		Phyllodocida				Hesionidae		Neogyptis			Meg_Neogyptis	Porifera taxonomist (D Kersken)	no	obligatory	Meg_Hyalonema	Meg	carnivore		Meg_Harrimaniidae	Jumars, PA, Dorgan, KM, Lindsay, SM (2015) Diet of worms emended. An update of polychaete feeding guilds, Ann Rev Mar Sci 7:497–520.
Annelida		Polychaeta	Errantia		Phyllodocida				Hesionidae		Neogyptis			Meg_Neogyptis	Porifera taxonomist (D Kersken)	no	obligatory	Meg_Hyalonema	Meg	carnivore		Meg_Hemipenaeus	Jumars, PA, Dorgan, KM, Lindsay, SM (2015) Diet of worms emended. An update of polychaete feeding guilds, Ann Rev Mar Sci 7:497–520.
Annelida		Polychaeta	Errantia		Phyllodocida				Hesionidae		Neogyptis			Meg_Neogyptis	Porifera taxonomist (D Kersken)	no	obligatory	Meg_Hyalonema	Meg	carnivore		Fis_Histiobranchus	Jumars, PA, Dorgan, KM, Lindsay, SM (2015) Diet of worms emended. An update of polychaete feeding guilds, Ann Rev Mar Sci 7:497–520.
Annelida		Polychaeta	Errantia		Phyllodocida				Hesionidae		Neogyptis			Meg_Neogyptis	Porifera taxonomist (D Kersken)	no	obligatory	Meg_Hyalonema	Meg	carnivore		Meg_Holanthus	Jumars, PA, Dorgan, KM, Lindsay, SM (2015) Diet of worms emended. An update of polychaete feeding guilds, Ann Rev Mar Sci 7:497–520.
Annelida		Polychaeta	Errantia		Phyllodocida				Hesionidae		Neogyptis			Meg_Neogyptis	Porifera taxonomist (D Kersken)	no	obligatory	Meg_Hyalonema	Meg	carnivore		Meg_Holascus	Jumars, PA, Dorgan, KM, Lindsay, SM (2015) Diet of worms emended. An update of polychaete feeding guilds, Ann Rev Mar Sci 7:497–520.
Annelida		Polychaeta	Errantia		Phyllodocida				Hesionidae		Neogyptis			Meg_Neogyptis	Porifera taxonomist (D Kersken)	no	obligatory	Meg_Hyalonema	Meg	carnivore		Meg_Hyalonema	Jumars, PA, Dorgan, KM, Lindsay, SM (2015) Diet of worms emended. An update of polychaete feeding guilds, Ann Rev Mar Sci 7:497–520.
Annelida		Polychaeta	Errantia		Phyllodocida				Hesionidae		Neogyptis			Meg_Neogyptis	Porifera taxonomist (D Kersken)	no	obligatory	Meg_Hyalonema	Meg	carnivore		Meg_Hyalostylus	Jumars, PA, Dorgan, KM, Lindsay, SM (2015) Diet of worms emended. An update of polychaete feeding guilds, Ann Rev Mar Sci 7:497–520.
Annelida		Polychaeta	Errantia		Phyllodocida				Hesionidae		Neogyptis			Meg_Neogyptis	Porifera taxonomist (D Kersken)	no	obligatory	Meg_Hyalonema	Meg	carnivore		Meg_Hymenaster	Jumars, PA, Dorgan, KM, Lindsay, SM (2015) Diet of worms emended. An update of polychaete feeding guilds, Ann Rev Mar Sci 7:497–520.
Annelida		Polychaeta	Errantia		Phyllodocida				Hesionidae		Neogyptis			Meg_Neogyptis	Porifera taxonomist (D Kersken)	no	obligatory	Meg_Hyalonema	Meg	carnivore		Meg_Hymenopenaeus	Jumars, PA, Dorgan, KM, Lindsay, SM (2015) Diet of worms emended. An update of polychaete feeding guilds, Ann Rev Mar Sci 7:497–520.
Annelida		Polychaeta	Errantia		Phyllodocida				Hesionidae		Neogyptis			Meg_Neogyptis	Porifera taxonomist (D Kersken)	no	obligatory	Meg_Hyalonema	Meg	carnivore		Meg_Hyocrinus	Jumars, PA, Dorgan, KM, Lindsay, SM (2015) Diet of worms emended. An update of polychaete feeding guilds, Ann Rev Mar Sci 7:497–520.
Annelida		Polychaeta	Errantia		Phyllodocida				Hesionidae		Neogyptis			Meg_Neogyptis	Porifera taxonomist (D Kersken)	no	obligatory	Meg_Hyalonema	Meg	carnivore		Meg_Hyphalaster	Jumars, PA, Dorgan, KM, Lindsay, SM (2015) Diet of worms emended. An update of polychaete feeding guilds, Ann Rev Mar Sci 7:497–520.
Annelida		Polychaeta	Errantia		Phyllodocida				Hesionidae		Neogyptis			Meg_Neogyptis	Porifera taxonomist (D Kersken)	no	obligatory	Meg_Hyalonema	Meg	carnivore		Fis_Ipnops	Jumars, PA, Dorgan, KM, Lindsay, SM (2015) Diet of worms emended. An update of polychaete feeding guilds, Ann Rev Mar Sci 7:497–520.
Annelida		Polychaeta	Errantia		Phyllodocida				Hesionidae		Neogyptis			Meg_Neogyptis	Porifera taxonomist (D Kersken)	no	obligatory	Meg_Hyalonema	Meg	carnivore		Meg_Jakobia	Jumars, PA, Dorgan, KM, Lindsay, SM (2015) Diet of worms emended. An update of polychaete feeding guilds, Ann Rev Mar Sci 7:497–520.
Annelida		Polychaeta	Errantia		Phyllodocida				Hesionidae		Neogyptis			Meg_Neogyptis	Porifera taxonomist (D Kersken)	no	obligatory	Meg_Hyalonema	Meg	carnivore		Meg_Kamptosoma	Jumars, PA, Dorgan, KM, Lindsay, SM (2015) Diet of worms emended. An update of polychaete feeding guilds, Ann Rev Mar Sci 7:497–520.
Annelida		Polychaeta	Errantia		Phyllodocida				Hesionidae		Neogyptis			Meg_Neogyptis	Porifera taxonomist (D Kersken)	no	obligatory	Meg_Hyalonema	Meg	carnivore		Meg_Laetmogone	Jumars, PA, Dorgan, KM, Lindsay, SM (2015) Diet of worms emended. An update of polychaete feeding guilds, Ann Rev Mar Sci 7:497–520.
Annelida		Polychaeta	Errantia		Phyllodocida				Hesionidae		Neogyptis			Meg_Neogyptis	Porifera taxonomist (D Kersken)	no	obligatory	Meg_Hyalonema	Meg	carnivore		Meg_Lampocteis	Jumars, PA, Dorgan, KM, Lindsay, SM (2015) Diet of worms emended. An update of polychaete feeding guilds, Ann Rev Mar Sci 7:497–520.
Annelida		Polychaeta	Errantia		Phyllodocida				Hesionidae		Neogyptis			Meg_Neogyptis	Porifera taxonomist (D Kersken)	no	obligatory	Meg_Hyalonema	Meg	carnivore		Meg_Lana-like	Jumars, PA, Dorgan, KM, Lindsay, SM (2015) Diet of worms emended. An update of polychaete feeding guilds, Ann Rev Mar Sci 7:497–520.
Annelida		Polychaeta	Errantia		Phyllodocida				Hesionidae		Neogyptis			Meg_Neogyptis	Porifera taxonomist (D Kersken)	no	obligatory	Meg_Hyalonema	Meg	carnivore		Meg_Lepidisis	Jumars, PA, Dorgan, KM, Lindsay, SM (2015) Diet of worms emended. An update of polychaete feeding guilds, Ann Rev Mar Sci 7:497–520.
Annelida		Polychaeta	Errantia		Phyllodocida				Hesionidae		Neogyptis			Meg_Neogyptis	Porifera taxonomist (D Kersken)	no	obligatory	Meg_Hyalonema	Meg	carnivore		Fis_Liparidae	Jumars, PA, Dorgan, KM, Lindsay, SM (2015) Diet of worms emended. An update of polychaete feeding guilds, Ann Rev Mar Sci 7:497–520.
Annelida		Polychaeta	Errantia		Phyllodocida				Hesionidae		Neogyptis			Meg_Neogyptis	Porifera taxonomist (D Kersken)	no	obligatory	Meg_Hyalonema	Meg	carnivore		Meg_Liponema	Jumars, PA, Dorgan, KM, Lindsay, SM (2015) Diet of worms emended. An update of polychaete feeding guilds, Ann Rev Mar Sci 7:497–520.
Annelida		Polychaeta	Errantia		Phyllodocida				Hesionidae		Neogyptis			Meg_Neogyptis	Porifera taxonomist (D Kersken)	no	obligatory	Meg_Hyalonema	Meg	carnivore		Meg_Lophocalyx	Jumars, PA, Dorgan, KM, Lindsay, SM (2015) Diet of worms emended. An update of polychaete feeding guilds, Ann Rev Mar Sci 7:497–520.
Annelida		Polychaeta	Errantia		Phyllodocida				Hesionidae		Neogyptis			Meg_Neogyptis	Porifera taxonomist (D Kersken)	no	obligatory	Meg_Hyalonema	Meg	carnivore		Meg_Lysianassidae	Jumars, PA, Dorgan, KM, Lindsay, SM (2015) Diet of worms emended. An update of polychaete feeding guilds, Ann Rev Mar Sci 7:497–520.
Annelida		Polychaeta	Errantia		Phyllodocida				Hesionidae		Neogyptis			Meg_Neogyptis	Porifera taxonomist (D Kersken)	no	obligatory	Meg_Hyalonema	Meg	carnivore		Meg_Maldanidae	Jumars, PA, Dorgan, KM, Lindsay, SM (2015) Diet of worms emended. An update of polychaete feeding guilds, Ann Rev Mar Sci 7:497–520.
Annelida		Polychaeta	Errantia		Phyllodocida				Hesionidae		Neogyptis			Meg_Neogyptis	Porifera taxonomist (D Kersken)	no	obligatory	Meg_Hyalonema	Meg	carnivore		Meg_Mastigoteuthis	Jumars, PA, Dorgan, KM, Lindsay, SM (2015) Diet of worms emended. An update of polychaete feeding guilds, Ann Rev Mar Sci 7:497–520.
Annelida		Polychaeta	Errantia		Phyllodocida				Hesionidae		Neogyptis			Meg_Neogyptis	Porifera taxonomist (D Kersken)	no	obligatory	Meg_Hyalonema	Meg	carnivore		Meg_Megalodicopia	Jumars, PA, Dorgan, KM, Lindsay, SM (2015) Diet of worms emended. An update of polychaete feeding guilds, Ann Rev Mar Sci 7:497–520.
Annelida		Polychaeta	Errantia		Phyllodocida				Hesionidae		Neogyptis			Meg_Neogyptis	Porifera taxonomist (D Kersken)	no	obligatory	Meg_Hyalonema	Meg	carnivore		Meg_Mertensiidae	Jumars, PA, Dorgan, KM, Lindsay, SM (2015) Diet of worms emended. An update of polychaete feeding guilds, Ann Rev Mar Sci 7:497–520.
Annelida		Polychaeta	Errantia		Phyllodocida				Hesionidae		Neogyptis			Meg_Neogyptis	Porifera taxonomist (D Kersken)	no	obligatory	Meg_Hyalonema	Meg	carnivore		Meg_Mesothuria	Jumars, PA, Dorgan, KM, Lindsay, SM (2015) Diet of worms emended. An update of polychaete feeding guilds, Ann Rev Mar Sci 7:497–520.
Annelida		Polychaeta	Errantia		Phyllodocida				Hesionidae		Neogyptis			Meg_Neogyptis	Porifera taxonomist (D Kersken)	no	obligatory	Meg_Hyalonema	Meg	carnivore		Meg_Molgulidae	Jumars, PA, Dorgan, KM, Lindsay, SM (2015) Diet of worms emended. An update of polychaete feeding guilds, Ann Rev Mar Sci 7:497–520.
Annelida		Polychaeta	Errantia		Phyllodocida				Hesionidae		Neogyptis			Meg_Neogyptis	Porifera taxonomist (D Kersken)	no	obligatory	Meg_Hyalonema	Meg	carnivore		Meg_Molpadia	Jumars, PA, Dorgan, KM, Lindsay, SM (2015) Diet of worms emended. An update of polychaete feeding guilds, Ann Rev Mar Sci 7:497–520.
Annelida		Polychaeta	Errantia		Phyllodocida				Hesionidae		Neogyptis			Meg_Neogyptis	Porifera taxonomist (D Kersken)	no	obligatory	Meg_Hyalonema	Meg	carnivore		Meg_Molpadiodemas	Jumars, PA, Dorgan, KM, Lindsay, SM (2015) Diet of worms emended. An update of polychaete feeding guilds, Ann Rev Mar Sci 7:497–520.
Annelida		Polychaeta	Errantia		Phyllodocida				Hesionidae		Neogyptis			Meg_Neogyptis	Porifera taxonomist (D Kersken)	no	obligatory	Meg_Hyalonema	Meg	carnivore		Meg_Munidopsis	Jumars, PA, Dorgan, KM, Lindsay, SM (2015) Diet of worms emended. An update of polychaete feeding guilds, Ann Rev Mar Sci 7:497–520.
Annelida		Polychaeta	Errantia		Phyllodocida				Hesionidae		Neogyptis			Meg_Neogyptis	Porifera taxonomist (D Kersken)	no	obligatory	Meg_Hyalonema	Meg	carnivore		Meg_Muusoctopus	Jumars, PA, Dorgan, KM, Lindsay, SM (2015) Diet of worms emended. An update of polychaete feeding guilds, Ann Rev Mar Sci 7:497–520.
Annelida		Polychaeta	Errantia		Phyllodocida				Hesionidae		Neogyptis			Meg_Neogyptis	Porifera taxonomist (D Kersken)	no	obligatory	Meg_Hyalonema	Meg	carnivore		Meg_Nausithoe	Jumars, PA, Dorgan, KM, Lindsay, SM (2015) Diet of worms emended. An update of polychaete feeding guilds, Ann Rev Mar Sci 7:497–520.
Annelida		Polychaeta	Errantia		Phyllodocida				Hesionidae		Neogyptis			Meg_Neogyptis	Porifera taxonomist (D Kersken)	no	obligatory	Meg_Hyalonema	Meg	carnivore		Meg_Nectactis	Jumars, PA, Dorgan, KM, Lindsay, SM (2015) Diet of worms emended. An update of polychaete feeding guilds, Ann Rev Mar Sci 7:497–520.
Annelida		Polychaeta	Errantia		Phyllodocida				Hesionidae		Neogyptis			Meg_Neogyptis	Porifera taxonomist (D Kersken)	no	obligatory	Meg_Hyalonema	Meg	carnivore		Meg_Nematocarcinus	Jumars, PA, Dorgan, KM, Lindsay, SM (2015) Diet of worms emended. An update of polychaete feeding guilds, Ann Rev Mar Sci 7:497–520.
Annelida		Polychaeta	Errantia		Phyllodocida				Hesionidae		Neogyptis			Meg_Neogyptis	Porifera taxonomist (D Kersken)	no	obligatory	Meg_Hyalonema	Meg	carnivore		Meg_Nephasoma	Jumars, PA, Dorgan, KM, Lindsay, SM (2015) Diet of worms emended. An update of polychaete feeding guilds, Ann Rev Mar Sci 7:497–520.
Annelida		Polychaeta	Errantia		Phyllodocida				Hesionidae		Neogyptis			Meg_Neogyptis	Porifera taxonomist (D Kersken)	no	obligatory	Meg_Hyalonema	Meg	carnivore		Meg_Notoplites	Jumars, PA, Dorgan, KM, Lindsay, SM (2015) Diet of worms emended. An update of polychaete feeding guilds, Ann Rev Mar Sci 7:497–520.
Annelida		Polychaeta	Errantia		Phyllodocida				Hesionidae		Neogyptis			Meg_Neogyptis	Porifera taxonomist (D Kersken)	no	obligatory	Meg_Hyalonema	Meg	carnivore		Meg_Nudibranchia	Jumars, PA, Dorgan, KM, Lindsay, SM (2015) Diet of worms emended. An update of polychaete feeding guilds, Ann Rev Mar Sci 7:497–520.
Annelida		Polychaeta	Errantia		Phyllodocida				Hesionidae		Neogyptis			Meg_Neogyptis	Porifera taxonomist (D Kersken)	no	obligatory	Meg_Hyalonema	Meg	carnivore		Meg_Octopus	Jumars, PA, Dorgan, KM, Lindsay, SM (2015) Diet of worms emended. An update of polychaete feeding guilds, Ann Rev Mar Sci 7:497–520.
Annelida		Polychaeta	Errantia		Phyllodocida				Hesionidae		Neogyptis			Meg_Neogyptis	Porifera taxonomist (D Kersken)	no	obligatory	Meg_Hyalonema	Meg	carnivore		Meg_Oloughlinius	Jumars, PA, Dorgan, KM, Lindsay, SM (2015) Diet of worms emended. An update of polychaete feeding guilds, Ann Rev Mar Sci 7:497–520.
Annelida		Polychaeta	Errantia		Phyllodocida				Hesionidae		Neogyptis			Meg_Neogyptis	Porifera taxonomist (D Kersken)	no	obligatory	Meg_Hyalonema	Meg	carnivore		Meg_Oneirophanta	Jumars, PA, Dorgan, KM, Lindsay, SM (2015) Diet of worms emended. An update of polychaete feeding guilds, Ann Rev Mar Sci 7:497–520.
Annelida		Polychaeta	Errantia		Phyllodocida				Hesionidae		Neogyptis			Meg_Neogyptis	Porifera taxonomist (D Kersken)	no	obligatory	Meg_Hyalonema	Meg	carnivore		Meg_Oopsacas	Jumars, PA, Dorgan, KM, Lindsay, SM (2015) Diet of worms emended. An update of polychaete feeding guilds, Ann Rev Mar Sci 7:497–520.
Annelida		Polychaeta	Errantia		Phyllodocida				Hesionidae		Neogyptis			Meg_Neogyptis	Porifera taxonomist (D Kersken)	no	obligatory	Meg_Hyalonema	Meg	carnivore		Meg_Ophiacantha	Jumars, PA, Dorgan, KM, Lindsay, SM (2015) Diet of worms emended. An update of polychaete feeding guilds, Ann Rev Mar Sci 7:497–520.
Annelida		Polychaeta	Errantia		Phyllodocida				Hesionidae		Neogyptis			Meg_Neogyptis	Porifera taxonomist (D Kersken)	no	obligatory	Meg_Hyalonema	Meg	carnivore		Meg_Ophiernus	Jumars, PA, Dorgan, KM, Lindsay, SM (2015) Diet of worms emended. An update of polychaete feeding guilds, Ann Rev Mar Sci 7:497–520.
Annelida		Polychaeta	Errantia		Phyllodocida				Hesionidae		Neogyptis			Meg_Neogyptis	Porifera taxonomist (D Kersken)	no	obligatory	Meg_Hyalonema	Meg	carnivore		Meg_Ophiocten	Jumars, PA, Dorgan, KM, Lindsay, SM (2015) Diet of worms emended. An update of polychaete feeding guilds, Ann Rev Mar Sci 7:497–520.
Annelida		Polychaeta	Errantia		Phyllodocida				Hesionidae		Neogyptis			Meg_Neogyptis	Porifera taxonomist (D Kersken)	no	obligatory	Meg_Hyalonema	Meg	carnivore		Meg_Ophiocymbium	Jumars, PA, Dorgan, KM, Lindsay, SM (2015) Diet of worms emended. An update of polychaete feeding guilds, Ann Rev Mar Sci 7:497–520.
Annelida		Polychaeta	Errantia		Phyllodocida				Hesionidae		Neogyptis			Meg_Neogyptis	Porifera taxonomist (D Kersken)	no	obligatory	Meg_Hyalonema	Meg	carnivore		Meg_Ophioleuce	Jumars, PA, Dorgan, KM, Lindsay, SM (2015) Diet of worms emended. An update of polychaete feeding guilds, Ann Rev Mar Sci 7:497–520.
Annelida		Polychaeta	Errantia		Phyllodocida				Hesionidae		Neogyptis			Meg_Neogyptis	Porifera taxonomist (D Kersken)	no	obligatory	Meg_Hyalonema	Meg	carnivore		Meg_Ophiolimna	Jumars, PA, Dorgan, KM, Lindsay, SM (2015) Diet of worms emended. An update of polychaete feeding guilds, Ann Rev Mar Sci 7:497–520.
Annelida		Polychaeta	Errantia		Phyllodocida				Hesionidae		Neogyptis			Meg_Neogyptis	Porifera taxonomist (D Kersken)	no	obligatory	Meg_Hyalonema	Meg	carnivore		Meg_Ophiomusa	Jumars, PA, Dorgan, KM, Lindsay, SM (2015) Diet of worms emended. An update of polychaete feeding guilds, Ann Rev Mar Sci 7:497–520.
Annelida		Polychaeta	Errantia		Phyllodocida				Hesionidae		Neogyptis			Meg_Neogyptis	Porifera taxonomist (D Kersken)	no	obligatory	Meg_Hyalonema	Meg	carnivore		Meg_Ophiomusium	Jumars, PA, Dorgan, KM, Lindsay, SM (2015) Diet of worms emended. An update of polychaete feeding guilds, Ann Rev Mar Sci 7:497–520.
Annelida		Polychaeta	Errantia		Phyllodocida				Hesionidae		Neogyptis			Meg_Neogyptis	Porifera taxonomist (D Kersken)	no	obligatory	Meg_Hyalonema	Meg	carnivore		Meg_Ophiomyces	Jumars, PA, Dorgan, KM, Lindsay, SM (2015) Diet of worms emended. An update of polychaete feeding guilds, Ann Rev Mar Sci 7:497–520.
Annelida		Polychaeta	Errantia		Phyllodocida				Hesionidae		Neogyptis			Meg_Neogyptis	Porifera taxonomist (D Kersken)	no	obligatory	Meg_Hyalonema	Meg	carnivore		Meg_Ophiophyllum	Jumars, PA, Dorgan, KM, Lindsay, SM (2015) Diet of worms emended. An update of polychaete feeding guilds, Ann Rev Mar Sci 7:497–520.
Annelida		Polychaeta	Errantia		Phyllodocida				Hesionidae		Neogyptis			Meg_Neogyptis	Porifera taxonomist (D Kersken)	no	obligatory	Meg_Hyalonema	Meg	carnivore		Meg_Ophioplinthus	Jumars, PA, Dorgan, KM, Lindsay, SM (2015) Diet of worms emended. An update of polychaete feeding guilds, Ann Rev Mar Sci 7:497–520.
Annelida		Polychaeta	Errantia		Phyllodocida				Hesionidae		Neogyptis			Meg_Neogyptis	Porifera taxonomist (D Kersken)	no	obligatory	Meg_Hyalonema	Meg	carnivore		Meg_Ophiosphalma	Jumars, PA, Dorgan, KM, Lindsay, SM (2015) Diet of worms emended. An update of polychaete feeding guilds, Ann Rev Mar Sci 7:497–520.
Annelida		Polychaeta	Errantia		Phyllodocida				Hesionidae		Neogyptis			Meg_Neogyptis	Porifera taxonomist (D Kersken)	no	obligatory	Meg_Hyalonema	Meg	carnivore		Meg_Ophiotoma	Jumars, PA, Dorgan, KM, Lindsay, SM (2015) Diet of worms emended. An update of polychaete feeding guilds, Ann Rev Mar Sci 7:497–520.
Annelida		Polychaeta	Errantia		Phyllodocida				Hesionidae		Neogyptis			Meg_Neogyptis	Porifera taxonomist (D Kersken)	no	obligatory	Meg_Hyalonema	Meg	carnivore		Meg_Ophiotypa	Jumars, PA, Dorgan, KM, Lindsay, SM (2015) Diet of worms emended. An update of polychaete feeding guilds, Ann Rev Mar Sci 7:497–520.
Annelida		Polychaeta	Errantia		Phyllodocida				Hesionidae		Neogyptis			Meg_Neogyptis	Porifera taxonomist (D Kersken)	no	obligatory	Meg_Hyalonema	Meg	carnivore		Meg_Ophiuroglypha	Jumars, PA, Dorgan, KM, Lindsay, SM (2015) Diet of worms emended. An update of polychaete feeding guilds, Ann Rev Mar Sci 7:497–520.
Annelida		Polychaeta	Errantia		Phyllodocida				Hesionidae		Neogyptis			Meg_Neogyptis	Porifera taxonomist (D Kersken)	no	obligatory	Meg_Hyalonema	Meg	carnivore		Meg_Opisthoteuthidae	Jumars, PA, Dorgan, KM, Lindsay, SM (2015) Diet of worms emended. An update of polychaete feeding guilds, Ann Rev Mar Sci 7:497–520.
Annelida		Polychaeta	Errantia		Phyllodocida				Hesionidae		Neogyptis			Meg_Neogyptis	Porifera taxonomist (D Kersken)	no	obligatory	Meg_Hyalonema	Meg	carnivore		Meg_Orphnurgus	Jumars, PA, Dorgan, KM, Lindsay, SM (2015) Diet of worms emended. An update of polychaete feeding guilds, Ann Rev Mar Sci 7:497–520.
Annelida		Polychaeta	Errantia		Phyllodocida				Hesionidae		Neogyptis			Meg_Neogyptis	Porifera taxonomist (D Kersken)	no	obligatory	Meg_Hyalonema	Meg	carnivore		Meg_Pachastrellidae	Jumars, PA, Dorgan, KM, Lindsay, SM (2015) Diet of worms emended. An update of polychaete feeding guilds, Ann Rev Mar Sci 7:497–520.
Annelida		Polychaeta	Errantia		Phyllodocida				Hesionidae		Neogyptis			Meg_Neogyptis	Porifera taxonomist (D Kersken)	no	obligatory	Meg_Hyalonema	Meg	carnivore		Fis_Pachycara	Jumars, PA, Dorgan, KM, Lindsay, SM (2015) Diet of worms emended. An update of polychaete feeding guilds, Ann Rev Mar Sci 7:497–520.
Annelida		Polychaeta	Errantia		Phyllodocida				Hesionidae		Neogyptis			Meg_Neogyptis	Porifera taxonomist (D Kersken)	no	obligatory	Meg_Hyalonema	Meg	carnivore		Meg_Paelopatides	Jumars, PA, Dorgan, KM, Lindsay, SM (2015) Diet of worms emended. An update of polychaete feeding guilds, Ann Rev Mar Sci 7:497–520.
Annelida		Polychaeta	Errantia		Phyllodocida				Hesionidae		Neogyptis			Meg_Neogyptis	Porifera taxonomist (D Kersken)	no	obligatory	Meg_Hyalonema	Meg	carnivore		Meg_Pannychia	Jumars, PA, Dorgan, KM, Lindsay, SM (2015) Diet of worms emended. An update of polychaete feeding guilds, Ann Rev Mar Sci 7:497–520.
Annelida		Polychaeta	Errantia		Phyllodocida				Hesionidae		Neogyptis			Meg_Neogyptis	Porifera taxonomist (D Kersken)	no	obligatory	Meg_Hyalonema	Meg	carnivore		Meg_Paroriza	Jumars, PA, Dorgan, KM, Lindsay, SM (2015) Diet of worms emended. An update of polychaete feeding guilds, Ann Rev Mar Sci 7:497–520.
Annelida		Polychaeta	Errantia		Phyllodocida				Hesionidae		Neogyptis			Meg_Neogyptis	Porifera taxonomist (D Kersken)	no	obligatory	Meg_Hyalonema	Meg	carnivore		Meg_Pectinaster	Jumars, PA, Dorgan, KM, Lindsay, SM (2015) Diet of worms emended. An update of polychaete feeding guilds, Ann Rev Mar Sci 7:497–520.
Annelida		Polychaeta	Errantia		Phyllodocida				Hesionidae		Neogyptis			Meg_Neogyptis	Porifera taxonomist (D Kersken)	no	obligatory	Meg_Hyalonema	Meg	carnivore		Meg_Pelagiidae	Jumars, PA, Dorgan, KM, Lindsay, SM (2015) Diet of worms emended. An update of polychaete feeding guilds, Ann Rev Mar Sci 7:497–520.
Annelida		Polychaeta	Errantia		Phyllodocida				Hesionidae		Neogyptis			Meg_Neogyptis	Porifera taxonomist (D Kersken)	no	obligatory	Meg_Hyalonema	Meg	carnivore		Meg_Pelagothuria	Jumars, PA, Dorgan, KM, Lindsay, SM (2015) Diet of worms emended. An update of polychaete feeding guilds, Ann Rev Mar Sci 7:497–520.
Annelida		Polychaeta	Errantia		Phyllodocida				Hesionidae		Neogyptis			Meg_Neogyptis	Porifera taxonomist (D Kersken)	no	obligatory	Meg_Hyalonema	Meg	carnivore		Meg_Penaeidae	Jumars, PA, Dorgan, KM, Lindsay, SM (2015) Diet of worms emended. An update of polychaete feeding guilds, Ann Rev Mar Sci 7:497–520.
Annelida		Polychaeta	Errantia		Phyllodocida				Hesionidae		Neogyptis			Meg_Neogyptis	Porifera taxonomist (D Kersken)	no	obligatory	Meg_Hyalonema	Meg	carnivore		Meg_Peniagone	Jumars, PA, Dorgan, KM, Lindsay, SM (2015) Diet of worms emended. An update of polychaete feeding guilds, Ann Rev Mar Sci 7:497–520.
Annelida		Polychaeta	Errantia		Phyllodocida				Hesionidae		Neogyptis			Meg_Neogyptis	Porifera taxonomist (D Kersken)	no	obligatory	Meg_Hyalonema	Meg	carnivore		Meg_Periphylla	Jumars, PA, Dorgan, KM, Lindsay, SM (2015) Diet of worms emended. An update of polychaete feeding guilds, Ann Rev Mar Sci 7:497–520.
Annelida		Polychaeta	Errantia		Phyllodocida				Hesionidae		Neogyptis			Meg_Neogyptis	Porifera taxonomist (D Kersken)	no	obligatory	Meg_Hyalonema	Meg	carnivore		Meg_Perlophiura	Jumars, PA, Dorgan, KM, Lindsay, SM (2015) Diet of worms emended. An update of polychaete feeding guilds, Ann Rev Mar Sci 7:497–520.
Annelida		Polychaeta	Errantia		Phyllodocida				Hesionidae		Neogyptis			Meg_Neogyptis	Porifera taxonomist (D Kersken)	no	obligatory	Meg_Hyalonema	Meg	carnivore		Meg_Phakellia	Jumars, PA, Dorgan, KM, Lindsay, SM (2015) Diet of worms emended. An update of polychaete feeding guilds, Ann Rev Mar Sci 7:497–520.
Annelida		Polychaeta	Errantia		Phyllodocida				Hesionidae		Neogyptis			Meg_Neogyptis	Porifera taxonomist (D Kersken)	no	obligatory	Meg_Hyalonema	Meg	carnivore		Meg_Phelliactis	Jumars, PA, Dorgan, KM, Lindsay, SM (2015) Diet of worms emended. An update of polychaete feeding guilds, Ann Rev Mar Sci 7:497–520.
Annelida		Polychaeta	Errantia		Phyllodocida				Hesionidae		Neogyptis			Meg_Neogyptis	Porifera taxonomist (D Kersken)	no	obligatory	Meg_Hyalonema	Meg	carnivore		Meg_Phoxichilidiidae	Jumars, PA, Dorgan, KM, Lindsay, SM (2015) Diet of worms emended. An update of polychaete feeding guilds, Ann Rev Mar Sci 7:497–520.
Annelida		Polychaeta	Errantia		Phyllodocida				Hesionidae		Neogyptis			Meg_Neogyptis	Porifera taxonomist (D Kersken)	no	obligatory	Meg_Hyalonema	Meg	carnivore		Meg_Plesiodiadema	Jumars, PA, Dorgan, KM, Lindsay, SM (2015) Diet of worms emended. An update of polychaete feeding guilds, Ann Rev Mar Sci 7:497–520.
Annelida		Polychaeta	Errantia		Phyllodocida				Hesionidae		Neogyptis			Meg_Neogyptis	Porifera taxonomist (D Kersken)	no	obligatory	Meg_Hyalonema	Meg	carnivore		Meg_Podoceridae	Jumars, PA, Dorgan, KM, Lindsay, SM (2015) Diet of worms emended. An update of polychaete feeding guilds, Ann Rev Mar Sci 7:497–520.
Annelida		Polychaeta	Errantia		Phyllodocida				Hesionidae		Neogyptis			Meg_Neogyptis	Porifera taxonomist (D Kersken)	no	obligatory	Meg_Hyalonema	Meg	carnivore		Meg_Poecillastra	Jumars, PA, Dorgan, KM, Lindsay, SM (2015) Diet of worms emended. An update of polychaete feeding guilds, Ann Rev Mar Sci 7:497–520.
Annelida		Polychaeta	Errantia		Phyllodocida				Hesionidae		Neogyptis			Meg_Neogyptis	Porifera taxonomist (D Kersken)	no	obligatory	Meg_Hyalonema	Meg	carnivore		Meg_Polynoidae	Jumars, PA, Dorgan, KM, Lindsay, SM (2015) Diet of worms emended. An update of polychaete feeding guilds, Ann Rev Mar Sci 7:497–520.
Annelida		Polychaeta	Errantia		Phyllodocida				Hesionidae		Neogyptis			Meg_Neogyptis	Porifera taxonomist (D Kersken)	no	obligatory	Meg_Hyalonema	Meg	carnivore		Meg_Porcellanaster	Jumars, PA, Dorgan, KM, Lindsay, SM (2015) Diet of worms emended. An update of polychaete feeding guilds, Ann Rev Mar Sci 7:497–520.
Annelida		Polychaeta	Errantia		Phyllodocida				Hesionidae		Neogyptis			Meg_Neogyptis	Porifera taxonomist (D Kersken)	no	obligatory	Meg_Hyalonema	Meg	carnivore		Fis_Porogadus	Jumars, PA, Dorgan, KM, Lindsay, SM (2015) Diet of worms emended. An update of polychaete feeding guilds, Ann Rev Mar Sci 7:497–520.
Annelida		Polychaeta	Errantia		Phyllodocida				Hesionidae		Neogyptis			Meg_Neogyptis	Porifera taxonomist (D Kersken)	no	obligatory	Meg_Hyalonema	Meg	carnivore		Meg_Protankyra	Jumars, PA, Dorgan, KM, Lindsay, SM (2015) Diet of worms emended. An update of polychaete feeding guilds, Ann Rev Mar Sci 7:497–520.
Annelida		Polychaeta	Errantia		Phyllodocida				Hesionidae		Neogyptis			Meg_Neogyptis	Porifera taxonomist (D Kersken)	no	obligatory	Meg_Hyalonema	Meg	carnivore		Meg_Psammina	Jumars, PA, Dorgan, KM, Lindsay, SM (2015) Diet of worms emended. An update of polychaete feeding guilds, Ann Rev Mar Sci 7:497–520.
Annelida		Polychaeta	Errantia		Phyllodocida				Hesionidae		Neogyptis			Meg_Neogyptis	Porifera taxonomist (D Kersken)	no	obligatory	Meg_Hyalonema	Meg	carnivore		Meg_Pseudostichopus	Jumars, PA, Dorgan, KM, Lindsay, SM (2015) Diet of worms emended. An update of polychaete feeding guilds, Ann Rev Mar Sci 7:497–520.
Annelida		Polychaeta	Errantia		Phyllodocida				Hesionidae		Neogyptis			Meg_Neogyptis	Porifera taxonomist (D Kersken)	no	obligatory	Meg_Hyalonema	Meg	carnivore		Meg_Psilaster	Jumars, PA, Dorgan, KM, Lindsay, SM (2015) Diet of worms emended. An update of polychaete feeding guilds, Ann Rev Mar Sci 7:497–520.
Annelida		Polychaeta	Errantia		Phyllodocida				Hesionidae		Neogyptis			Meg_Neogyptis	Porifera taxonomist (D Kersken)	no	obligatory	Meg_Hyalonema	Meg	carnivore		Meg_Psychronaetes	Jumars, PA, Dorgan, KM, Lindsay, SM (2015) Diet of worms emended. An update of polychaete feeding guilds, Ann Rev Mar Sci 7:497–520.
Annelida		Polychaeta	Errantia		Phyllodocida				Hesionidae		Neogyptis			Meg_Neogyptis	Porifera taxonomist (D Kersken)	no	obligatory	Meg_Hyalonema	Meg	carnivore		Meg_Psychropotes	Jumars, PA, Dorgan, KM, Lindsay, SM (2015) Diet of worms emended. An update of polychaete feeding guilds, Ann Rev Mar Sci 7:497–520.
Annelida		Polychaeta	Errantia		Phyllodocida				Hesionidae		Neogyptis			Meg_Neogyptis	Porifera taxonomist (D Kersken)	no	obligatory	Meg_Hyalonema	Meg	carnivore		Meg_Pterotracheidae	Jumars, PA, Dorgan, KM, Lindsay, SM (2015) Diet of worms emended. An update of polychaete feeding guilds, Ann Rev Mar Sci 7:497–520.
Annelida		Polychaeta	Errantia		Phyllodocida				Hesionidae		Neogyptis			Meg_Neogyptis	Porifera taxonomist (D Kersken)	no	obligatory	Meg_Hyalonema	Meg	carnivore		Meg_Ptilocrinus	Jumars, PA, Dorgan, KM, Lindsay, SM (2015) Diet of worms emended. An update of polychaete feeding guilds, Ann Rev Mar Sci 7:497–520.
Annelida		Polychaeta	Errantia		Phyllodocida				Hesionidae		Neogyptis			Meg_Neogyptis	Porifera taxonomist (D Kersken)	no	obligatory	Meg_Hyalonema	Meg	carnivore		Meg_Rectisura	Jumars, PA, Dorgan, KM, Lindsay, SM (2015) Diet of worms emended. An update of polychaete feeding guilds, Ann Rev Mar Sci 7:497–520.
Annelida		Polychaeta	Errantia		Phyllodocida				Hesionidae		Neogyptis			Meg_Neogyptis	Porifera taxonomist (D Kersken)	no	obligatory	Meg_Hyalonema	Meg	carnivore		Meg_Relicanthus	Jumars, PA, Dorgan, KM, Lindsay, SM (2015) Diet of worms emended. An update of polychaete feeding guilds, Ann Rev Mar Sci 7:497–520.
Annelida		Polychaeta	Errantia		Phyllodocida				Hesionidae		Neogyptis			Meg_Neogyptis	Porifera taxonomist (D Kersken)	no	obligatory	Meg_Hyalonema	Meg	carnivore		Meg_Reticulammina	Jumars, PA, Dorgan, KM, Lindsay, SM (2015) Diet of worms emended. An update of polychaete feeding guilds, Ann Rev Mar Sci 7:497–520.
Annelida		Polychaeta	Errantia		Phyllodocida				Hesionidae		Neogyptis			Meg_Neogyptis	Porifera taxonomist (D Kersken)	no	obligatory	Meg_Hyalonema	Meg	carnivore		Meg_Rhabdocalyptus	Jumars, PA, Dorgan, KM, Lindsay, SM (2015) Diet of worms emended. An update of polychaete feeding guilds, Ann Rev Mar Sci 7:497–520.
Annelida		Polychaeta	Errantia		Phyllodocida				Hesionidae		Neogyptis			Meg_Neogyptis	Porifera taxonomist (D Kersken)	no	obligatory	Meg_Hyalonema	Meg	carnivore		Meg_Rhizammina	Jumars, PA, Dorgan, KM, Lindsay, SM (2015) Diet of worms emended. An update of polychaete feeding guilds, Ann Rev Mar Sci 7:497–520.
Annelida		Polychaeta	Errantia		Phyllodocida				Hesionidae		Neogyptis			Meg_Neogyptis	Porifera taxonomist (D Kersken)	no	obligatory	Meg_Hyalonema	Meg	carnivore		Meg_Rhizammina-like	Jumars, PA, Dorgan, KM, Lindsay, SM (2015) Diet of worms emended. An update of polychaete feeding guilds, Ann Rev Mar Sci 7:497–520.
Annelida		Polychaeta	Errantia		Phyllodocida				Hesionidae		Neogyptis			Meg_Neogyptis	Porifera taxonomist (D Kersken)	no	obligatory	Meg_Hyalonema	Meg	carnivore		Meg_Rhodaliidae	Jumars, PA, Dorgan, KM, Lindsay, SM (2015) Diet of worms emended. An update of polychaete feeding guilds, Ann Rev Mar Sci 7:497–520.
Annelida		Polychaeta	Errantia		Phyllodocida				Hesionidae		Neogyptis			Meg_Neogyptis	Porifera taxonomist (D Kersken)	no	obligatory	Meg_Hyalonema	Meg	carnivore		Meg_Rhopalonematidae	Jumars, PA, Dorgan, KM, Lindsay, SM (2015) Diet of worms emended. An update of polychaete feeding guilds, Ann Rev Mar Sci 7:497–520.
Annelida		Polychaeta	Errantia		Phyllodocida				Hesionidae		Neogyptis			Meg_Neogyptis	Porifera taxonomist (D Kersken)	no	obligatory	Meg_Hyalonema	Meg	carnivore		Meg_Rhynchonellida	Jumars, PA, Dorgan, KM, Lindsay, SM (2015) Diet of worms emended. An update of polychaete feeding guilds, Ann Rev Mar Sci 7:497–520.
Annelida		Polychaeta	Errantia		Phyllodocida				Hesionidae		Neogyptis			Meg_Neogyptis	Porifera taxonomist (D Kersken)	no	obligatory	Meg_Hyalonema	Meg	carnivore		Meg_Sabellariidae	Jumars, PA, Dorgan, KM, Lindsay, SM (2015) Diet of worms emended. An update of polychaete feeding guilds, Ann Rev Mar Sci 7:497–520.
Annelida		Polychaeta	Errantia		Phyllodocida				Hesionidae		Neogyptis			Meg_Neogyptis	Porifera taxonomist (D Kersken)	no	obligatory	Meg_Hyalonema	Meg	carnivore		Meg_Sabellidae	Jumars, PA, Dorgan, KM, Lindsay, SM (2015) Diet of worms emended. An update of polychaete feeding guilds, Ann Rev Mar Sci 7:497–520.
Annelida		Polychaeta	Errantia		Phyllodocida				Hesionidae		Neogyptis			Meg_Neogyptis	Porifera taxonomist (D Kersken)	no	obligatory	Meg_Hyalonema	Meg	carnivore		Meg_Saccocalyx	Jumars, PA, Dorgan, KM, Lindsay, SM (2015) Diet of worms emended. An update of polychaete feeding guilds, Ann Rev Mar Sci 7:497–520.
Annelida		Polychaeta	Errantia		Phyllodocida				Hesionidae		Neogyptis			Meg_Neogyptis	Porifera taxonomist (D Kersken)	no	obligatory	Meg_Hyalonema	Meg	carnivore		Meg_Sagartiidae	Jumars, PA, Dorgan, KM, Lindsay, SM (2015) Diet of worms emended. An update of polychaete feeding guilds, Ann Rev Mar Sci 7:497–520.
Annelida		Polychaeta	Errantia		Phyllodocida				Hesionidae		Neogyptis			Meg_Neogyptis	Porifera taxonomist (D Kersken)	no	obligatory	Meg_Hyalonema	Meg	carnivore		Meg_Salpidae	Jumars, PA, Dorgan, KM, Lindsay, SM (2015) Diet of worms emended. An update of polychaete feeding guilds, Ann Rev Mar Sci 7:497–520.
Annelida		Polychaeta	Errantia		Phyllodocida				Hesionidae		Neogyptis			Meg_Neogyptis	Porifera taxonomist (D Kersken)	no	obligatory	Meg_Hyalonema	Meg	carnivore		Meg_Scaphopoda	Jumars, PA, Dorgan, KM, Lindsay, SM (2015) Diet of worms emended. An update of polychaete feeding guilds, Ann Rev Mar Sci 7:497–520.
Annelida		Polychaeta	Errantia		Phyllodocida				Hesionidae		Neogyptis			Meg_Neogyptis	Porifera taxonomist (D Kersken)	no	obligatory	Meg_Hyalonema	Meg	carnivore		Meg_Schizopathes	Jumars, PA, Dorgan, KM, Lindsay, SM (2015) Diet of worms emended. An update of polychaete feeding guilds, Ann Rev Mar Sci 7:497–520.
Annelida		Polychaeta	Errantia		Phyllodocida				Hesionidae		Neogyptis			Meg_Neogyptis	Porifera taxonomist (D Kersken)	no	obligatory	Meg_Hyalonema	Meg	carnivore		Meg_Scotoplanes	Jumars, PA, Dorgan, KM, Lindsay, SM (2015) Diet of worms emended. An update of polychaete feeding guilds, Ann Rev Mar Sci 7:497–520.
Annelida		Polychaeta	Errantia		Phyllodocida				Hesionidae		Neogyptis			Meg_Neogyptis	Porifera taxonomist (D Kersken)	no	obligatory	Meg_Hyalonema	Meg	carnivore		Meg_Semipsammina	Jumars, PA, Dorgan, KM, Lindsay, SM (2015) Diet of worms emended. An update of polychaete feeding guilds, Ann Rev Mar Sci 7:497–520.
Annelida		Polychaeta	Errantia		Phyllodocida				Hesionidae		Neogyptis			Meg_Neogyptis	Porifera taxonomist (D Kersken)	no	obligatory	Meg_Hyalonema	Meg	carnivore		Meg_Shinkaiya	Jumars, PA, Dorgan, KM, Lindsay, SM (2015) Diet of worms emended. An update of polychaete feeding guilds, Ann Rev Mar Sci 7:497–520.
Annelida		Polychaeta	Errantia		Phyllodocida				Hesionidae		Neogyptis			Meg_Neogyptis	Porifera taxonomist (D Kersken)	no	obligatory	Meg_Hyalonema	Meg	carnivore		Meg_Sicyonis	Jumars, PA, Dorgan, KM, Lindsay, SM (2015) Diet of worms emended. An update of polychaete feeding guilds, Ann Rev Mar Sci 7:497–520.
Annelida		Polychaeta	Errantia		Phyllodocida				Hesionidae		Neogyptis			Meg_Neogyptis	Porifera taxonomist (D Kersken)	no	obligatory	Meg_Hyalonema	Meg	carnivore		Meg_Sipunculidae	Jumars, PA, Dorgan, KM, Lindsay, SM (2015) Diet of worms emended. An update of polychaete feeding guilds, Ann Rev Mar Sci 7:497–520.
Annelida		Polychaeta	Errantia		Phyllodocida				Hesionidae		Neogyptis			Meg_Neogyptis	Porifera taxonomist (D Kersken)	no	obligatory	Meg_Hyalonema	Meg	carnivore		Meg_Situla	Jumars, PA, Dorgan, KM, Lindsay, SM (2015) Diet of worms emended. An update of polychaete feeding guilds, Ann Rev Mar Sci 7:497–520.
Annelida		Polychaeta	Errantia		Phyllodocida				Hesionidae		Neogyptis			Meg_Neogyptis	Porifera taxonomist (D Kersken)	no	obligatory	Meg_Hyalonema	Meg	carnivore		Meg_Smithsonius	Jumars, PA, Dorgan, KM, Lindsay, SM (2015) Diet of worms emended. An update of polychaete feeding guilds, Ann Rev Mar Sci 7:497–520.
Annelida		Polychaeta	Errantia		Phyllodocida				Hesionidae		Neogyptis			Meg_Neogyptis	Porifera taxonomist (D Kersken)	no	obligatory	Meg_Hyalonema	Meg	carnivore		Meg_Solaster	Jumars, PA, Dorgan, KM, Lindsay, SM (2015) Diet of worms emended. An update of polychaete feeding guilds, Ann Rev Mar Sci 7:497–520.
Annelida		Polychaeta	Errantia		Phyllodocida				Hesionidae		Neogyptis			Meg_Neogyptis	Porifera taxonomist (D Kersken)	no	obligatory	Meg_Hyalonema	Meg	carnivore		Meg_Spiculammina	Jumars, PA, Dorgan, KM, Lindsay, SM (2015) Diet of worms emended. An update of polychaete feeding guilds, Ann Rev Mar Sci 7:497–520.
Annelida		Polychaeta	Errantia		Phyllodocida				Hesionidae		Neogyptis			Meg_Neogyptis	Porifera taxonomist (D Kersken)	no	obligatory	Meg_Hyalonema	Meg	carnivore		Meg_Stannophyllum	Jumars, PA, Dorgan, KM, Lindsay, SM (2015) Diet of worms emended. An update of polychaete feeding guilds, Ann Rev Mar Sci 7:497–520.
Annelida		Polychaeta	Errantia		Phyllodocida				Hesionidae		Neogyptis			Meg_Neogyptis	Porifera taxonomist (D Kersken)	no	obligatory	Meg_Hyalonema	Meg	carnivore		Meg_Staurocalyptus	Jumars, PA, Dorgan, KM, Lindsay, SM (2015) Diet of worms emended. An update of polychaete feeding guilds, Ann Rev Mar Sci 7:497–520.
Annelida		Polychaeta	Errantia		Phyllodocida				Hesionidae		Neogyptis			Meg_Neogyptis	Porifera taxonomist (D Kersken)	no	obligatory	Meg_Hyalonema	Meg	carnivore		Meg_Stauroteuthidae	Jumars, PA, Dorgan, KM, Lindsay, SM (2015) Diet of worms emended. An update of polychaete feeding guilds, Ann Rev Mar Sci 7:497–520.
Annelida		Polychaeta	Errantia		Phyllodocida				Hesionidae		Neogyptis			Meg_Neogyptis	Porifera taxonomist (D Kersken)	no	obligatory	Meg_Hyalonema	Meg	carnivore		Meg_Stephanomia	Jumars, PA, Dorgan, KM, Lindsay, SM (2015) Diet of worms emended. An update of polychaete feeding guilds, Ann Rev Mar Sci 7:497–520.
Annelida		Polychaeta	Errantia		Phyllodocida				Hesionidae		Neogyptis			Meg_Neogyptis	Porifera taxonomist (D Kersken)	no	obligatory	Meg_Hyalonema	Meg	carnivore		Meg_Stephanophyllia	Jumars, PA, Dorgan, KM, Lindsay, SM (2015) Diet of worms emended. An update of polychaete feeding guilds, Ann Rev Mar Sci 7:497–520.
Annelida		Polychaeta	Errantia		Phyllodocida				Hesionidae		Neogyptis			Meg_Neogyptis	Porifera taxonomist (D Kersken)	no	obligatory	Meg_Hyalonema	Meg	carnivore		Meg_Styracaster	Jumars, PA, Dorgan, KM, Lindsay, SM (2015) Diet of worms emended. An update of polychaete feeding guilds, Ann Rev Mar Sci 7:497–520.
Annelida		Polychaeta	Errantia		Phyllodocida				Hesionidae		Neogyptis			Meg_Neogyptis	Porifera taxonomist (D Kersken)	no	obligatory	Meg_Hyalonema	Meg	carnivore		Meg_Sympagella	Jumars, PA, Dorgan, KM, Lindsay, SM (2015) Diet of worms emended. An update of polychaete feeding guilds, Ann Rev Mar Sci 7:497–520.
Annelida		Polychaeta	Errantia		Phyllodocida				Hesionidae		Neogyptis			Meg_Neogyptis	Porifera taxonomist (D Kersken)	no	obligatory	Meg_Hyalonema	Meg	carnivore		Meg_Sympodium	Jumars, PA, Dorgan, KM, Lindsay, SM (2015) Diet of worms emended. An update of polychaete feeding guilds, Ann Rev Mar Sci 7:497–520.
Annelida		Polychaeta	Errantia		Phyllodocida				Hesionidae		Neogyptis			Meg_Neogyptis	Porifera taxonomist (D Kersken)	no	obligatory	Meg_Hyalonema	Meg	carnivore		Meg_Synallactes	Jumars, PA, Dorgan, KM, Lindsay, SM (2015) Diet of worms emended. An update of polychaete feeding guilds, Ann Rev Mar Sci 7:497–520.
Annelida		Polychaeta	Errantia		Phyllodocida				Hesionidae		Neogyptis			Meg_Neogyptis	Porifera taxonomist (D Kersken)	no	obligatory	Meg_Hyalonema	Meg	carnivore		Fis_Synodontidae	Jumars, PA, Dorgan, KM, Lindsay, SM (2015) Diet of worms emended. An update of polychaete feeding guilds, Ann Rev Mar Sci 7:497–520.
Annelida		Polychaeta	Errantia		Phyllodocida				Hesionidae		Neogyptis			Meg_Neogyptis	Porifera taxonomist (D Kersken)	no	obligatory	Meg_Hyalonema	Meg	carnivore		Meg_Syringammina	Jumars, PA, Dorgan, KM, Lindsay, SM (2015) Diet of worms emended. An update of polychaete feeding guilds, Ann Rev Mar Sci 7:497–520.
Annelida		Polychaeta	Errantia		Phyllodocida				Hesionidae		Neogyptis			Meg_Neogyptis	Porifera taxonomist (D Kersken)	no	obligatory	Meg_Hyalonema	Meg	carnivore		Meg_Tanaidacea	Jumars, PA, Dorgan, KM, Lindsay, SM (2015) Diet of worms emended. An update of polychaete feeding guilds, Ann Rev Mar Sci 7:497–520.
Annelida		Polychaeta	Errantia		Phyllodocida				Hesionidae		Neogyptis			Meg_Neogyptis	Porifera taxonomist (D Kersken)	no	obligatory	Meg_Hyalonema	Meg	carnivore		Meg_Tendalia	Jumars, PA, Dorgan, KM, Lindsay, SM (2015) Diet of worms emended. An update of polychaete feeding guilds, Ann Rev Mar Sci 7:497–520.
Annelida		Polychaeta	Errantia		Phyllodocida				Hesionidae		Neogyptis			Meg_Neogyptis	Porifera taxonomist (D Kersken)	no	obligatory	Meg_Hyalonema	Meg	carnivore		Meg_Terebellidae	Jumars, PA, Dorgan, KM, Lindsay, SM (2015) Diet of worms emended. An update of polychaete feeding guilds, Ann Rev Mar Sci 7:497–520.
Annelida		Polychaeta	Errantia		Phyllodocida				Hesionidae		Neogyptis			Meg_Neogyptis	Porifera taxonomist (D Kersken)	no	obligatory	Meg_Hyalonema	Meg	carnivore		Meg_Terebratulida	Jumars, PA, Dorgan, KM, Lindsay, SM (2015) Diet of worms emended. An update of polychaete feeding guilds, Ann Rev Mar Sci 7:497–520.
Annelida		Polychaeta	Errantia		Phyllodocida				Hesionidae		Neogyptis			Meg_Neogyptis	Porifera taxonomist (D Kersken)	no	obligatory	Meg_Hyalonema	Meg	carnivore		Meg_Thecostraca	Jumars, PA, Dorgan, KM, Lindsay, SM (2015) Diet of worms emended. An update of polychaete feeding guilds, Ann Rev Mar Sci 7:497–520.
Annelida		Polychaeta	Errantia		Phyllodocida				Hesionidae		Neogyptis			Meg_Neogyptis	Porifera taxonomist (D Kersken)	no	obligatory	Meg_Hyalonema	Meg	carnivore		Meg_Thoracaster	Jumars, PA, Dorgan, KM, Lindsay, SM (2015) Diet of worms emended. An update of polychaete feeding guilds, Ann Rev Mar Sci 7:497–520.
Annelida		Polychaeta	Errantia		Phyllodocida				Hesionidae		Neogyptis			Meg_Neogyptis	Porifera taxonomist (D Kersken)	no	obligatory	Meg_Hyalonema	Meg	carnivore		Meg_Tomopteridae	Jumars, PA, Dorgan, KM, Lindsay, SM (2015) Diet of worms emended. An update of polychaete feeding guilds, Ann Rev Mar Sci 7:497–520.
Annelida		Polychaeta	Errantia		Phyllodocida				Hesionidae		Neogyptis			Meg_Neogyptis	Porifera taxonomist (D Kersken)	no	obligatory	Meg_Hyalonema	Meg	carnivore		Meg_Torquaratoridae	Jumars, PA, Dorgan, KM, Lindsay, SM (2015) Diet of worms emended. An update of polychaete feeding guilds, Ann Rev Mar Sci 7:497–520.
Annelida		Polychaeta	Errantia		Phyllodocida				Hesionidae		Neogyptis			Meg_Neogyptis	Porifera taxonomist (D Kersken)	no	obligatory	Meg_Hyalonema	Meg	carnivore		Meg_Tromikosoma	Jumars, PA, Dorgan, KM, Lindsay, SM (2015) Diet of worms emended. An update of polychaete feeding guilds, Ann Rev Mar Sci 7:497–520.
Annelida		Polychaeta	Errantia		Phyllodocida				Hesionidae		Neogyptis			Meg_Neogyptis	Porifera taxonomist (D Kersken)	no	obligatory	Meg_Hyalonema	Meg	carnivore		Meg_Tumidotubus-like	Jumars, PA, Dorgan, KM, Lindsay, SM (2015) Diet of worms emended. An update of polychaete feeding guilds, Ann Rev Mar Sci 7:497–520.
Annelida		Polychaeta	Errantia		Phyllodocida				Hesionidae		Neogyptis			Meg_Neogyptis	Porifera taxonomist (D Kersken)	no	obligatory	Meg_Hyalonema	Meg	carnivore		Meg_Turridae	Jumars, PA, Dorgan, KM, Lindsay, SM (2015) Diet of worms emended. An update of polychaete feeding guilds, Ann Rev Mar Sci 7:497–520.
Annelida		Polychaeta	Errantia		Phyllodocida				Hesionidae		Neogyptis			Meg_Neogyptis	Porifera taxonomist (D Kersken)	no	obligatory	Meg_Hyalonema	Meg	carnivore		Fis_Typhlonus	Jumars, PA, Dorgan, KM, Lindsay, SM (2015) Diet of worms emended. An update of polychaete feeding guilds, Ann Rev Mar Sci 7:497–520.
Annelida		Polychaeta	Errantia		Phyllodocida				Hesionidae		Neogyptis			Meg_Neogyptis	Porifera taxonomist (D Kersken)	no	obligatory	Meg_Hyalonema	Meg	carnivore		Meg_Ulmariidae	Jumars, PA, Dorgan, KM, Lindsay, SM (2015) Diet of worms emended. An update of polychaete feeding guilds, Ann Rev Mar Sci 7:497–520.
Annelida		Polychaeta	Errantia		Phyllodocida				Hesionidae		Neogyptis			Meg_Neogyptis	Porifera taxonomist (D Kersken)	no	obligatory	Meg_Hyalonema	Meg	carnivore		Meg_Umbellula	Jumars, PA, Dorgan, KM, Lindsay, SM (2015) Diet of worms emended. An update of polychaete feeding guilds, Ann Rev Mar Sci 7:497–520.
Annelida		Polychaeta	Errantia		Phyllodocida				Hesionidae		Neogyptis			Meg_Neogyptis	Porifera taxonomist (D Kersken)	no	obligatory	Meg_Hyalonema	Meg	carnivore		Meg_Urechinus	Jumars, PA, Dorgan, KM, Lindsay, SM (2015) Diet of worms emended. An update of polychaete feeding guilds, Ann Rev Mar Sci 7:497–520.
Annelida		Polychaeta	Errantia		Phyllodocida				Hesionidae		Neogyptis			Meg_Neogyptis	Porifera taxonomist (D Kersken)	no	obligatory	Meg_Hyalonema	Meg	carnivore		Meg_Vesicomyidae	Jumars, PA, Dorgan, KM, Lindsay, SM (2015) Diet of worms emended. An update of polychaete feeding guilds, Ann Rev Mar Sci 7:497–520.
Annelida		Polychaeta	Errantia		Phyllodocida				Hesionidae		Neogyptis			Meg_Neogyptis	Porifera taxonomist (D Kersken)	no	obligatory	Meg_Hyalonema	Meg	carnivore		Meg_Vulcanella	Jumars, PA, Dorgan, KM, Lindsay, SM (2015) Diet of worms emended. An update of polychaete feeding guilds, Ann Rev Mar Sci 7:497–520.
Annelida		Polychaeta	Errantia		Phyllodocida				Hesionidae		Neogyptis			Meg_Neogyptis	Porifera taxonomist (D Kersken)	no	obligatory	Meg_Hyalonema	Meg	carnivore		Meg_Ypsilothuria	Jumars, PA, Dorgan, KM, Lindsay, SM (2015) Diet of worms emended. An update of polychaete feeding guilds, Ann Rev Mar Sci 7:497–520.
Annelida		Polychaeta	Errantia		Phyllodocida				Hesionidae		Neogyptis			Meg_Neogyptis	Porifera taxonomist (D Kersken)	no	obligatory	Meg_Hyalonema	Meg	carnivore		Meg_Zoanthidae	Jumars, PA, Dorgan, KM, Lindsay, SM (2015) Diet of worms emended. An update of polychaete feeding guilds, Ann Rev Mar Sci 7:497–520.
Annelida		Polychaeta	Errantia		Phyllodocida				Hesionidae		Neogyptis			Meg_Neogyptis	Porifera taxonomist (D Kersken)	no	obligatory	Meg_Hyalonema	Meg	carnivore		Meg_Zoroaster	Jumars, PA, Dorgan, KM, Lindsay, SM (2015) Diet of worms emended. An update of polychaete feeding guilds, Ann Rev Mar Sci 7:497–520.
Annelida		Polychaeta	Errantia		Phyllodocida				Hesionidae		Neogyptis			Meg_Neogyptis	Porifera taxonomist (D Kersken)	no	obligatory	Meg_Hyalonema	Meg	carnivore		Meg_Callozostron	Jumars, PA, Dorgan, KM, Lindsay, SM (2015) Diet of worms emended. An update of polychaete feeding guilds, Ann Rev Mar Sci 7:497–520.
Annelida		Polychaeta	Errantia		Phyllodocida				Hesionidae		Neogyptis			Meg_Neogyptis	Porifera taxonomist (D Kersken)	no	obligatory	Meg_Hyalonema	Meg	carnivore		Meg_Freyella	Jumars, PA, Dorgan, KM, Lindsay, SM (2015) Diet of worms emended. An update of polychaete feeding guilds, Ann Rev Mar Sci 7:497–520.
Annelida		Polychaeta	Errantia		Phyllodocida				Hesionidae		Neogyptis			Meg_Neogyptis	Porifera taxonomist (D Kersken)	no	obligatory	Meg_Hyalonema	Meg	carnivore		Meg_Abylopsis	Jumars, PA, Dorgan, KM, Lindsay, SM (2015) Diet of worms emended. An update of polychaete feeding guilds, Ann Rev Mar Sci 7:497–520.
Annelida		Polychaeta	Errantia		Phyllodocida				Hesionidae		Neogyptis			Meg_Neogyptis	Porifera taxonomist (D Kersken)	no	obligatory	Meg_Hyalonema	Meg	carnivore		Meg_Mysidae	Jumars, PA, Dorgan, KM, Lindsay, SM (2015) Diet of worms emended. An update of polychaete feeding guilds, Ann Rev Mar Sci 7:497–520.
Annelida		Polychaeta	Errantia		Phyllodocida				Hesionidae		Neogyptis			Meg_Neogyptis	Porifera taxonomist (D Kersken)	no	obligatory	Meg_Hyalonema	Meg	carnivore		Meg_Mopseinae	Jumars, PA, Dorgan, KM, Lindsay, SM (2015) Diet of worms emended. An update of polychaete feeding guilds, Ann Rev Mar Sci 7:497–520.
Annelida		Polychaeta	Errantia		Phyllodocida				Polynoidae		Abyssarya	Abyssarya acus		Mac_Abyssarya	Bonifácio P, Menot L (2019) New genera and species from the Equatorial Pacific provide phylogenetic insights into deep-sea Polynoidae (Annelida). Zool J Linn Soc 185:555–635.	no	obligatory	Meg_Lepidisis	Mac	carnivore		Mac_Agathotanais	Jumars, PA, Dorgan, KM, Lindsay, SM (2015) Diet of worms emended. An update of polychaete feeding guilds, Ann Rev Mar Sci 7:497–520.
Annelida		Polychaeta	Errantia		Phyllodocida				Polynoidae		Abyssarya	Abyssarya acus		Mac_Abyssarya	Bonifácio P, Menot L (2019) New genera and species from the Equatorial Pacific provide phylogenetic insights into deep-sea Polynoidae (Annelida). Zool J Linn Soc 185:555–635.	no	obligatory	Meg_Mopseinae	Mac	carnivore		Mac_Aglaophamus	Jumars, PA, Dorgan, KM, Lindsay, SM (2015) Diet of worms emended. An update of polychaete feeding guilds, Ann Rev Mar Sci 7:497–520.
Annelida		Polychaeta	Errantia		Phyllodocida				Polynoidae		Abyssarya	Abyssarya acus		Mac_Abyssarya	Bonifácio P, Menot L (2019) New genera and species from the Equatorial Pacific provide phylogenetic insights into deep-sea Polynoidae (Annelida). Zool J Linn Soc 185:555–635.	no	obligatory	Meg_Ophiocten	Mac	carnivore		Mac_Ancistrosyllis	Jumars, PA, Dorgan, KM, Lindsay, SM (2015) Diet of worms emended. An update of polychaete feeding guilds, Ann Rev Mar Sci 7:497–520.
Annelida		Polychaeta	Errantia		Phyllodocida				Polynoidae		Abyssarya	Abyssarya acus		Mac_Abyssarya	Bonifácio P, Menot L (2019) New genera and species from the Equatorial Pacific provide phylogenetic insights into deep-sea Polynoidae (Annelida). Zool J Linn Soc 185:555–635.	no	obligatory	Meg_Ophiomusa	Mac	carnivore		Mac_Anemonia	Jumars, PA, Dorgan, KM, Lindsay, SM (2015) Diet of worms emended. An update of polychaete feeding guilds, Ann Rev Mar Sci 7:497–520.
Annelida		Polychaeta	Errantia		Phyllodocida				Polynoidae		Abyssarya	Abyssarya acus		Mac_Abyssarya	Bonifácio P, Menot L (2019) New genera and species from the Equatorial Pacific provide phylogenetic insights into deep-sea Polynoidae (Annelida). Zool J Linn Soc 185:555–635.	no	obligatory	Meg_Ophiophyllum	Mac	carnivore		Mac_Anguillosyllis	Jumars, PA, Dorgan, KM, Lindsay, SM (2015) Diet of worms emended. An update of polychaete feeding guilds, Ann Rev Mar Sci 7:497–520.
Annelida		Polychaeta	Errantia		Phyllodocida				Polynoidae		Abyssarya	Abyssarya acus		Mac_Abyssarya	Bonifácio P, Menot L (2019) New genera and species from the Equatorial Pacific provide phylogenetic insights into deep-sea Polynoidae (Annelida). Zool J Linn Soc 185:555–635.	no	obligatory	Meg_Ophioplinthus	Mac	carnivore		Mac_Anobothrus	Jumars, PA, Dorgan, KM, Lindsay, SM (2015) Diet of worms emended. An update of polychaete feeding guilds, Ann Rev Mar Sci 7:497–520.
Annelida		Polychaeta	Errantia		Phyllodocida				Polynoidae		Abyssarya	Abyssarya acus		Mac_Abyssarya	Bonifácio P, Menot L (2019) New genera and species from the Equatorial Pacific provide phylogenetic insights into deep-sea Polynoidae (Annelida). Zool J Linn Soc 185:555–635.	no	obligatory	Meg_Ophiosphalma	Mac	carnivore		Mac_Anyuta	Jumars, PA, Dorgan, KM, Lindsay, SM (2015) Diet of worms emended. An update of polychaete feeding guilds, Ann Rev Mar Sci 7:497–520.
Annelida		Polychaeta	Errantia		Phyllodocida				Polynoidae		Abyssarya	Abyssarya acus		Mac_Abyssarya	Bonifácio P, Menot L (2019) New genera and species from the Equatorial Pacific provide phylogenetic insights into deep-sea Polynoidae (Annelida). Zool J Linn Soc 185:555–635.	no	obligatory	Meg_Ophiuroglypha	Mac	carnivore		Mac_Aphelochaeta	Jumars, PA, Dorgan, KM, Lindsay, SM (2015) Diet of worms emended. An update of polychaete feeding guilds, Ann Rev Mar Sci 7:497–520.
Annelida		Polychaeta	Errantia		Phyllodocida				Polynoidae		Abyssarya	Abyssarya acus		Mac_Abyssarya	Bonifácio P, Menot L (2019) New genera and species from the Equatorial Pacific provide phylogenetic insights into deep-sea Polynoidae (Annelida). Zool J Linn Soc 185:555–635.	no	obligatory	Meg_Perlophiura	Mac	carnivore		Mac_Aphroditidae	Jumars, PA, Dorgan, KM, Lindsay, SM (2015) Diet of worms emended. An update of polychaete feeding guilds, Ann Rev Mar Sci 7:497–520.
Annelida		Polychaeta	Errantia		Phyllodocida				Polynoidae		Abyssarya	Abyssarya acus		Mac_Abyssarya	Bonifácio P, Menot L (2019) New genera and species from the Equatorial Pacific provide phylogenetic insights into deep-sea Polynoidae (Annelida). Zool J Linn Soc 185:555–635.	no	obligatory	Meg_Perlophiura	Mac	carnivore		Mac_Aplacophora	Jumars, PA, Dorgan, KM, Lindsay, SM (2015) Diet of worms emended. An update of polychaete feeding guilds, Ann Rev Mar Sci 7:497–520.
Annelida		Polychaeta	Errantia		Phyllodocida				Polynoidae		Abyssarya	Abyssarya acus		Mac_Abyssarya	Bonifácio P, Menot L (2019) New genera and species from the Equatorial Pacific provide phylogenetic insights into deep-sea Polynoidae (Annelida). Zool J Linn Soc 185:555–635.	no	obligatory	Meg_Perlophiura	Mac	carnivore		Mac_Apseudes	Jumars, PA, Dorgan, KM, Lindsay, SM (2015) Diet of worms emended. An update of polychaete feeding guilds, Ann Rev Mar Sci 7:497–520.
Annelida		Polychaeta	Errantia		Phyllodocida				Polynoidae		Abyssarya	Abyssarya acus		Mac_Abyssarya	Bonifácio P, Menot L (2019) New genera and species from the Equatorial Pacific provide phylogenetic insights into deep-sea Polynoidae (Annelida). Zool J Linn Soc 185:555–635.	no	obligatory	Meg_Perlophiura	Mac	carnivore		Mac_Apseudomorpha	Jumars, PA, Dorgan, KM, Lindsay, SM (2015) Diet of worms emended. An update of polychaete feeding guilds, Ann Rev Mar Sci 7:497–520.
Annelida		Polychaeta	Errantia		Phyllodocida				Polynoidae		Abyssarya	Abyssarya acus		Mac_Abyssarya	Bonifácio P, Menot L (2019) New genera and species from the Equatorial Pacific provide phylogenetic insights into deep-sea Polynoidae (Annelida). Zool J Linn Soc 185:555–635.	no	obligatory	Meg_Perlophiura	Mac	carnivore		Mac_Araphura	Jumars, PA, Dorgan, KM, Lindsay, SM (2015) Diet of worms emended. An update of polychaete feeding guilds, Ann Rev Mar Sci 7:497–520.
Annelida		Polychaeta	Errantia		Phyllodocida				Polynoidae		Abyssarya	Abyssarya acus		Mac_Abyssarya	Bonifácio P, Menot L (2019) New genera and species from the Equatorial Pacific provide phylogenetic insights into deep-sea Polynoidae (Annelida). Zool J Linn Soc 185:555–635.	no	obligatory	Meg_Perlophiura	Mac	carnivore		Mac_Arbor	Jumars, PA, Dorgan, KM, Lindsay, SM (2015) Diet of worms emended. An update of polychaete feeding guilds, Ann Rev Mar Sci 7:497–520.
Annelida		Polychaeta	Errantia		Phyllodocida				Polynoidae		Abyssarya	Abyssarya acus		Mac_Abyssarya	Bonifácio P, Menot L (2019) New genera and species from the Equatorial Pacific provide phylogenetic insights into deep-sea Polynoidae (Annelida). Zool J Linn Soc 185:555–635.	no	obligatory	Meg_Perlophiura	Mac	carnivore		Mac_Archaeogastropoda	Jumars, PA, Dorgan, KM, Lindsay, SM (2015) Diet of worms emended. An update of polychaete feeding guilds, Ann Rev Mar Sci 7:497–520.
Annelida		Polychaeta	Errantia		Phyllodocida				Polynoidae		Abyssarya	Abyssarya acus		Mac_Abyssarya	Bonifácio P, Menot L (2019) New genera and species from the Equatorial Pacific provide phylogenetic insights into deep-sea Polynoidae (Annelida). Zool J Linn Soc 185:555–635.	no	obligatory	Meg_Perlophiura	Mac	carnivore		Mac_Aricidea	Jumars, PA, Dorgan, KM, Lindsay, SM (2015) Diet of worms emended. An update of polychaete feeding guilds, Ann Rev Mar Sci 7:497–520.
Annelida		Polychaeta	Errantia		Phyllodocida				Polynoidae		Abyssarya	Abyssarya acus		Mac_Abyssarya	Bonifácio P, Menot L (2019) New genera and species from the Equatorial Pacific provide phylogenetic insights into deep-sea Polynoidae (Annelida). Zool J Linn Soc 185:555–635.	no	obligatory	Meg_Perlophiura	Mac	carnivore		Mac_Aspidarachna	Jumars, PA, Dorgan, KM, Lindsay, SM (2015) Diet of worms emended. An update of polychaete feeding guilds, Ann Rev Mar Sci 7:497–520.
Annelida		Polychaeta	Errantia		Phyllodocida				Polynoidae		Abyssarya	Abyssarya acus		Mac_Abyssarya	Bonifácio P, Menot L (2019) New genera and species from the Equatorial Pacific provide phylogenetic insights into deep-sea Polynoidae (Annelida). Zool J Linn Soc 185:555–635.	no	obligatory	Meg_Perlophiura	Mac	carnivore		Mac_Aspidoniscus	Jumars, PA, Dorgan, KM, Lindsay, SM (2015) Diet of worms emended. An update of polychaete feeding guilds, Ann Rev Mar Sci 7:497–520.
Annelida		Polychaeta	Errantia		Phyllodocida				Polynoidae		Abyssarya	Abyssarya acus		Mac_Abyssarya	Bonifácio P, Menot L (2019) New genera and species from the Equatorial Pacific provide phylogenetic insights into deep-sea Polynoidae (Annelida). Zool J Linn Soc 185:555–635.	no	obligatory	Meg_Perlophiura	Mac	carnivore		Mac_Augeneria	Jumars, PA, Dorgan, KM, Lindsay, SM (2015) Diet of worms emended. An update of polychaete feeding guilds, Ann Rev Mar Sci 7:497–520.
Annelida		Polychaeta	Errantia		Phyllodocida				Polynoidae		Abyssarya	Abyssarya acus		Mac_Abyssarya	Bonifácio P, Menot L (2019) New genera and species from the Equatorial Pacific provide phylogenetic insights into deep-sea Polynoidae (Annelida). Zool J Linn Soc 185:555–635.	no	obligatory	Meg_Perlophiura	Mac	carnivore		Mac_Aurospio	Jumars, PA, Dorgan, KM, Lindsay, SM (2015) Diet of worms emended. An update of polychaete feeding guilds, Ann Rev Mar Sci 7:497–520.
Annelida		Polychaeta	Errantia		Phyllodocida				Polynoidae		Abyssarya	Abyssarya acus		Mac_Abyssarya	Bonifácio P, Menot L (2019) New genera and species from the Equatorial Pacific provide phylogenetic insights into deep-sea Polynoidae (Annelida). Zool J Linn Soc 185:555–635.	no	obligatory	Meg_Perlophiura	Mac	carnivore		Mac_Austroniscus	Jumars, PA, Dorgan, KM, Lindsay, SM (2015) Diet of worms emended. An update of polychaete feeding guilds, Ann Rev Mar Sci 7:497–520.
Annelida		Polychaeta	Errantia		Phyllodocida				Polynoidae		Abyssarya	Abyssarya acus		Mac_Abyssarya	Bonifácio P, Menot L (2019) New genera and species from the Equatorial Pacific provide phylogenetic insights into deep-sea Polynoidae (Annelida). Zool J Linn Soc 185:555–635.	no	obligatory	Meg_Perlophiura	Mac	carnivore		Mac_Axinulus	Jumars, PA, Dorgan, KM, Lindsay, SM (2015) Diet of worms emended. An update of polychaete feeding guilds, Ann Rev Mar Sci 7:497–520.
Annelida		Polychaeta	Errantia		Phyllodocida				Polynoidae		Abyssarya	Abyssarya acus		Mac_Abyssarya	Bonifácio P, Menot L (2019) New genera and species from the Equatorial Pacific provide phylogenetic insights into deep-sea Polynoidae (Annelida). Zool J Linn Soc 185:555–635.	no	obligatory	Meg_Perlophiura	Mac	carnivore		Mac_Balbidocolon	Jumars, PA, Dorgan, KM, Lindsay, SM (2015) Diet of worms emended. An update of polychaete feeding guilds, Ann Rev Mar Sci 7:497–520.
Annelida		Polychaeta	Errantia		Phyllodocida				Polynoidae		Abyssarya	Abyssarya acus		Mac_Abyssarya	Bonifácio P, Menot L (2019) New genera and species from the Equatorial Pacific provide phylogenetic insights into deep-sea Polynoidae (Annelida). Zool J Linn Soc 185:555–635.	no	obligatory	Meg_Perlophiura	Mac	carnivore		Mac_Bathyasychis	Jumars, PA, Dorgan, KM, Lindsay, SM (2015) Diet of worms emended. An update of polychaete feeding guilds, Ann Rev Mar Sci 7:497–520.
Annelida		Polychaeta	Errantia		Phyllodocida				Polynoidae		Abyssarya	Abyssarya acus		Mac_Abyssarya	Bonifácio P, Menot L (2019) New genera and species from the Equatorial Pacific provide phylogenetic insights into deep-sea Polynoidae (Annelida). Zool J Linn Soc 185:555–635.	no	obligatory	Meg_Perlophiura	Mac	carnivore		Mac_Bathyedithia	Jumars, PA, Dorgan, KM, Lindsay, SM (2015) Diet of worms emended. An update of polychaete feeding guilds, Ann Rev Mar Sci 7:497–520.
Annelida		Polychaeta	Errantia		Phyllodocida				Polynoidae		Abyssarya	Abyssarya acus		Mac_Abyssarya	Bonifácio P, Menot L (2019) New genera and species from the Equatorial Pacific provide phylogenetic insights into deep-sea Polynoidae (Annelida). Zool J Linn Soc 185:555–635.	no	obligatory	Meg_Perlophiura	Mac	carnivore		Mac_Bathyeliasona	Jumars, PA, Dorgan, KM, Lindsay, SM (2015) Diet of worms emended. An update of polychaete feeding guilds, Ann Rev Mar Sci 7:497–520.
Annelida		Polychaeta	Errantia		Phyllodocida				Polynoidae		Abyssarya	Abyssarya acus		Mac_Abyssarya	Bonifácio P, Menot L (2019) New genera and species from the Equatorial Pacific provide phylogenetic insights into deep-sea Polynoidae (Annelida). Zool J Linn Soc 185:555–635.	no	obligatory	Meg_Perlophiura	Mac	carnivore		Mac_Bathyfauvelia	Jumars, PA, Dorgan, KM, Lindsay, SM (2015) Diet of worms emended. An update of polychaete feeding guilds, Ann Rev Mar Sci 7:497–520.
Annelida		Polychaeta	Errantia		Phyllodocida				Polynoidae		Abyssarya	Abyssarya acus		Mac_Abyssarya	Bonifácio P, Menot L (2019) New genera and species from the Equatorial Pacific provide phylogenetic insights into deep-sea Polynoidae (Annelida). Zool J Linn Soc 185:555–635.	no	obligatory	Meg_Perlophiura	Mac	carnivore		Mac_Bathyglycinde	Jumars, PA, Dorgan, KM, Lindsay, SM (2015) Diet of worms emended. An update of polychaete feeding guilds, Ann Rev Mar Sci 7:497–520.
Annelida		Polychaeta	Errantia		Phyllodocida				Polynoidae		Abyssarya	Abyssarya acus		Mac_Abyssarya	Bonifácio P, Menot L (2019) New genera and species from the Equatorial Pacific provide phylogenetic insights into deep-sea Polynoidae (Annelida). Zool J Linn Soc 185:555–635.	no	obligatory	Meg_Perlophiura	Mac	carnivore		Mac_Bathymoorea	Jumars, PA, Dorgan, KM, Lindsay, SM (2015) Diet of worms emended. An update of polychaete feeding guilds, Ann Rev Mar Sci 7:497–520.
Annelida		Polychaeta	Errantia		Phyllodocida				Polynoidae		Abyssarya	Abyssarya acus		Mac_Abyssarya	Bonifácio P, Menot L (2019) New genera and species from the Equatorial Pacific provide phylogenetic insights into deep-sea Polynoidae (Annelida). Zool J Linn Soc 185:555–635.	no	obligatory	Meg_Perlophiura	Mac	carnivore		Mac_Bathypolaria	Jumars, PA, Dorgan, KM, Lindsay, SM (2015) Diet of worms emended. An update of polychaete feeding guilds, Ann Rev Mar Sci 7:497–520.
Annelida		Polychaeta	Errantia		Phyllodocida				Polynoidae		Abyssarya	Abyssarya acus		Mac_Abyssarya	Bonifácio P, Menot L (2019) New genera and species from the Equatorial Pacific provide phylogenetic insights into deep-sea Polynoidae (Annelida). Zool J Linn Soc 185:555–635.	no	obligatory	Meg_Perlophiura	Mac	carnivore		Mac_Beksitanais	Jumars, PA, Dorgan, KM, Lindsay, SM (2015) Diet of worms emended. An update of polychaete feeding guilds, Ann Rev Mar Sci 7:497–520.
Annelida		Polychaeta	Errantia		Phyllodocida				Polynoidae		Abyssarya	Abyssarya acus		Mac_Abyssarya	Bonifácio P, Menot L (2019) New genera and species from the Equatorial Pacific provide phylogenetic insights into deep-sea Polynoidae (Annelida). Zool J Linn Soc 185:555–635.	no	obligatory	Meg_Perlophiura	Mac	carnivore		Mac_Bellibos	Jumars, PA, Dorgan, KM, Lindsay, SM (2015) Diet of worms emended. An update of polychaete feeding guilds, Ann Rev Mar Sci 7:497–520.
Annelida		Polychaeta	Errantia		Phyllodocida				Polynoidae		Abyssarya	Abyssarya acus		Mac_Abyssarya	Bonifácio P, Menot L (2019) New genera and species from the Equatorial Pacific provide phylogenetic insights into deep-sea Polynoidae (Annelida). Zool J Linn Soc 185:555–635.	no	obligatory	Meg_Perlophiura	Mac	carnivore		Mac_Belonectes	Jumars, PA, Dorgan, KM, Lindsay, SM (2015) Diet of worms emended. An update of polychaete feeding guilds, Ann Rev Mar Sci 7:497–520.
Annelida		Polychaeta	Errantia		Phyllodocida				Polynoidae		Abyssarya	Abyssarya acus		Mac_Abyssarya	Bonifácio P, Menot L (2019) New genera and species from the Equatorial Pacific provide phylogenetic insights into deep-sea Polynoidae (Annelida). Zool J Linn Soc 185:555–635.	no	obligatory	Meg_Perlophiura	Mac	carnivore		Mac_Bentharca	Jumars, PA, Dorgan, KM, Lindsay, SM (2015) Diet of worms emended. An update of polychaete feeding guilds, Ann Rev Mar Sci 7:497–520.
Annelida		Polychaeta	Errantia		Phyllodocida				Polynoidae		Abyssarya	Abyssarya acus		Mac_Abyssarya	Bonifácio P, Menot L (2019) New genera and species from the Equatorial Pacific provide phylogenetic insights into deep-sea Polynoidae (Annelida). Zool J Linn Soc 185:555–635.	no	obligatory	Meg_Perlophiura	Mac	carnivore		Mac_Berkeleyia	Jumars, PA, Dorgan, KM, Lindsay, SM (2015) Diet of worms emended. An update of polychaete feeding guilds, Ann Rev Mar Sci 7:497–520.
Annelida		Polychaeta	Errantia		Phyllodocida				Polynoidae		Abyssarya	Abyssarya acus		Mac_Abyssarya	Bonifácio P, Menot L (2019) New genera and species from the Equatorial Pacific provide phylogenetic insights into deep-sea Polynoidae (Annelida). Zool J Linn Soc 185:555–635.	no	obligatory	Meg_Perlophiura	Mac	carnivore		Mac_Betamorpha	Jumars, PA, Dorgan, KM, Lindsay, SM (2015) Diet of worms emended. An update of polychaete feeding guilds, Ann Rev Mar Sci 7:497–520.
Annelida		Polychaeta	Errantia		Phyllodocida				Polynoidae		Abyssarya	Abyssarya acus		Mac_Abyssarya	Bonifácio P, Menot L (2019) New genera and species from the Equatorial Pacific provide phylogenetic insights into deep-sea Polynoidae (Annelida). Zool J Linn Soc 185:555–635.	no	obligatory	Meg_Perlophiura	Mac	carnivore		Mac_Bifaxaria	Jumars, PA, Dorgan, KM, Lindsay, SM (2015) Diet of worms emended. An update of polychaete feeding guilds, Ann Rev Mar Sci 7:497–520.
Annelida		Polychaeta	Errantia		Phyllodocida				Polynoidae		Abyssarya	Abyssarya acus		Mac_Abyssarya	Bonifácio P, Menot L (2019) New genera and species from the Equatorial Pacific provide phylogenetic insights into deep-sea Polynoidae (Annelida). Zool J Linn Soc 185:555–635.	no	obligatory	Meg_Perlophiura	Mac	carnivore		Mac_Braniella	Jumars, PA, Dorgan, KM, Lindsay, SM (2015) Diet of worms emended. An update of polychaete feeding guilds, Ann Rev Mar Sci 7:497–520.
Annelida		Polychaeta	Errantia		Phyllodocida				Polynoidae		Abyssarya	Abyssarya acus		Mac_Abyssarya	Bonifácio P, Menot L (2019) New genera and species from the Equatorial Pacific provide phylogenetic insights into deep-sea Polynoidae (Annelida). Zool J Linn Soc 185:555–635.	no	obligatory	Meg_Perlophiura	Mac	carnivore		Mac_Bruunilla	Jumars, PA, Dorgan, KM, Lindsay, SM (2015) Diet of worms emended. An update of polychaete feeding guilds, Ann Rev Mar Sci 7:497–520.
Annelida		Polychaeta	Errantia		Phyllodocida				Polynoidae		Abyssarya	Abyssarya acus		Mac_Abyssarya	Bonifácio P, Menot L (2019) New genera and species from the Equatorial Pacific provide phylogenetic insights into deep-sea Polynoidae (Annelida). Zool J Linn Soc 185:555–635.	no	obligatory	Meg_Perlophiura	Mac	carnivore		Mac_Bugula	Jumars, PA, Dorgan, KM, Lindsay, SM (2015) Diet of worms emended. An update of polychaete feeding guilds, Ann Rev Mar Sci 7:497–520.
Annelida		Polychaeta	Errantia		Phyllodocida				Polynoidae		Abyssarya	Abyssarya acus		Mac_Abyssarya	Bonifácio P, Menot L (2019) New genera and species from the Equatorial Pacific provide phylogenetic insights into deep-sea Polynoidae (Annelida). Zool J Linn Soc 185:555–635.	no	obligatory	Meg_Perlophiura	Mac	carnivore		Mac_Bulimina	Jumars, PA, Dorgan, KM, Lindsay, SM (2015) Diet of worms emended. An update of polychaete feeding guilds, Ann Rev Mar Sci 7:497–520.
Annelida		Polychaeta	Errantia		Phyllodocida				Polynoidae		Abyssarya	Abyssarya acus		Mac_Abyssarya	Bonifácio P, Menot L (2019) New genera and species from the Equatorial Pacific provide phylogenetic insights into deep-sea Polynoidae (Annelida). Zool J Linn Soc 185:555–635.	no	obligatory	Meg_Perlophiura	Mac	carnivore		Mac_Calanoida	Jumars, PA, Dorgan, KM, Lindsay, SM (2015) Diet of worms emended. An update of polychaete feeding guilds, Ann Rev Mar Sci 7:497–520.
Annelida		Polychaeta	Errantia		Phyllodocida				Polynoidae		Abyssarya	Abyssarya acus		Mac_Abyssarya	Bonifácio P, Menot L (2019) New genera and species from the Equatorial Pacific provide phylogenetic insights into deep-sea Polynoidae (Annelida). Zool J Linn Soc 185:555–635.	no	obligatory	Meg_Perlophiura	Mac	carnivore		Mac_Calyssopora	Jumars, PA, Dorgan, KM, Lindsay, SM (2015) Diet of worms emended. An update of polychaete feeding guilds, Ann Rev Mar Sci 7:497–520.
Annelida		Polychaeta	Errantia		Phyllodocida				Polynoidae		Abyssarya	Abyssarya acus		Mac_Abyssarya	Bonifácio P, Menot L (2019) New genera and species from the Equatorial Pacific provide phylogenetic insights into deep-sea Polynoidae (Annelida). Zool J Linn Soc 185:555–635.	no	obligatory	Meg_Perlophiura	Mac	carnivore		Mac_Camptoplites	Jumars, PA, Dorgan, KM, Lindsay, SM (2015) Diet of worms emended. An update of polychaete feeding guilds, Ann Rev Mar Sci 7:497–520.
Annelida		Polychaeta	Errantia		Phyllodocida				Polynoidae		Abyssarya	Abyssarya acus		Mac_Abyssarya	Bonifácio P, Menot L (2019) New genera and species from the Equatorial Pacific provide phylogenetic insights into deep-sea Polynoidae (Annelida). Zool J Linn Soc 185:555–635.	no	obligatory	Meg_Perlophiura	Mac	carnivore		Mac_Capitella	Jumars, PA, Dorgan, KM, Lindsay, SM (2015) Diet of worms emended. An update of polychaete feeding guilds, Ann Rev Mar Sci 7:497–520.
Annelida		Polychaeta	Errantia		Phyllodocida				Polynoidae		Abyssarya	Abyssarya acus		Mac_Abyssarya	Bonifácio P, Menot L (2019) New genera and species from the Equatorial Pacific provide phylogenetic insights into deep-sea Polynoidae (Annelida). Zool J Linn Soc 185:555–635.	no	obligatory	Meg_Perlophiura	Mac	carnivore		Mac_Caridea	Jumars, PA, Dorgan, KM, Lindsay, SM (2015) Diet of worms emended. An update of polychaete feeding guilds, Ann Rev Mar Sci 7:497–520.
Annelida		Polychaeta	Errantia		Phyllodocida				Polynoidae		Abyssarya	Abyssarya acus		Mac_Abyssarya	Bonifácio P, Menot L (2019) New genera and species from the Equatorial Pacific provide phylogenetic insights into deep-sea Polynoidae (Annelida). Zool J Linn Soc 185:555–635.	no	obligatory	Meg_Perlophiura	Mac	carnivore		Mac_Carpoapseudes	Jumars, PA, Dorgan, KM, Lindsay, SM (2015) Diet of worms emended. An update of polychaete feeding guilds, Ann Rev Mar Sci 7:497–520.
Annelida		Polychaeta	Errantia		Phyllodocida				Polynoidae		Abyssarya	Abyssarya acus		Mac_Abyssarya	Bonifácio P, Menot L (2019) New genera and species from the Equatorial Pacific provide phylogenetic insights into deep-sea Polynoidae (Annelida). Zool J Linn Soc 185:555–635.	no	obligatory	Meg_Perlophiura	Mac	carnivore		Mac_Catillopecten	Jumars, PA, Dorgan, KM, Lindsay, SM (2015) Diet of worms emended. An update of polychaete feeding guilds, Ann Rev Mar Sci 7:497–520.
Annelida		Polychaeta	Errantia		Phyllodocida				Polynoidae		Abyssarya	Abyssarya acus		Mac_Abyssarya	Bonifácio P, Menot L (2019) New genera and species from the Equatorial Pacific provide phylogenetic insights into deep-sea Polynoidae (Annelida). Zool J Linn Soc 185:555–635.	no	obligatory	Meg_Perlophiura	Mac	carnivore		Mac_Caulleriella	Jumars, PA, Dorgan, KM, Lindsay, SM (2015) Diet of worms emended. An update of polychaete feeding guilds, Ann Rev Mar Sci 7:497–520.
Annelida		Polychaeta	Errantia		Phyllodocida				Polynoidae		Abyssarya	Abyssarya acus		Mac_Abyssarya	Bonifácio P, Menot L (2019) New genera and species from the Equatorial Pacific provide phylogenetic insights into deep-sea Polynoidae (Annelida). Zool J Linn Soc 185:555–635.	no	obligatory	Meg_Perlophiura	Mac	carnivore		Mac_Ceratocephale	Jumars, PA, Dorgan, KM, Lindsay, SM (2015) Diet of worms emended. An update of polychaete feeding guilds, Ann Rev Mar Sci 7:497–520.
Annelida		Polychaeta	Errantia		Phyllodocida				Polynoidae		Abyssarya	Abyssarya acus		Mac_Abyssarya	Bonifácio P, Menot L (2019) New genera and species from the Equatorial Pacific provide phylogenetic insights into deep-sea Polynoidae (Annelida). Zool J Linn Soc 185:555–635.	no	obligatory	Meg_Perlophiura	Mac	carnivore		Mac_Cerelasma	Jumars, PA, Dorgan, KM, Lindsay, SM (2015) Diet of worms emended. An update of polychaete feeding guilds, Ann Rev Mar Sci 7:497–520.
Annelida		Polychaeta	Errantia		Phyllodocida				Polynoidae		Abyssarya	Abyssarya acus		Mac_Abyssarya	Bonifácio P, Menot L (2019) New genera and species from the Equatorial Pacific provide phylogenetic insights into deep-sea Polynoidae (Annelida). Zool J Linn Soc 185:555–635.	no	obligatory	Meg_Perlophiura	Mac	carnivore		Mac_Chaetognatha	Jumars, PA, Dorgan, KM, Lindsay, SM (2015) Diet of worms emended. An update of polychaete feeding guilds, Ann Rev Mar Sci 7:497–520.
Annelida		Polychaeta	Errantia		Phyllodocida				Polynoidae		Abyssarya	Abyssarya acus		Mac_Abyssarya	Bonifácio P, Menot L (2019) New genera and species from the Equatorial Pacific provide phylogenetic insights into deep-sea Polynoidae (Annelida). Zool J Linn Soc 185:555–635.	no	obligatory	Meg_Perlophiura	Mac	carnivore		Mac_Chaetozone	Jumars, PA, Dorgan, KM, Lindsay, SM (2015) Diet of worms emended. An update of polychaete feeding guilds, Ann Rev Mar Sci 7:497–520.
Annelida		Polychaeta	Errantia		Phyllodocida				Polynoidae		Abyssarya	Abyssarya acus		Mac_Abyssarya	Bonifácio P, Menot L (2019) New genera and species from the Equatorial Pacific provide phylogenetic insights into deep-sea Polynoidae (Annelida). Zool J Linn Soc 185:555–635.	no	obligatory	Meg_Perlophiura	Mac	carnivore		Mac_Chauliodoniscus	Jumars, PA, Dorgan, KM, Lindsay, SM (2015) Diet of worms emended. An update of polychaete feeding guilds, Ann Rev Mar Sci 7:497–520.
Annelida		Polychaeta	Errantia		Phyllodocida				Polynoidae		Abyssarya	Abyssarya acus		Mac_Abyssarya	Bonifácio P, Menot L (2019) New genera and species from the Equatorial Pacific provide phylogenetic insights into deep-sea Polynoidae (Annelida). Zool J Linn Soc 185:555–635.	no	obligatory	Meg_Perlophiura	Mac	carnivore		Mac_Chauliopleona	Jumars, PA, Dorgan, KM, Lindsay, SM (2015) Diet of worms emended. An update of polychaete feeding guilds, Ann Rev Mar Sci 7:497–520.
Annelida		Polychaeta	Errantia		Phyllodocida				Polynoidae		Abyssarya	Abyssarya acus		Mac_Abyssarya	Bonifácio P, Menot L (2019) New genera and species from the Equatorial Pacific provide phylogenetic insights into deep-sea Polynoidae (Annelida). Zool J Linn Soc 185:555–635.	no	obligatory	Meg_Perlophiura	Mac	carnivore		Mac_Chelator	Jumars, PA, Dorgan, KM, Lindsay, SM (2015) Diet of worms emended. An update of polychaete feeding guilds, Ann Rev Mar Sci 7:497–520.
Annelida		Polychaeta	Errantia		Phyllodocida				Polynoidae		Abyssarya	Abyssarya acus		Mac_Abyssarya	Bonifácio P, Menot L (2019) New genera and species from the Equatorial Pacific provide phylogenetic insights into deep-sea Polynoidae (Annelida). Zool J Linn Soc 185:555–635.	no	obligatory	Meg_Perlophiura	Mac	carnivore		Mac_Chondrodapis	Jumars, PA, Dorgan, KM, Lindsay, SM (2015) Diet of worms emended. An update of polychaete feeding guilds, Ann Rev Mar Sci 7:497–520.
Annelida		Polychaeta	Errantia		Phyllodocida				Polynoidae		Abyssarya	Abyssarya acus		Mac_Abyssarya	Bonifácio P, Menot L (2019) New genera and species from the Equatorial Pacific provide phylogenetic insights into deep-sea Polynoidae (Annelida). Zool J Linn Soc 185:555–635.	no	obligatory	Meg_Perlophiura	Mac	carnivore		Mac_Chone	Jumars, PA, Dorgan, KM, Lindsay, SM (2015) Diet of worms emended. An update of polychaete feeding guilds, Ann Rev Mar Sci 7:497–520.
Annelida		Polychaeta	Errantia		Phyllodocida				Polynoidae		Abyssarya	Abyssarya acus		Mac_Abyssarya	Bonifácio P, Menot L (2019) New genera and species from the Equatorial Pacific provide phylogenetic insights into deep-sea Polynoidae (Annelida). Zool J Linn Soc 185:555–635.	no	obligatory	Meg_Perlophiura	Mac	carnivore		Mac_Chrysopetalum	Jumars, PA, Dorgan, KM, Lindsay, SM (2015) Diet of worms emended. An update of polychaete feeding guilds, Ann Rev Mar Sci 7:497–520.
Annelida		Polychaeta	Errantia		Phyllodocida				Polynoidae		Abyssarya	Abyssarya acus		Mac_Abyssarya	Bonifácio P, Menot L (2019) New genera and species from the Equatorial Pacific provide phylogenetic insights into deep-sea Polynoidae (Annelida). Zool J Linn Soc 185:555–635.	no	obligatory	Meg_Perlophiura	Mac	carnivore		Mac_Cibicides	Jumars, PA, Dorgan, KM, Lindsay, SM (2015) Diet of worms emended. An update of polychaete feeding guilds, Ann Rev Mar Sci 7:497–520.
Annelida		Polychaeta	Errantia		Phyllodocida				Polynoidae		Abyssarya	Abyssarya acus		Mac_Abyssarya	Bonifácio P, Menot L (2019) New genera and species from the Equatorial Pacific provide phylogenetic insights into deep-sea Polynoidae (Annelida). Zool J Linn Soc 185:555–635.	no	obligatory	Meg_Perlophiura	Mac	carnivore		Mac_Cibicidoides	Jumars, PA, Dorgan, KM, Lindsay, SM (2015) Diet of worms emended. An update of polychaete feeding guilds, Ann Rev Mar Sci 7:497–520.
Annelida		Polychaeta	Errantia		Phyllodocida				Polynoidae		Abyssarya	Abyssarya acus		Mac_Abyssarya	Bonifácio P, Menot L (2019) New genera and species from the Equatorial Pacific provide phylogenetic insights into deep-sea Polynoidae (Annelida). Zool J Linn Soc 185:555–635.	no	obligatory	Meg_Perlophiura	Mac	carnivore		Mac_Cirriformia	Jumars, PA, Dorgan, KM, Lindsay, SM (2015) Diet of worms emended. An update of polychaete feeding guilds, Ann Rev Mar Sci 7:497–520.
Annelida		Polychaeta	Errantia		Phyllodocida				Polynoidae		Abyssarya	Abyssarya acus		Mac_Abyssarya	Bonifácio P, Menot L (2019) New genera and species from the Equatorial Pacific provide phylogenetic insights into deep-sea Polynoidae (Annelida). Zool J Linn Soc 185:555–635.	no	obligatory	Meg_Perlophiura	Mac	carnivore		Mac_Cirrophorus	Jumars, PA, Dorgan, KM, Lindsay, SM (2015) Diet of worms emended. An update of polychaete feeding guilds, Ann Rev Mar Sci 7:497–520.
Annelida		Polychaeta	Errantia		Phyllodocida				Polynoidae		Abyssarya	Abyssarya acus		Mac_Abyssarya	Bonifácio P, Menot L (2019) New genera and species from the Equatorial Pacific provide phylogenetic insights into deep-sea Polynoidae (Annelida). Zool J Linn Soc 185:555–635.	no	obligatory	Meg_Perlophiura	Mac	carnivore		Mac_Clavisyllis	Jumars, PA, Dorgan, KM, Lindsay, SM (2015) Diet of worms emended. An update of polychaete feeding guilds, Ann Rev Mar Sci 7:497–520.
Annelida		Polychaeta	Errantia		Phyllodocida				Polynoidae		Abyssarya	Abyssarya acus		Mac_Abyssarya	Bonifácio P, Menot L (2019) New genera and species from the Equatorial Pacific provide phylogenetic insights into deep-sea Polynoidae (Annelida). Zool J Linn Soc 185:555–635.	no	obligatory	Meg_Perlophiura	Mac	carnivore		Mac_Clymenura	Jumars, PA, Dorgan, KM, Lindsay, SM (2015) Diet of worms emended. An update of polychaete feeding guilds, Ann Rev Mar Sci 7:497–520.
Annelida		Polychaeta	Errantia		Phyllodocida				Polynoidae		Abyssarya	Abyssarya acus		Mac_Abyssarya	Bonifácio P, Menot L (2019) New genera and species from the Equatorial Pacific provide phylogenetic insights into deep-sea Polynoidae (Annelida). Zool J Linn Soc 185:555–635.	no	obligatory	Meg_Perlophiura	Mac	carnivore		Mac_Cnemidocarpa	Jumars, PA, Dorgan, KM, Lindsay, SM (2015) Diet of worms emended. An update of polychaete feeding guilds, Ann Rev Mar Sci 7:497–520.
Annelida		Polychaeta	Errantia		Phyllodocida				Polynoidae		Abyssarya	Abyssarya acus		Mac_Abyssarya	Bonifácio P, Menot L (2019) New genera and species from the Equatorial Pacific provide phylogenetic insights into deep-sea Polynoidae (Annelida). Zool J Linn Soc 185:555–635.	no	obligatory	Meg_Perlophiura	Mac	carnivore		Mac_Collettea	Jumars, PA, Dorgan, KM, Lindsay, SM (2015) Diet of worms emended. An update of polychaete feeding guilds, Ann Rev Mar Sci 7:497–520.
Annelida		Polychaeta	Errantia		Phyllodocida				Polynoidae		Abyssarya	Abyssarya acus		Mac_Abyssarya	Bonifácio P, Menot L (2019) New genera and species from the Equatorial Pacific provide phylogenetic insights into deep-sea Polynoidae (Annelida). Zool J Linn Soc 185:555–635.	no	obligatory	Meg_Perlophiura	Mac	carnivore		Mac_Comatulida	Jumars, PA, Dorgan, KM, Lindsay, SM (2015) Diet of worms emended. An update of polychaete feeding guilds, Ann Rev Mar Sci 7:497–520.
Annelida		Polychaeta	Errantia		Phyllodocida				Polynoidae		Abyssarya	Abyssarya acus		Mac_Abyssarya	Bonifácio P, Menot L (2019) New genera and species from the Equatorial Pacific provide phylogenetic insights into deep-sea Polynoidae (Annelida). Zool J Linn Soc 185:555–635.	no	obligatory	Meg_Perlophiura	Mac	carnivore		Mac_Coralliidae	Jumars, PA, Dorgan, KM, Lindsay, SM (2015) Diet of worms emended. An update of polychaete feeding guilds, Ann Rev Mar Sci 7:497–520.
Annelida		Polychaeta	Errantia		Phyllodocida				Polynoidae		Abyssarya	Abyssarya acus		Mac_Abyssarya	Bonifácio P, Menot L (2019) New genera and species from the Equatorial Pacific provide phylogenetic insights into deep-sea Polynoidae (Annelida). Zool J Linn Soc 185:555–635.	no	obligatory	Meg_Perlophiura	Mac	carnivore		Mac_Crithionina	Jumars, PA, Dorgan, KM, Lindsay, SM (2015) Diet of worms emended. An update of polychaete feeding guilds, Ann Rev Mar Sci 7:497–520.
Annelida		Polychaeta	Errantia		Phyllodocida				Polynoidae		Abyssarya	Abyssarya acus		Mac_Abyssarya	Bonifácio P, Menot L (2019) New genera and species from the Equatorial Pacific provide phylogenetic insights into deep-sea Polynoidae (Annelida). Zool J Linn Soc 185:555–635.	no	obligatory	Meg_Perlophiura	Mac	carnivore		Mac_Cryptocopoides	Jumars, PA, Dorgan, KM, Lindsay, SM (2015) Diet of worms emended. An update of polychaete feeding guilds, Ann Rev Mar Sci 7:497–520.
Annelida		Polychaeta	Errantia		Phyllodocida				Polynoidae		Abyssarya	Abyssarya acus		Mac_Abyssarya	Bonifácio P, Menot L (2019) New genera and species from the Equatorial Pacific provide phylogenetic insights into deep-sea Polynoidae (Annelida). Zool J Linn Soc 185:555–635.	no	obligatory	Meg_Perlophiura	Mac	carnivore		Mac_Ctenodrilidae	Jumars, PA, Dorgan, KM, Lindsay, SM (2015) Diet of worms emended. An update of polychaete feeding guilds, Ann Rev Mar Sci 7:497–520.
Annelida		Polychaeta	Errantia		Phyllodocida				Polynoidae		Abyssarya	Abyssarya acus		Mac_Abyssarya	Bonifácio P, Menot L (2019) New genera and species from the Equatorial Pacific provide phylogenetic insights into deep-sea Polynoidae (Annelida). Zool J Linn Soc 185:555–635.	no	obligatory	Meg_Perlophiura	Mac	carnivore		Mac_Cuspidaria	Jumars, PA, Dorgan, KM, Lindsay, SM (2015) Diet of worms emended. An update of polychaete feeding guilds, Ann Rev Mar Sci 7:497–520.
Annelida		Polychaeta	Errantia		Phyllodocida				Polynoidae		Abyssarya	Abyssarya acus		Mac_Abyssarya	Bonifácio P, Menot L (2019) New genera and species from the Equatorial Pacific provide phylogenetic insights into deep-sea Polynoidae (Annelida). Zool J Linn Soc 185:555–635.	no	obligatory	Meg_Perlophiura	Mac	carnivore		Mac_Cyclopecten	Jumars, PA, Dorgan, KM, Lindsay, SM (2015) Diet of worms emended. An update of polychaete feeding guilds, Ann Rev Mar Sci 7:497–520.
Annelida		Polychaeta	Errantia		Phyllodocida				Polynoidae		Abyssarya	Abyssarya acus		Mac_Abyssarya	Bonifácio P, Menot L (2019) New genera and species from the Equatorial Pacific provide phylogenetic insights into deep-sea Polynoidae (Annelida). Zool J Linn Soc 185:555–635.	no	obligatory	Meg_Perlophiura	Mac	carnivore		Mac_Cyclopoida	Jumars, PA, Dorgan, KM, Lindsay, SM (2015) Diet of worms emended. An update of polychaete feeding guilds, Ann Rev Mar Sci 7:497–520.
Annelida		Polychaeta	Errantia		Phyllodocida				Polynoidae		Abyssarya	Abyssarya acus		Mac_Abyssarya	Bonifácio P, Menot L (2019) New genera and species from the Equatorial Pacific provide phylogenetic insights into deep-sea Polynoidae (Annelida). Zool J Linn Soc 185:555–635.	no	obligatory	Meg_Perlophiura	Mac	carnivore		Mac_Cypridina	Jumars, PA, Dorgan, KM, Lindsay, SM (2015) Diet of worms emended. An update of polychaete feeding guilds, Ann Rev Mar Sci 7:497–520.
Annelida		Polychaeta	Errantia		Phyllodocida				Polynoidae		Abyssarya	Abyssarya acus		Mac_Abyssarya	Bonifácio P, Menot L (2019) New genera and species from the Equatorial Pacific provide phylogenetic insights into deep-sea Polynoidae (Annelida). Zool J Linn Soc 185:555–635.	no	obligatory	Meg_Perlophiura	Mac	carnivore		Mac_Dacrydium	Jumars, PA, Dorgan, KM, Lindsay, SM (2015) Diet of worms emended. An update of polychaete feeding guilds, Ann Rev Mar Sci 7:497–520.
Annelida		Polychaeta	Errantia		Phyllodocida				Polynoidae		Abyssarya	Abyssarya acus		Mac_Abyssarya	Bonifácio P, Menot L (2019) New genera and species from the Equatorial Pacific provide phylogenetic insights into deep-sea Polynoidae (Annelida). Zool J Linn Soc 185:555–635.	no	obligatory	Meg_Perlophiura	Mac	carnivore		Mac_Dendromunna	Jumars, PA, Dorgan, KM, Lindsay, SM (2015) Diet of worms emended. An update of polychaete feeding guilds, Ann Rev Mar Sci 7:497–520.
Annelida		Polychaeta	Errantia		Phyllodocida				Polynoidae		Abyssarya	Abyssarya acus		Mac_Abyssarya	Bonifácio P, Menot L (2019) New genera and species from the Equatorial Pacific provide phylogenetic insights into deep-sea Polynoidae (Annelida). Zool J Linn Soc 185:555–635.	no	obligatory	Meg_Perlophiura	Mac	carnivore		Mac_Dendrotion	Jumars, PA, Dorgan, KM, Lindsay, SM (2015) Diet of worms emended. An update of polychaete feeding guilds, Ann Rev Mar Sci 7:497–520.
Annelida		Polychaeta	Errantia		Phyllodocida				Polynoidae		Abyssarya	Abyssarya acus		Mac_Abyssarya	Bonifácio P, Menot L (2019) New genera and species from the Equatorial Pacific provide phylogenetic insights into deep-sea Polynoidae (Annelida). Zool J Linn Soc 185:555–635.	no	obligatory	Meg_Perlophiura	Mac	carnivore		Mac_Desmosoma	Jumars, PA, Dorgan, KM, Lindsay, SM (2015) Diet of worms emended. An update of polychaete feeding guilds, Ann Rev Mar Sci 7:497–520.
Annelida		Polychaeta	Errantia		Phyllodocida				Polynoidae		Abyssarya	Abyssarya acus		Mac_Abyssarya	Bonifácio P, Menot L (2019) New genera and species from the Equatorial Pacific provide phylogenetic insights into deep-sea Polynoidae (Annelida). Zool J Linn Soc 185:555–635.	no	obligatory	Meg_Perlophiura	Mac	carnivore		Mac_Diastylis	Jumars, PA, Dorgan, KM, Lindsay, SM (2015) Diet of worms emended. An update of polychaete feeding guilds, Ann Rev Mar Sci 7:497–520.
Annelida		Polychaeta	Errantia		Phyllodocida				Polynoidae		Abyssarya	Abyssarya acus		Mac_Abyssarya	Bonifácio P, Menot L (2019) New genera and species from the Equatorial Pacific provide phylogenetic insights into deep-sea Polynoidae (Annelida). Zool J Linn Soc 185:555–635.	no	obligatory	Meg_Perlophiura	Mac	carnivore		Mac_Diplocirrus	Jumars, PA, Dorgan, KM, Lindsay, SM (2015) Diet of worms emended. An update of polychaete feeding guilds, Ann Rev Mar Sci 7:497–520.
Annelida		Polychaeta	Errantia		Phyllodocida				Polynoidae		Abyssarya	Abyssarya acus		Mac_Abyssarya	Bonifácio P, Menot L (2019) New genera and species from the Equatorial Pacific provide phylogenetic insights into deep-sea Polynoidae (Annelida). Zool J Linn Soc 185:555–635.	no	obligatory	Meg_Perlophiura	Mac	carnivore		Mac_Discantenna	Jumars, PA, Dorgan, KM, Lindsay, SM (2015) Diet of worms emended. An update of polychaete feeding guilds, Ann Rev Mar Sci 7:497–520.
Annelida		Polychaeta	Errantia		Phyllodocida				Polynoidae		Abyssarya	Abyssarya acus		Mac_Abyssarya	Bonifácio P, Menot L (2019) New genera and species from the Equatorial Pacific provide phylogenetic insights into deep-sea Polynoidae (Annelida). Zool J Linn Soc 185:555–635.	no	obligatory	Meg_Perlophiura	Mac	carnivore		Mac_Discocytis	Jumars, PA, Dorgan, KM, Lindsay, SM (2015) Diet of worms emended. An update of polychaete feeding guilds, Ann Rev Mar Sci 7:497–520.
Annelida		Polychaeta	Errantia		Phyllodocida				Polynoidae		Abyssarya	Abyssarya acus		Mac_Abyssarya	Bonifácio P, Menot L (2019) New genera and species from the Equatorial Pacific provide phylogenetic insights into deep-sea Polynoidae (Annelida). Zool J Linn Soc 185:555–635.	no	obligatory	Meg_Perlophiura	Mac	carnivore		Mac_Disconectes	Jumars, PA, Dorgan, KM, Lindsay, SM (2015) Diet of worms emended. An update of polychaete feeding guilds, Ann Rev Mar Sci 7:497–520.
Annelida		Polychaeta	Errantia		Phyllodocida				Polynoidae		Abyssarya	Abyssarya acus		Mac_Abyssarya	Bonifácio P, Menot L (2019) New genera and species from the Equatorial Pacific provide phylogenetic insights into deep-sea Polynoidae (Annelida). Zool J Linn Soc 185:555–635.	no	obligatory	Meg_Perlophiura	Mac	carnivore		Mac_Disparella	Jumars, PA, Dorgan, KM, Lindsay, SM (2015) Diet of worms emended. An update of polychaete feeding guilds, Ann Rev Mar Sci 7:497–520.
Annelida		Polychaeta	Errantia		Phyllodocida				Polynoidae		Abyssarya	Abyssarya acus		Mac_Abyssarya	Bonifácio P, Menot L (2019) New genera and species from the Equatorial Pacific provide phylogenetic insights into deep-sea Polynoidae (Annelida). Zool J Linn Soc 185:555–635.	no	obligatory	Meg_Perlophiura	Mac	carnivore		Mac_Ditrupa	Jumars, PA, Dorgan, KM, Lindsay, SM (2015) Diet of worms emended. An update of polychaete feeding guilds, Ann Rev Mar Sci 7:497–520.
Annelida		Polychaeta	Errantia		Phyllodocida				Polynoidae		Abyssarya	Abyssarya acus		Mac_Abyssarya	Bonifácio P, Menot L (2019) New genera and species from the Equatorial Pacific provide phylogenetic insights into deep-sea Polynoidae (Annelida). Zool J Linn Soc 185:555–635.	no	obligatory	Meg_Perlophiura	Mac	carnivore		Mac_Domosclerus	Jumars, PA, Dorgan, KM, Lindsay, SM (2015) Diet of worms emended. An update of polychaete feeding guilds, Ann Rev Mar Sci 7:497–520.
Annelida		Polychaeta	Errantia		Phyllodocida				Polynoidae		Abyssarya	Abyssarya acus		Mac_Abyssarya	Bonifácio P, Menot L (2019) New genera and species from the Equatorial Pacific provide phylogenetic insights into deep-sea Polynoidae (Annelida). Zool J Linn Soc 185:555–635.	no	obligatory	Meg_Perlophiura	Mac	carnivore		Mac_Dysponetus	Jumars, PA, Dorgan, KM, Lindsay, SM (2015) Diet of worms emended. An update of polychaete feeding guilds, Ann Rev Mar Sci 7:497–520.
Annelida		Polychaeta	Errantia		Phyllodocida				Polynoidae		Abyssarya	Abyssarya acus		Mac_Abyssarya	Bonifácio P, Menot L (2019) New genera and species from the Equatorial Pacific provide phylogenetic insights into deep-sea Polynoidae (Annelida). Zool J Linn Soc 185:555–635.	no	obligatory	Meg_Perlophiura	Mac	carnivore		Mac_Echinoidea	Jumars, PA, Dorgan, KM, Lindsay, SM (2015) Diet of worms emended. An update of polychaete feeding guilds, Ann Rev Mar Sci 7:497–520.
Annelida		Polychaeta	Errantia		Phyllodocida				Polynoidae		Abyssarya	Abyssarya acus		Mac_Abyssarya	Bonifácio P, Menot L (2019) New genera and species from the Equatorial Pacific provide phylogenetic insights into deep-sea Polynoidae (Annelida). Zool J Linn Soc 185:555–635.	no	obligatory	Meg_Perlophiura	Mac	carnivore		Mac_Edgertonia	Jumars, PA, Dorgan, KM, Lindsay, SM (2015) Diet of worms emended. An update of polychaete feeding guilds, Ann Rev Mar Sci 7:497–520.
Annelida		Polychaeta	Errantia		Phyllodocida				Polynoidae		Abyssarya	Abyssarya acus		Mac_Abyssarya	Bonifácio P, Menot L (2019) New genera and species from the Equatorial Pacific provide phylogenetic insights into deep-sea Polynoidae (Annelida). Zool J Linn Soc 185:555–635.	no	obligatory	Meg_Perlophiura	Mac	carnivore		Mac_Enteropneusta	Jumars, PA, Dorgan, KM, Lindsay, SM (2015) Diet of worms emended. An update of polychaete feeding guilds, Ann Rev Mar Sci 7:497–520.
Annelida		Polychaeta	Errantia		Phyllodocida				Polynoidae		Abyssarya	Abyssarya acus		Mac_Abyssarya	Bonifácio P, Menot L (2019) New genera and species from the Equatorial Pacific provide phylogenetic insights into deep-sea Polynoidae (Annelida). Zool J Linn Soc 185:555–635.	no	obligatory	Meg_Perlophiura	Mac	carnivore		Mac_Entoprocta	Jumars, PA, Dorgan, KM, Lindsay, SM (2015) Diet of worms emended. An update of polychaete feeding guilds, Ann Rev Mar Sci 7:497–520.
Annelida		Polychaeta	Errantia		Phyllodocida				Polynoidae		Abyssarya	Abyssarya acus		Mac_Abyssarya	Bonifácio P, Menot L (2019) New genera and species from the Equatorial Pacific provide phylogenetic insights into deep-sea Polynoidae (Annelida). Zool J Linn Soc 185:555–635.	no	obligatory	Meg_Perlophiura	Mac	carnivore		Mac_Eteone	Jumars, PA, Dorgan, KM, Lindsay, SM (2015) Diet of worms emended. An update of polychaete feeding guilds, Ann Rev Mar Sci 7:497–520.
Annelida		Polychaeta	Errantia		Phyllodocida				Polynoidae		Abyssarya	Abyssarya acus		Mac_Abyssarya	Bonifácio P, Menot L (2019) New genera and species from the Equatorial Pacific provide phylogenetic insights into deep-sea Polynoidae (Annelida). Zool J Linn Soc 185:555–635.	no	obligatory	Meg_Perlophiura	Mac	carnivore		Mac_Euchone	Jumars, PA, Dorgan, KM, Lindsay, SM (2015) Diet of worms emended. An update of polychaete feeding guilds, Ann Rev Mar Sci 7:497–520.
Annelida		Polychaeta	Errantia		Phyllodocida				Polynoidae		Abyssarya	Abyssarya acus		Mac_Abyssarya	Bonifácio P, Menot L (2019) New genera and species from the Equatorial Pacific provide phylogenetic insights into deep-sea Polynoidae (Annelida). Zool J Linn Soc 185:555–635.	no	obligatory	Meg_Perlophiura	Mac	carnivore		Mac_Eucytheridae	Jumars, PA, Dorgan, KM, Lindsay, SM (2015) Diet of worms emended. An update of polychaete feeding guilds, Ann Rev Mar Sci 7:497–520.
Annelida		Polychaeta	Errantia		Phyllodocida				Polynoidae		Abyssarya	Abyssarya acus		Mac_Abyssarya	Bonifácio P, Menot L (2019) New genera and species from the Equatorial Pacific provide phylogenetic insights into deep-sea Polynoidae (Annelida). Zool J Linn Soc 185:555–635.	no	obligatory	Meg_Perlophiura	Mac	carnivore		Mac_Eudorella	Jumars, PA, Dorgan, KM, Lindsay, SM (2015) Diet of worms emended. An update of polychaete feeding guilds, Ann Rev Mar Sci 7:497–520.
Annelida		Polychaeta	Errantia		Phyllodocida				Polynoidae		Abyssarya	Abyssarya acus		Mac_Abyssarya	Bonifácio P, Menot L (2019) New genera and species from the Equatorial Pacific provide phylogenetic insights into deep-sea Polynoidae (Annelida). Zool J Linn Soc 185:555–635.	no	obligatory	Meg_Perlophiura	Mac	carnivore		Mac_Eugerda	Jumars, PA, Dorgan, KM, Lindsay, SM (2015) Diet of worms emended. An update of polychaete feeding guilds, Ann Rev Mar Sci 7:497–520.
Annelida		Polychaeta	Errantia		Phyllodocida				Polynoidae		Abyssarya	Abyssarya acus		Mac_Abyssarya	Bonifácio P, Menot L (2019) New genera and species from the Equatorial Pacific provide phylogenetic insights into deep-sea Polynoidae (Annelida). Zool J Linn Soc 185:555–635.	no	obligatory	Meg_Perlophiura	Mac	carnivore		Mac_Eugerdella	Jumars, PA, Dorgan, KM, Lindsay, SM (2015) Diet of worms emended. An update of polychaete feeding guilds, Ann Rev Mar Sci 7:497–520.
Annelida		Polychaeta	Errantia		Phyllodocida				Polynoidae		Abyssarya	Abyssarya acus		Mac_Abyssarya	Bonifácio P, Menot L (2019) New genera and species from the Equatorial Pacific provide phylogenetic insights into deep-sea Polynoidae (Annelida). Zool J Linn Soc 185:555–635.	no	obligatory	Meg_Perlophiura	Mac	carnivore		Mac_Eulalia	Jumars, PA, Dorgan, KM, Lindsay, SM (2015) Diet of worms emended. An update of polychaete feeding guilds, Ann Rev Mar Sci 7:497–520.
Annelida		Polychaeta	Errantia		Phyllodocida				Polynoidae		Abyssarya	Abyssarya acus		Mac_Abyssarya	Bonifácio P, Menot L (2019) New genera and species from the Equatorial Pacific provide phylogenetic insights into deep-sea Polynoidae (Annelida). Zool J Linn Soc 185:555–635.	no	obligatory	Meg_Perlophiura	Mac	carnivore		Mac_Eumida	Jumars, PA, Dorgan, KM, Lindsay, SM (2015) Diet of worms emended. An update of polychaete feeding guilds, Ann Rev Mar Sci 7:497–520.
Annelida		Polychaeta	Errantia		Phyllodocida				Polynoidae		Abyssarya	Abyssarya acus		Mac_Abyssarya	Bonifácio P, Menot L (2019) New genera and species from the Equatorial Pacific provide phylogenetic insights into deep-sea Polynoidae (Annelida). Zool J Linn Soc 185:555–635.	no	obligatory	Meg_Perlophiura	Mac	carnivore		Mac_Euphausiacea	Jumars, PA, Dorgan, KM, Lindsay, SM (2015) Diet of worms emended. An update of polychaete feeding guilds, Ann Rev Mar Sci 7:497–520.
Annelida		Polychaeta	Errantia		Phyllodocida				Polynoidae		Abyssarya	Abyssarya acus		Mac_Abyssarya	Bonifácio P, Menot L (2019) New genera and species from the Equatorial Pacific provide phylogenetic insights into deep-sea Polynoidae (Annelida). Zool J Linn Soc 185:555–635.	no	obligatory	Meg_Perlophiura	Mac	carnivore		Mac_Euphrosine	Jumars, PA, Dorgan, KM, Lindsay, SM (2015) Diet of worms emended. An update of polychaete feeding guilds, Ann Rev Mar Sci 7:497–520.
Annelida		Polychaeta	Errantia		Phyllodocida				Polynoidae		Abyssarya	Abyssarya acus		Mac_Abyssarya	Bonifácio P, Menot L (2019) New genera and species from the Equatorial Pacific provide phylogenetic insights into deep-sea Polynoidae (Annelida). Zool J Linn Soc 185:555–635.	no	obligatory	Meg_Perlophiura	Mac	carnivore		Mac_Euphrosinid	Jumars, PA, Dorgan, KM, Lindsay, SM (2015) Diet of worms emended. An update of polychaete feeding guilds, Ann Rev Mar Sci 7:497–520.
Annelida		Polychaeta	Errantia		Phyllodocida				Polynoidae		Abyssarya	Abyssarya acus		Mac_Abyssarya	Bonifácio P, Menot L (2019) New genera and species from the Equatorial Pacific provide phylogenetic insights into deep-sea Polynoidae (Annelida). Zool J Linn Soc 185:555–635.	no	obligatory	Meg_Perlophiura	Mac	carnivore		Mac_Euphrosinopsis	Jumars, PA, Dorgan, KM, Lindsay, SM (2015) Diet of worms emended. An update of polychaete feeding guilds, Ann Rev Mar Sci 7:497–520.
Annelida		Polychaeta	Errantia		Phyllodocida				Polynoidae		Abyssarya	Abyssarya acus		Mac_Abyssarya	Bonifácio P, Menot L (2019) New genera and species from the Equatorial Pacific provide phylogenetic insights into deep-sea Polynoidae (Annelida). Zool J Linn Soc 185:555–635.	no	obligatory	Meg_Perlophiura	Mac	carnivore		Mac_Eurycope	Jumars, PA, Dorgan, KM, Lindsay, SM (2015) Diet of worms emended. An update of polychaete feeding guilds, Ann Rev Mar Sci 7:497–520.
Annelida		Polychaeta	Errantia		Phyllodocida				Polynoidae		Abyssarya	Abyssarya acus		Mac_Abyssarya	Bonifácio P, Menot L (2019) New genera and species from the Equatorial Pacific provide phylogenetic insights into deep-sea Polynoidae (Annelida). Zool J Linn Soc 185:555–635.	no	obligatory	Meg_Perlophiura	Mac	carnivore		Mac_Eurythenes	Jumars, PA, Dorgan, KM, Lindsay, SM (2015) Diet of worms emended. An update of polychaete feeding guilds, Ann Rev Mar Sci 7:497–520.
Annelida		Polychaeta	Errantia		Phyllodocida				Polynoidae		Abyssarya	Abyssarya acus		Mac_Abyssarya	Bonifácio P, Menot L (2019) New genera and species from the Equatorial Pacific provide phylogenetic insights into deep-sea Polynoidae (Annelida). Zool J Linn Soc 185:555–635.	no	obligatory	Meg_Perlophiura	Mac	carnivore		Mac_Exiliniscus	Jumars, PA, Dorgan, KM, Lindsay, SM (2015) Diet of worms emended. An update of polychaete feeding guilds, Ann Rev Mar Sci 7:497–520.
Annelida		Polychaeta	Errantia		Phyllodocida				Polynoidae		Abyssarya	Abyssarya acus		Mac_Abyssarya	Bonifácio P, Menot L (2019) New genera and species from the Equatorial Pacific provide phylogenetic insights into deep-sea Polynoidae (Annelida). Zool J Linn Soc 185:555–635.	no	obligatory	Meg_Perlophiura	Mac	carnivore		Mac_Exogone	Jumars, PA, Dorgan, KM, Lindsay, SM (2015) Diet of worms emended. An update of polychaete feeding guilds, Ann Rev Mar Sci 7:497–520.
Annelida		Polychaeta	Errantia		Phyllodocida				Polynoidae		Abyssarya	Abyssarya acus		Mac_Abyssarya	Bonifácio P, Menot L (2019) New genera and species from the Equatorial Pacific provide phylogenetic insights into deep-sea Polynoidae (Annelida). Zool J Linn Soc 185:555–635.	no	obligatory	Meg_Perlophiura	Mac	carnivore		Mac_Fauveliopsis	Jumars, PA, Dorgan, KM, Lindsay, SM (2015) Diet of worms emended. An update of polychaete feeding guilds, Ann Rev Mar Sci 7:497–520.
Annelida		Polychaeta	Errantia		Phyllodocida				Polynoidae		Abyssarya	Abyssarya acus		Mac_Abyssarya	Bonifácio P, Menot L (2019) New genera and species from the Equatorial Pacific provide phylogenetic insights into deep-sea Polynoidae (Annelida). Zool J Linn Soc 185:555–635.	no	obligatory	Meg_Perlophiura	Mac	carnivore		Mac_Fecampia	Jumars, PA, Dorgan, KM, Lindsay, SM (2015) Diet of worms emended. An update of polychaete feeding guilds, Ann Rev Mar Sci 7:497–520.
Annelida		Polychaeta	Errantia		Phyllodocida				Polynoidae		Abyssarya	Abyssarya acus		Mac_Abyssarya	Bonifácio P, Menot L (2019) New genera and species from the Equatorial Pacific provide phylogenetic insights into deep-sea Polynoidae (Annelida). Zool J Linn Soc 185:555–635.	no	obligatory	Meg_Perlophiura	Mac	carnivore		Mac_Filitanais	Jumars, PA, Dorgan, KM, Lindsay, SM (2015) Diet of worms emended. An update of polychaete feeding guilds, Ann Rev Mar Sci 7:497–520.
Annelida		Polychaeta	Errantia		Phyllodocida				Polynoidae		Abyssarya	Abyssarya acus		Mac_Abyssarya	Bonifácio P, Menot L (2019) New genera and species from the Equatorial Pacific provide phylogenetic insights into deep-sea Polynoidae (Annelida). Zool J Linn Soc 185:555–635.	no	obligatory	Meg_Perlophiura	Mac	carnivore		Mac_Filograna	Jumars, PA, Dorgan, KM, Lindsay, SM (2015) Diet of worms emended. An update of polychaete feeding guilds, Ann Rev Mar Sci 7:497–520.
Annelida		Polychaeta	Errantia		Phyllodocida				Polynoidae		Abyssarya	Abyssarya acus		Mac_Abyssarya	Bonifácio P, Menot L (2019) New genera and species from the Equatorial Pacific provide phylogenetic insights into deep-sea Polynoidae (Annelida). Zool J Linn Soc 185:555–635.	no	obligatory	Meg_Perlophiura	Mac	carnivore		Mac_Fissidentalium	Jumars, PA, Dorgan, KM, Lindsay, SM (2015) Diet of worms emended. An update of polychaete feeding guilds, Ann Rev Mar Sci 7:497–520.
Annelida		Polychaeta	Errantia		Phyllodocida				Polynoidae		Abyssarya	Abyssarya acus		Mac_Abyssarya	Bonifácio P, Menot L (2019) New genera and species from the Equatorial Pacific provide phylogenetic insights into deep-sea Polynoidae (Annelida). Zool J Linn Soc 185:555–635.	no	obligatory	Meg_Perlophiura	Mac	carnivore		Mac_Flabelliderma	Jumars, PA, Dorgan, KM, Lindsay, SM (2015) Diet of worms emended. An update of polychaete feeding guilds, Ann Rev Mar Sci 7:497–520.
Annelida		Polychaeta	Errantia		Phyllodocida				Polynoidae		Abyssarya	Abyssarya acus		Mac_Abyssarya	Bonifácio P, Menot L (2019) New genera and species from the Equatorial Pacific provide phylogenetic insights into deep-sea Polynoidae (Annelida). Zool J Linn Soc 185:555–635.	no	obligatory	Meg_Perlophiura	Mac	carnivore		Mac_Flabelligella	Jumars, PA, Dorgan, KM, Lindsay, SM (2015) Diet of worms emended. An update of polychaete feeding guilds, Ann Rev Mar Sci 7:497–520.
Annelida		Polychaeta	Errantia		Phyllodocida				Polynoidae		Abyssarya	Abyssarya acus		Mac_Abyssarya	Bonifácio P, Menot L (2019) New genera and species from the Equatorial Pacific provide phylogenetic insights into deep-sea Polynoidae (Annelida). Zool J Linn Soc 185:555–635.	no	obligatory	Meg_Perlophiura	Mac	carnivore		Mac_Flabelligena	Jumars, PA, Dorgan, KM, Lindsay, SM (2015) Diet of worms emended. An update of polychaete feeding guilds, Ann Rev Mar Sci 7:497–520.
Annelida		Polychaeta	Errantia		Phyllodocida				Polynoidae		Abyssarya	Abyssarya acus		Mac_Abyssarya	Bonifácio P, Menot L (2019) New genera and species from the Equatorial Pacific provide phylogenetic insights into deep-sea Polynoidae (Annelida). Zool J Linn Soc 185:555–635.	no	obligatory	Meg_Perlophiura	Mac	carnivore		Mac_Frontohornera	Jumars, PA, Dorgan, KM, Lindsay, SM (2015) Diet of worms emended. An update of polychaete feeding guilds, Ann Rev Mar Sci 7:497–520.
Annelida		Polychaeta	Errantia		Phyllodocida				Polynoidae		Abyssarya	Abyssarya acus		Mac_Abyssarya	Bonifácio P, Menot L (2019) New genera and species from the Equatorial Pacific provide phylogenetic insights into deep-sea Polynoidae (Annelida). Zool J Linn Soc 185:555–635.	no	obligatory	Meg_Perlophiura	Mac	carnivore		Mac_Gadila	Jumars, PA, Dorgan, KM, Lindsay, SM (2015) Diet of worms emended. An update of polychaete feeding guilds, Ann Rev Mar Sci 7:497–520.
Annelida		Polychaeta	Errantia		Phyllodocida				Polynoidae		Abyssarya	Abyssarya acus		Mac_Abyssarya	Bonifácio P, Menot L (2019) New genera and species from the Equatorial Pacific provide phylogenetic insights into deep-sea Polynoidae (Annelida). Zool J Linn Soc 185:555–635.	no	obligatory	Meg_Perlophiura	Mac	carnivore		Mac_Galathowenia	Jumars, PA, Dorgan, KM, Lindsay, SM (2015) Diet of worms emended. An update of polychaete feeding guilds, Ann Rev Mar Sci 7:497–520.
Annelida		Polychaeta	Errantia		Phyllodocida				Polynoidae		Abyssarya	Abyssarya acus		Mac_Abyssarya	Bonifácio P, Menot L (2019) New genera and species from the Equatorial Pacific provide phylogenetic insights into deep-sea Polynoidae (Annelida). Zool J Linn Soc 185:555–635.	no	obligatory	Meg_Perlophiura	Mac	carnivore		Mac_Glycera	Jumars, PA, Dorgan, KM, Lindsay, SM (2015) Diet of worms emended. An update of polychaete feeding guilds, Ann Rev Mar Sci 7:497–520.
Annelida		Polychaeta	Errantia		Phyllodocida				Polynoidae		Abyssarya	Abyssarya acus		Mac_Abyssarya	Bonifácio P, Menot L (2019) New genera and species from the Equatorial Pacific provide phylogenetic insights into deep-sea Polynoidae (Annelida). Zool J Linn Soc 185:555–635.	no	obligatory	Meg_Perlophiura	Mac	carnivore		Mac_Gnathiidae	Jumars, PA, Dorgan, KM, Lindsay, SM (2015) Diet of worms emended. An update of polychaete feeding guilds, Ann Rev Mar Sci 7:497–520.
Annelida		Polychaeta	Errantia		Phyllodocida				Polynoidae		Abyssarya	Abyssarya acus		Mac_Abyssarya	Bonifácio P, Menot L (2019) New genera and species from the Equatorial Pacific provide phylogenetic insights into deep-sea Polynoidae (Annelida). Zool J Linn Soc 185:555–635.	no	obligatory	Meg_Perlophiura	Mac	carnivore		Mac_Goniada	Jumars, PA, Dorgan, KM, Lindsay, SM (2015) Diet of worms emended. An update of polychaete feeding guilds, Ann Rev Mar Sci 7:497–520.
Annelida		Polychaeta	Errantia		Phyllodocida				Polynoidae		Abyssarya	Abyssarya acus		Mac_Abyssarya	Bonifácio P, Menot L (2019) New genera and species from the Equatorial Pacific provide phylogenetic insights into deep-sea Polynoidae (Annelida). Zool J Linn Soc 185:555–635.	no	obligatory	Meg_Perlophiura	Mac	carnivore		Mac_Grubianella	Jumars, PA, Dorgan, KM, Lindsay, SM (2015) Diet of worms emended. An update of polychaete feeding guilds, Ann Rev Mar Sci 7:497–520.
Annelida		Polychaeta	Errantia		Phyllodocida				Polynoidae		Abyssarya	Abyssarya acus		Mac_Abyssarya	Bonifácio P, Menot L (2019) New genera and species from the Equatorial Pacific provide phylogenetic insights into deep-sea Polynoidae (Annelida). Zool J Linn Soc 185:555–635.	no	obligatory	Meg_Perlophiura	Mac	carnivore		Mac_Guillermogonita	Jumars, PA, Dorgan, KM, Lindsay, SM (2015) Diet of worms emended. An update of polychaete feeding guilds, Ann Rev Mar Sci 7:497–520.
Annelida		Polychaeta	Errantia		Phyllodocida				Polynoidae		Abyssarya	Abyssarya acus		Mac_Abyssarya	Bonifácio P, Menot L (2019) New genera and species from the Equatorial Pacific provide phylogenetic insights into deep-sea Polynoidae (Annelida). Zool J Linn Soc 185:555–635.	no	obligatory	Meg_Perlophiura	Mac	carnivore		Mac_Gwynia	Jumars, PA, Dorgan, KM, Lindsay, SM (2015) Diet of worms emended. An update of polychaete feeding guilds, Ann Rev Mar Sci 7:497–520.
Annelida		Polychaeta	Errantia		Phyllodocida				Polynoidae		Abyssarya	Abyssarya acus		Mac_Abyssarya	Bonifácio P, Menot L (2019) New genera and species from the Equatorial Pacific provide phylogenetic insights into deep-sea Polynoidae (Annelida). Zool J Linn Soc 185:555–635.	no	obligatory	Meg_Perlophiura	Mac	carnivore		Mac_Gynodiastylis	Jumars, PA, Dorgan, KM, Lindsay, SM (2015) Diet of worms emended. An update of polychaete feeding guilds, Ann Rev Mar Sci 7:497–520.
Annelida		Polychaeta	Errantia		Phyllodocida				Polynoidae		Abyssarya	Abyssarya acus		Mac_Abyssarya	Bonifácio P, Menot L (2019) New genera and species from the Equatorial Pacific provide phylogenetic insights into deep-sea Polynoidae (Annelida). Zool J Linn Soc 185:555–635.	no	obligatory	Meg_Perlophiura	Mac	carnivore		Mac_Halice	Jumars, PA, Dorgan, KM, Lindsay, SM (2015) Diet of worms emended. An update of polychaete feeding guilds, Ann Rev Mar Sci 7:497–520.
Annelida		Polychaeta	Errantia		Phyllodocida				Polynoidae		Abyssarya	Abyssarya acus		Mac_Abyssarya	Bonifácio P, Menot L (2019) New genera and species from the Equatorial Pacific provide phylogenetic insights into deep-sea Polynoidae (Annelida). Zool J Linn Soc 185:555–635.	no	obligatory	Meg_Perlophiura	Mac	carnivore		Mac_Haplomesus	Jumars, PA, Dorgan, KM, Lindsay, SM (2015) Diet of worms emended. An update of polychaete feeding guilds, Ann Rev Mar Sci 7:497–520.
Annelida		Polychaeta	Errantia		Phyllodocida				Polynoidae		Abyssarya	Abyssarya acus		Mac_Abyssarya	Bonifácio P, Menot L (2019) New genera and species from the Equatorial Pacific provide phylogenetic insights into deep-sea Polynoidae (Annelida). Zool J Linn Soc 185:555–635.	no	obligatory	Meg_Perlophiura	Mac	carnivore		Mac_Haploniscus	Jumars, PA, Dorgan, KM, Lindsay, SM (2015) Diet of worms emended. An update of polychaete feeding guilds, Ann Rev Mar Sci 7:497–520.
Annelida		Polychaeta	Errantia		Phyllodocida				Polynoidae		Abyssarya	Abyssarya acus		Mac_Abyssarya	Bonifácio P, Menot L (2019) New genera and species from the Equatorial Pacific provide phylogenetic insights into deep-sea Polynoidae (Annelida). Zool J Linn Soc 185:555–635.	no	obligatory	Meg_Perlophiura	Mac	carnivore		Mac_Harpiniopsis	Jumars, PA, Dorgan, KM, Lindsay, SM (2015) Diet of worms emended. An update of polychaete feeding guilds, Ann Rev Mar Sci 7:497–520.
Annelida		Polychaeta	Errantia		Phyllodocida				Polynoidae		Abyssarya	Abyssarya acus		Mac_Abyssarya	Bonifácio P, Menot L (2019) New genera and species from the Equatorial Pacific provide phylogenetic insights into deep-sea Polynoidae (Annelida). Zool J Linn Soc 185:555–635.	no	obligatory	Meg_Perlophiura	Mac	carnivore		Mac_Haywardozoon	Jumars, PA, Dorgan, KM, Lindsay, SM (2015) Diet of worms emended. An update of polychaete feeding guilds, Ann Rev Mar Sci 7:497–520.
Annelida		Polychaeta	Errantia		Phyllodocida				Polynoidae		Abyssarya	Abyssarya acus		Mac_Abyssarya	Bonifácio P, Menot L (2019) New genera and species from the Equatorial Pacific provide phylogenetic insights into deep-sea Polynoidae (Annelida). Zool J Linn Soc 185:555–635.	no	obligatory	Meg_Perlophiura	Mac	carnivore		Mac_Hebefustis	Jumars, PA, Dorgan, KM, Lindsay, SM (2015) Diet of worms emended. An update of polychaete feeding guilds, Ann Rev Mar Sci 7:497–520.
Annelida		Polychaeta	Errantia		Phyllodocida				Polynoidae		Abyssarya	Abyssarya acus		Mac_Abyssarya	Bonifácio P, Menot L (2019) New genera and species from the Equatorial Pacific provide phylogenetic insights into deep-sea Polynoidae (Annelida). Zool J Linn Soc 185:555–635.	no	obligatory	Meg_Perlophiura	Mac	carnivore		Mac_Hemisphaerammina	Jumars, PA, Dorgan, KM, Lindsay, SM (2015) Diet of worms emended. An update of polychaete feeding guilds, Ann Rev Mar Sci 7:497–520.
Annelida		Polychaeta	Errantia		Phyllodocida				Polynoidae		Abyssarya	Abyssarya acus		Mac_Abyssarya	Bonifácio P, Menot L (2019) New genera and species from the Equatorial Pacific provide phylogenetic insights into deep-sea Polynoidae (Annelida). Zool J Linn Soc 185:555–635.	no	obligatory	Meg_Perlophiura	Mac	carnivore		Mac_Hemispherammina-like	Jumars, PA, Dorgan, KM, Lindsay, SM (2015) Diet of worms emended. An update of polychaete feeding guilds, Ann Rev Mar Sci 7:497–520.
Annelida		Polychaeta	Errantia		Phyllodocida				Polynoidae		Abyssarya	Abyssarya acus		Mac_Abyssarya	Bonifácio P, Menot L (2019) New genera and species from the Equatorial Pacific provide phylogenetic insights into deep-sea Polynoidae (Annelida). Zool J Linn Soc 185:555–635.	no	obligatory	Meg_Perlophiura	Mac	carnivore		Mac_Heterospio	Jumars, PA, Dorgan, KM, Lindsay, SM (2015) Diet of worms emended. An update of polychaete feeding guilds, Ann Rev Mar Sci 7:497–520.
Annelida		Polychaeta	Errantia		Phyllodocida				Polynoidae		Abyssarya	Abyssarya acus		Mac_Abyssarya	Bonifácio P, Menot L (2019) New genera and species from the Equatorial Pacific provide phylogenetic insights into deep-sea Polynoidae (Annelida). Zool J Linn Soc 185:555–635.	no	obligatory	Meg_Perlophiura	Mac	carnivore		Mac_Hirondellea	Jumars, PA, Dorgan, KM, Lindsay, SM (2015) Diet of worms emended. An update of polychaete feeding guilds, Ann Rev Mar Sci 7:497–520.
Annelida		Polychaeta	Errantia		Phyllodocida				Polynoidae		Abyssarya	Abyssarya acus		Mac_Abyssarya	Bonifácio P, Menot L (2019) New genera and species from the Equatorial Pacific provide phylogenetic insights into deep-sea Polynoidae (Annelida). Zool J Linn Soc 185:555–635.	no	obligatory	Meg_Perlophiura	Mac	carnivore		Mac_Hodor	Jumars, PA, Dorgan, KM, Lindsay, SM (2015) Diet of worms emended. An update of polychaete feeding guilds, Ann Rev Mar Sci 7:497–520.
Annelida		Polychaeta	Errantia		Phyllodocida				Polynoidae		Abyssarya	Abyssarya acus		Mac_Abyssarya	Bonifácio P, Menot L (2019) New genera and species from the Equatorial Pacific provide phylogenetic insights into deep-sea Polynoidae (Annelida). Zool J Linn Soc 185:555–635.	no	obligatory	Meg_Perlophiura	Mac	carnivore		Mac_Holothuroidea	Jumars, PA, Dorgan, KM, Lindsay, SM (2015) Diet of worms emended. An update of polychaete feeding guilds, Ann Rev Mar Sci 7:497–520.
Annelida		Polychaeta	Errantia		Phyllodocida				Polynoidae		Abyssarya	Abyssarya acus		Mac_Abyssarya	Bonifácio P, Menot L (2019) New genera and species from the Equatorial Pacific provide phylogenetic insights into deep-sea Polynoidae (Annelida). Zool J Linn Soc 185:555–635.	no	obligatory	Meg_Perlophiura	Mac	carnivore		Mac_Hormosina	Jumars, PA, Dorgan, KM, Lindsay, SM (2015) Diet of worms emended. An update of polychaete feeding guilds, Ann Rev Mar Sci 7:497–520.
Annelida		Polychaeta	Errantia		Phyllodocida				Polynoidae		Abyssarya	Abyssarya acus		Mac_Abyssarya	Bonifácio P, Menot L (2019) New genera and species from the Equatorial Pacific provide phylogenetic insights into deep-sea Polynoidae (Annelida). Zool J Linn Soc 185:555–635.	no	obligatory	Meg_Perlophiura	Mac	carnivore		Mac_Hormosinacea	Jumars, PA, Dorgan, KM, Lindsay, SM (2015) Diet of worms emended. An update of polychaete feeding guilds, Ann Rev Mar Sci 7:497–520.
Annelida		Polychaeta	Errantia		Phyllodocida				Polynoidae		Abyssarya	Abyssarya acus		Mac_Abyssarya	Bonifácio P, Menot L (2019) New genera and species from the Equatorial Pacific provide phylogenetic insights into deep-sea Polynoidae (Annelida). Zool J Linn Soc 185:555–635.	no	obligatory	Meg_Perlophiura	Mac	carnivore		Mac_Hospitellidae	Jumars, PA, Dorgan, KM, Lindsay, SM (2015) Diet of worms emended. An update of polychaete feeding guilds, Ann Rev Mar Sci 7:497–520.
Annelida		Polychaeta	Errantia		Phyllodocida				Polynoidae		Abyssarya	Abyssarya acus		Mac_Abyssarya	Bonifácio P, Menot L (2019) New genera and species from the Equatorial Pacific provide phylogenetic insights into deep-sea Polynoidae (Annelida). Zool J Linn Soc 185:555–635.	no	obligatory	Meg_Perlophiura	Mac	carnivore		Mac_Hyalinoecia	Jumars, PA, Dorgan, KM, Lindsay, SM (2015) Diet of worms emended. An update of polychaete feeding guilds, Ann Rev Mar Sci 7:497–520.
Annelida		Polychaeta	Errantia		Phyllodocida				Polynoidae		Abyssarya	Abyssarya acus		Mac_Abyssarya	Bonifácio P, Menot L (2019) New genera and species from the Equatorial Pacific provide phylogenetic insights into deep-sea Polynoidae (Annelida). Zool J Linn Soc 185:555–635.	no	obligatory	Meg_Perlophiura	Mac	carnivore		Mac_Hydroniscus	Jumars, PA, Dorgan, KM, Lindsay, SM (2015) Diet of worms emended. An update of polychaete feeding guilds, Ann Rev Mar Sci 7:497–520.
Annelida		Polychaeta	Errantia		Phyllodocida				Polynoidae		Abyssarya	Abyssarya acus		Mac_Abyssarya	Bonifácio P, Menot L (2019) New genera and species from the Equatorial Pacific provide phylogenetic insights into deep-sea Polynoidae (Annelida). Zool J Linn Soc 185:555–635.	no	obligatory	Meg_Perlophiura	Mac	carnivore		Mac_Hydrozoa	Jumars, PA, Dorgan, KM, Lindsay, SM (2015) Diet of worms emended. An update of polychaete feeding guilds, Ann Rev Mar Sci 7:497–520.
Annelida		Polychaeta	Errantia		Phyllodocida				Polynoidae		Abyssarya	Abyssarya acus		Mac_Abyssarya	Bonifácio P, Menot L (2019) New genera and species from the Equatorial Pacific provide phylogenetic insights into deep-sea Polynoidae (Annelida). Zool J Linn Soc 185:555–635.	no	obligatory	Meg_Perlophiura	Mac	carnivore		Mac_Hyphalaster	Jumars, PA, Dorgan, KM, Lindsay, SM (2015) Diet of worms emended. An update of polychaete feeding guilds, Ann Rev Mar Sci 7:497–520.
Annelida		Polychaeta	Errantia		Phyllodocida				Polynoidae		Abyssarya	Abyssarya acus		Mac_Abyssarya	Bonifácio P, Menot L (2019) New genera and species from the Equatorial Pacific provide phylogenetic insights into deep-sea Polynoidae (Annelida). Zool J Linn Soc 185:555–635.	no	obligatory	Meg_Perlophiura	Mac	carnivore		Mac_Ilyarachna	Jumars, PA, Dorgan, KM, Lindsay, SM (2015) Diet of worms emended. An update of polychaete feeding guilds, Ann Rev Mar Sci 7:497–520.
Annelida		Polychaeta	Errantia		Phyllodocida				Polynoidae		Abyssarya	Abyssarya acus		Mac_Abyssarya	Bonifácio P, Menot L (2019) New genera and species from the Equatorial Pacific provide phylogenetic insights into deep-sea Polynoidae (Annelida). Zool J Linn Soc 185:555–635.	no	obligatory	Meg_Perlophiura	Mac	carnivore		Mac_Incola inculta-like	Jumars, PA, Dorgan, KM, Lindsay, SM (2015) Diet of worms emended. An update of polychaete feeding guilds, Ann Rev Mar Sci 7:497–520.
Annelida		Polychaeta	Errantia		Phyllodocida				Polynoidae		Abyssarya	Abyssarya acus		Mac_Abyssarya	Bonifácio P, Menot L (2019) New genera and species from the Equatorial Pacific provide phylogenetic insights into deep-sea Polynoidae (Annelida). Zool J Linn Soc 185:555–635.	no	obligatory	Meg_Perlophiura	Mac	carnivore		Mac_Ischnomesus	Jumars, PA, Dorgan, KM, Lindsay, SM (2015) Diet of worms emended. An update of polychaete feeding guilds, Ann Rev Mar Sci 7:497–520.
Annelida		Polychaeta	Errantia		Phyllodocida				Polynoidae		Abyssarya	Abyssarya acus		Mac_Abyssarya	Bonifácio P, Menot L (2019) New genera and species from the Equatorial Pacific provide phylogenetic insights into deep-sea Polynoidae (Annelida). Zool J Linn Soc 185:555–635.	no	obligatory	Meg_Perlophiura	Mac	carnivore		Mac_Jaeropsis	Jumars, PA, Dorgan, KM, Lindsay, SM (2015) Diet of worms emended. An update of polychaete feeding guilds, Ann Rev Mar Sci 7:497–520.
Annelida		Polychaeta	Errantia		Phyllodocida				Polynoidae		Abyssarya	Abyssarya acus		Mac_Abyssarya	Bonifácio P, Menot L (2019) New genera and species from the Equatorial Pacific provide phylogenetic insights into deep-sea Polynoidae (Annelida). Zool J Linn Soc 185:555–635.	no	obligatory	Meg_Perlophiura	Mac	carnivore		Mac_Janirella	Jumars, PA, Dorgan, KM, Lindsay, SM (2015) Diet of worms emended. An update of polychaete feeding guilds, Ann Rev Mar Sci 7:497–520.
Annelida		Polychaeta	Errantia		Phyllodocida				Polynoidae		Abyssarya	Abyssarya acus		Mac_Abyssarya	Bonifácio P, Menot L (2019) New genera and species from the Equatorial Pacific provide phylogenetic insights into deep-sea Polynoidae (Annelida). Zool J Linn Soc 185:555–635.	no	obligatory	Meg_Perlophiura	Mac	carnivore		Mac_Josephella	Jumars, PA, Dorgan, KM, Lindsay, SM (2015) Diet of worms emended. An update of polychaete feeding guilds, Ann Rev Mar Sci 7:497–520.
Annelida		Polychaeta	Errantia		Phyllodocida				Polynoidae		Abyssarya	Abyssarya acus		Mac_Abyssarya	Bonifácio P, Menot L (2019) New genera and species from the Equatorial Pacific provide phylogenetic insights into deep-sea Polynoidae (Annelida). Zool J Linn Soc 185:555–635.	no	obligatory	Meg_Perlophiura	Mac	carnivore		Mac_Katianira	Jumars, PA, Dorgan, KM, Lindsay, SM (2015) Diet of worms emended. An update of polychaete feeding guilds, Ann Rev Mar Sci 7:497–520.
Annelida		Polychaeta	Errantia		Phyllodocida				Polynoidae		Abyssarya	Abyssarya acus		Mac_Abyssarya	Bonifácio P, Menot L (2019) New genera and species from the Equatorial Pacific provide phylogenetic insights into deep-sea Polynoidae (Annelida). Zool J Linn Soc 185:555–635.	no	obligatory	Meg_Perlophiura	Mac	carnivore		Mac_Kesun	Jumars, PA, Dorgan, KM, Lindsay, SM (2015) Diet of worms emended. An update of polychaete feeding guilds, Ann Rev Mar Sci 7:497–520.
Annelida		Polychaeta	Errantia		Phyllodocida				Polynoidae		Abyssarya	Abyssarya acus		Mac_Abyssarya	Bonifácio P, Menot L (2019) New genera and species from the Equatorial Pacific provide phylogenetic insights into deep-sea Polynoidae (Annelida). Zool J Linn Soc 185:555–635.	no	obligatory	Meg_Perlophiura	Mac	carnivore		Mac_Ketosoma	Jumars, PA, Dorgan, KM, Lindsay, SM (2015) Diet of worms emended. An update of polychaete feeding guilds, Ann Rev Mar Sci 7:497–520.
Annelida		Polychaeta	Errantia		Phyllodocida				Polynoidae		Abyssarya	Abyssarya acus		Mac_Abyssarya	Bonifácio P, Menot L (2019) New genera and species from the Equatorial Pacific provide phylogenetic insights into deep-sea Polynoidae (Annelida). Zool J Linn Soc 185:555–635.	no	obligatory	Meg_Perlophiura	Mac	carnivore		Mac_Kinorhyncha	Jumars, PA, Dorgan, KM, Lindsay, SM (2015) Diet of worms emended. An update of polychaete feeding guilds, Ann Rev Mar Sci 7:497–520.
Annelida		Polychaeta	Errantia		Phyllodocida				Polynoidae		Abyssarya	Abyssarya acus		Mac_Abyssarya	Bonifácio P, Menot L (2019) New genera and species from the Equatorial Pacific provide phylogenetic insights into deep-sea Polynoidae (Annelida). Zool J Linn Soc 185:555–635.	no	obligatory	Meg_Perlophiura	Mac	carnivore		Mac_Kirkegaardia	Jumars, PA, Dorgan, KM, Lindsay, SM (2015) Diet of worms emended. An update of polychaete feeding guilds, Ann Rev Mar Sci 7:497–520.
Annelida		Polychaeta	Errantia		Phyllodocida				Polynoidae		Abyssarya	Abyssarya acus		Mac_Abyssarya	Bonifácio P, Menot L (2019) New genera and species from the Equatorial Pacific provide phylogenetic insights into deep-sea Polynoidae (Annelida). Zool J Linn Soc 185:555–635.	no	obligatory	Meg_Perlophiura	Mac	carnivore		Mac_Komokiacean-like	Jumars, PA, Dorgan, KM, Lindsay, SM (2015) Diet of worms emended. An update of polychaete feeding guilds, Ann Rev Mar Sci 7:497–520.
Annelida		Polychaeta	Errantia		Phyllodocida				Polynoidae		Abyssarya	Abyssarya acus		Mac_Abyssarya	Bonifácio P, Menot L (2019) New genera and species from the Equatorial Pacific provide phylogenetic insights into deep-sea Polynoidae (Annelida). Zool J Linn Soc 185:555–635.	no	obligatory	Meg_Perlophiura	Mac	carnivore		Mac_Komoki-like	Jumars, PA, Dorgan, KM, Lindsay, SM (2015) Diet of worms emended. An update of polychaete feeding guilds, Ann Rev Mar Sci 7:497–520.
Annelida		Polychaeta	Errantia		Phyllodocida				Polynoidae		Abyssarya	Abyssarya acus		Mac_Abyssarya	Bonifácio P, Menot L (2019) New genera and species from the Equatorial Pacific provide phylogenetic insights into deep-sea Polynoidae (Annelida). Zool J Linn Soc 185:555–635.	no	obligatory	Meg_Perlophiura	Mac	carnivore		Mac_Lacydonia	Jumars, PA, Dorgan, KM, Lindsay, SM (2015) Diet of worms emended. An update of polychaete feeding guilds, Ann Rev Mar Sci 7:497–520.
Annelida		Polychaeta	Errantia		Phyllodocida				Polynoidae		Abyssarya	Abyssarya acus		Mac_Abyssarya	Bonifácio P, Menot L (2019) New genera and species from the Equatorial Pacific provide phylogenetic insights into deep-sea Polynoidae (Annelida). Zool J Linn Soc 185:555–635.	no	obligatory	Meg_Perlophiura	Mac	carnivore		Mac_Lana	Jumars, PA, Dorgan, KM, Lindsay, SM (2015) Diet of worms emended. An update of polychaete feeding guilds, Ann Rev Mar Sci 7:497–520.
Annelida		Polychaeta	Errantia		Phyllodocida				Polynoidae		Abyssarya	Abyssarya acus		Mac_Abyssarya	Bonifácio P, Menot L (2019) New genera and species from the Equatorial Pacific provide phylogenetic insights into deep-sea Polynoidae (Annelida). Zool J Linn Soc 185:555–635.	no	obligatory	Meg_Perlophiura	Mac	carnivore		Mac_Laonice	Jumars, PA, Dorgan, KM, Lindsay, SM (2015) Diet of worms emended. An update of polychaete feeding guilds, Ann Rev Mar Sci 7:497–520.
Annelida		Polychaeta	Errantia		Phyllodocida				Polynoidae		Abyssarya	Abyssarya acus		Mac_Abyssarya	Bonifácio P, Menot L (2019) New genera and species from the Equatorial Pacific provide phylogenetic insights into deep-sea Polynoidae (Annelida). Zool J Linn Soc 185:555–635.	no	obligatory	Meg_Perlophiura	Mac	carnivore		Mac_Laqueus	Jumars, PA, Dorgan, KM, Lindsay, SM (2015) Diet of worms emended. An update of polychaete feeding guilds, Ann Rev Mar Sci 7:497–520.
Annelida		Polychaeta	Errantia		Phyllodocida				Polynoidae		Abyssarya	Abyssarya acus		Mac_Abyssarya	Bonifácio P, Menot L (2019) New genera and species from the Equatorial Pacific provide phylogenetic insights into deep-sea Polynoidae (Annelida). Zool J Linn Soc 185:555–635.	no	obligatory	Meg_Perlophiura	Mac	carnivore		Mac_Laubieriopsis	Jumars, PA, Dorgan, KM, Lindsay, SM (2015) Diet of worms emended. An update of polychaete feeding guilds, Ann Rev Mar Sci 7:497–520.
Annelida		Polychaeta	Errantia		Phyllodocida				Polynoidae		Abyssarya	Abyssarya acus		Mac_Abyssarya	Bonifácio P, Menot L (2019) New genera and species from the Equatorial Pacific provide phylogenetic insights into deep-sea Polynoidae (Annelida). Zool J Linn Soc 185:555–635.	no	obligatory	Meg_Perlophiura	Mac	carnivore		Mac_Leanira	Jumars, PA, Dorgan, KM, Lindsay, SM (2015) Diet of worms emended. An update of polychaete feeding guilds, Ann Rev Mar Sci 7:497–520.
Annelida		Polychaeta	Errantia		Phyllodocida				Polynoidae		Abyssarya	Abyssarya acus		Mac_Abyssarya	Bonifácio P, Menot L (2019) New genera and species from the Equatorial Pacific provide phylogenetic insights into deep-sea Polynoidae (Annelida). Zool J Linn Soc 185:555–635.	no	obligatory	Meg_Perlophiura	Mac	carnivore		Mac_Ledella	Jumars, PA, Dorgan, KM, Lindsay, SM (2015) Diet of worms emended. An update of polychaete feeding guilds, Ann Rev Mar Sci 7:497–520.
Annelida		Polychaeta	Errantia		Phyllodocida				Polynoidae		Abyssarya	Abyssarya acus		Mac_Abyssarya	Bonifácio P, Menot L (2019) New genera and species from the Equatorial Pacific provide phylogenetic insights into deep-sea Polynoidae (Annelida). Zool J Linn Soc 185:555–635.	no	obligatory	Meg_Perlophiura	Mac	carnivore		Mac_Lepthognathiella	Jumars, PA, Dorgan, KM, Lindsay, SM (2015) Diet of worms emended. An update of polychaete feeding guilds, Ann Rev Mar Sci 7:497–520.
Annelida		Polychaeta	Errantia		Phyllodocida				Polynoidae		Abyssarya	Abyssarya acus		Mac_Abyssarya	Bonifácio P, Menot L (2019) New genera and species from the Equatorial Pacific provide phylogenetic insights into deep-sea Polynoidae (Annelida). Zool J Linn Soc 185:555–635.	no	obligatory	Meg_Perlophiura	Mac	carnivore		Mac_Leptochiton	Jumars, PA, Dorgan, KM, Lindsay, SM (2015) Diet of worms emended. An update of polychaete feeding guilds, Ann Rev Mar Sci 7:497–520.
Annelida		Polychaeta	Errantia		Phyllodocida				Polynoidae		Abyssarya	Abyssarya acus		Mac_Abyssarya	Bonifácio P, Menot L (2019) New genera and species from the Equatorial Pacific provide phylogenetic insights into deep-sea Polynoidae (Annelida). Zool J Linn Soc 185:555–635.	no	obligatory	Meg_Perlophiura	Mac	carnivore		Mac_Leptognathia	Jumars, PA, Dorgan, KM, Lindsay, SM (2015) Diet of worms emended. An update of polychaete feeding guilds, Ann Rev Mar Sci 7:497–520.
Annelida		Polychaeta	Errantia		Phyllodocida				Polynoidae		Abyssarya	Abyssarya acus		Mac_Abyssarya	Bonifácio P, Menot L (2019) New genera and species from the Equatorial Pacific provide phylogenetic insights into deep-sea Polynoidae (Annelida). Zool J Linn Soc 185:555–635.	no	obligatory	Meg_Perlophiura	Mac	carnivore		Mac_Leptostraca	Jumars, PA, Dorgan, KM, Lindsay, SM (2015) Diet of worms emended. An update of polychaete feeding guilds, Ann Rev Mar Sci 7:497–520.
Annelida		Polychaeta	Errantia		Phyllodocida				Polynoidae		Abyssarya	Abyssarya acus		Mac_Abyssarya	Bonifácio P, Menot L (2019) New genera and species from the Equatorial Pacific provide phylogenetic insights into deep-sea Polynoidae (Annelida). Zool J Linn Soc 185:555–635.	no	obligatory	Meg_Perlophiura	Mac	carnivore		Mac_Levensenia	Jumars, PA, Dorgan, KM, Lindsay, SM (2015) Diet of worms emended. An update of polychaete feeding guilds, Ann Rev Mar Sci 7:497–520.
Annelida		Polychaeta	Errantia		Phyllodocida				Polynoidae		Abyssarya	Abyssarya acus		Mac_Abyssarya	Bonifácio P, Menot L (2019) New genera and species from the Equatorial Pacific provide phylogenetic insights into deep-sea Polynoidae (Annelida). Zool J Linn Soc 185:555–635.	no	obligatory	Meg_Perlophiura	Mac	carnivore		Mac_Leviapseudes	Jumars, PA, Dorgan, KM, Lindsay, SM (2015) Diet of worms emended. An update of polychaete feeding guilds, Ann Rev Mar Sci 7:497–520.
Annelida		Polychaeta	Errantia		Phyllodocida				Polynoidae		Abyssarya	Abyssarya acus		Mac_Abyssarya	Bonifácio P, Menot L (2019) New genera and species from the Equatorial Pacific provide phylogenetic insights into deep-sea Polynoidae (Annelida). Zool J Linn Soc 185:555–635.	no	obligatory	Meg_Perlophiura	Mac	carnivore		Mac_Levinsenia	Jumars, PA, Dorgan, KM, Lindsay, SM (2015) Diet of worms emended. An update of polychaete feeding guilds, Ann Rev Mar Sci 7:497–520.
Annelida		Polychaeta	Errantia		Phyllodocida				Polynoidae		Abyssarya	Abyssarya acus		Mac_Abyssarya	Bonifácio P, Menot L (2019) New genera and species from the Equatorial Pacific provide phylogenetic insights into deep-sea Polynoidae (Annelida). Zool J Linn Soc 185:555–635.	no	obligatory	Meg_Perlophiura	Mac	carnivore		Mac_Limopsis	Jumars, PA, Dorgan, KM, Lindsay, SM (2015) Diet of worms emended. An update of polychaete feeding guilds, Ann Rev Mar Sci 7:497–520.
Annelida		Polychaeta	Errantia		Phyllodocida				Polynoidae		Abyssarya	Abyssarya acus		Mac_Abyssarya	Bonifácio P, Menot L (2019) New genera and species from the Equatorial Pacific provide phylogenetic insights into deep-sea Polynoidae (Annelida). Zool J Linn Soc 185:555–635.	no	obligatory	Meg_Perlophiura	Mac	carnivore		Mac_Lumbrinereis	Jumars, PA, Dorgan, KM, Lindsay, SM (2015) Diet of worms emended. An update of polychaete feeding guilds, Ann Rev Mar Sci 7:497–520.
Annelida		Polychaeta	Errantia		Phyllodocida				Polynoidae		Abyssarya	Abyssarya acus		Mac_Abyssarya	Bonifácio P, Menot L (2019) New genera and species from the Equatorial Pacific provide phylogenetic insights into deep-sea Polynoidae (Annelida). Zool J Linn Soc 185:555–635.	no	obligatory	Meg_Perlophiura	Mac	carnivore		Mac_Lumbrinerides	Jumars, PA, Dorgan, KM, Lindsay, SM (2015) Diet of worms emended. An update of polychaete feeding guilds, Ann Rev Mar Sci 7:497–520.
Annelida		Polychaeta	Errantia		Phyllodocida				Polynoidae		Abyssarya	Abyssarya acus		Mac_Abyssarya	Bonifácio P, Menot L (2019) New genera and species from the Equatorial Pacific provide phylogenetic insights into deep-sea Polynoidae (Annelida). Zool J Linn Soc 185:555–635.	no	obligatory	Meg_Perlophiura	Mac	carnivore		Mac_Lumbrineris	Jumars, PA, Dorgan, KM, Lindsay, SM (2015) Diet of worms emended. An update of polychaete feeding guilds, Ann Rev Mar Sci 7:497–520.
Annelida		Polychaeta	Errantia		Phyllodocida				Polynoidae		Abyssarya	Abyssarya acus		Mac_Abyssarya	Bonifácio P, Menot L (2019) New genera and species from the Equatorial Pacific provide phylogenetic insights into deep-sea Polynoidae (Annelida). Zool J Linn Soc 185:555–635.	no	obligatory	Meg_Perlophiura	Mac	carnivore		Mac_Macellicephala	Jumars, PA, Dorgan, KM, Lindsay, SM (2015) Diet of worms emended. An update of polychaete feeding guilds, Ann Rev Mar Sci 7:497–520.
Annelida		Polychaeta	Errantia		Phyllodocida				Polynoidae		Abyssarya	Abyssarya acus		Mac_Abyssarya	Bonifácio P, Menot L (2019) New genera and species from the Equatorial Pacific provide phylogenetic insights into deep-sea Polynoidae (Annelida). Zool J Linn Soc 185:555–635.	no	obligatory	Meg_Perlophiura	Mac	carnivore		Mac_Macrinella	Jumars, PA, Dorgan, KM, Lindsay, SM (2015) Diet of worms emended. An update of polychaete feeding guilds, Ann Rev Mar Sci 7:497–520.
Annelida		Polychaeta	Errantia		Phyllodocida				Polynoidae		Abyssarya	Abyssarya acus		Mac_Abyssarya	Bonifácio P, Menot L (2019) New genera and species from the Equatorial Pacific provide phylogenetic insights into deep-sea Polynoidae (Annelida). Zool J Linn Soc 185:555–635.	no	obligatory	Meg_Perlophiura	Mac	carnivore		Mac_Macrocypris	Jumars, PA, Dorgan, KM, Lindsay, SM (2015) Diet of worms emended. An update of polychaete feeding guilds, Ann Rev Mar Sci 7:497–520.
Annelida		Polychaeta	Errantia		Phyllodocida				Polynoidae		Abyssarya	Abyssarya acus		Mac_Abyssarya	Bonifácio P, Menot L (2019) New genera and species from the Equatorial Pacific provide phylogenetic insights into deep-sea Polynoidae (Annelida). Zool J Linn Soc 185:555–635.	no	obligatory	Meg_Perlophiura	Mac	carnivore		Mac_Macrostylis	Jumars, PA, Dorgan, KM, Lindsay, SM (2015) Diet of worms emended. An update of polychaete feeding guilds, Ann Rev Mar Sci 7:497–520.
Annelida		Polychaeta	Errantia		Phyllodocida				Polynoidae		Abyssarya	Abyssarya acus		Mac_Abyssarya	Bonifácio P, Menot L (2019) New genera and species from the Equatorial Pacific provide phylogenetic insights into deep-sea Polynoidae (Annelida). Zool J Linn Soc 185:555–635.	no	obligatory	Meg_Perlophiura	Mac	carnivore		Mac_Magelona	Jumars, PA, Dorgan, KM, Lindsay, SM (2015) Diet of worms emended. An update of polychaete feeding guilds, Ann Rev Mar Sci 7:497–520.
Annelida		Polychaeta	Errantia		Phyllodocida				Polynoidae		Abyssarya	Abyssarya acus		Mac_Abyssarya	Bonifácio P, Menot L (2019) New genera and species from the Equatorial Pacific provide phylogenetic insights into deep-sea Polynoidae (Annelida). Zool J Linn Soc 185:555–635.	no	obligatory	Meg_Perlophiura	Mac	carnivore		Mac_Mastigoniscus	Jumars, PA, Dorgan, KM, Lindsay, SM (2015) Diet of worms emended. An update of polychaete feeding guilds, Ann Rev Mar Sci 7:497–520.
Annelida		Polychaeta	Errantia		Phyllodocida				Polynoidae		Abyssarya	Abyssarya acus		Mac_Abyssarya	Bonifácio P, Menot L (2019) New genera and species from the Equatorial Pacific provide phylogenetic insights into deep-sea Polynoidae (Annelida). Zool J Linn Soc 185:555–635.	no	obligatory	Meg_Perlophiura	Mac	carnivore		Mac_Mayella	Jumars, PA, Dorgan, KM, Lindsay, SM (2015) Diet of worms emended. An update of polychaete feeding guilds, Ann Rev Mar Sci 7:497–520.
Annelida		Polychaeta	Errantia		Phyllodocida				Polynoidae		Abyssarya	Abyssarya acus		Mac_Abyssarya	Bonifácio P, Menot L (2019) New genera and species from the Equatorial Pacific provide phylogenetic insights into deep-sea Polynoidae (Annelida). Zool J Linn Soc 185:555–635.	no	obligatory	Meg_Perlophiura	Mac	carnivore		Mac_Mesosignum	Jumars, PA, Dorgan, KM, Lindsay, SM (2015) Diet of worms emended. An update of polychaete feeding guilds, Ann Rev Mar Sci 7:497–520.
Annelida		Polychaeta	Errantia		Phyllodocida				Polynoidae		Abyssarya	Abyssarya acus		Mac_Abyssarya	Bonifácio P, Menot L (2019) New genera and species from the Equatorial Pacific provide phylogenetic insights into deep-sea Polynoidae (Annelida). Zool J Linn Soc 185:555–635.	no	obligatory	Meg_Perlophiura	Mac	carnivore		Mac_Mesotanais	Jumars, PA, Dorgan, KM, Lindsay, SM (2015) Diet of worms emended. An update of polychaete feeding guilds, Ann Rev Mar Sci 7:497–520.
Annelida		Polychaeta	Errantia		Phyllodocida				Polynoidae		Abyssarya	Abyssarya acus		Mac_Abyssarya	Bonifácio P, Menot L (2019) New genera and species from the Equatorial Pacific provide phylogenetic insights into deep-sea Polynoidae (Annelida). Zool J Linn Soc 185:555–635.	no	obligatory	Meg_Perlophiura	Mac	carnivore		Mac_Microcope	Jumars, PA, Dorgan, KM, Lindsay, SM (2015) Diet of worms emended. An update of polychaete feeding guilds, Ann Rev Mar Sci 7:497–520.
Annelida		Polychaeta	Errantia		Phyllodocida				Polynoidae		Abyssarya	Abyssarya acus		Mac_Abyssarya	Bonifácio P, Menot L (2019) New genera and species from the Equatorial Pacific provide phylogenetic insights into deep-sea Polynoidae (Annelida). Zool J Linn Soc 185:555–635.	no	obligatory	Meg_Perlophiura	Mac	carnivore		Mac_Microjassa	Jumars, PA, Dorgan, KM, Lindsay, SM (2015) Diet of worms emended. An update of polychaete feeding guilds, Ann Rev Mar Sci 7:497–520.
Annelida		Polychaeta	Errantia		Phyllodocida				Polynoidae		Abyssarya	Abyssarya acus		Mac_Abyssarya	Bonifácio P, Menot L (2019) New genera and species from the Equatorial Pacific provide phylogenetic insights into deep-sea Polynoidae (Annelida). Zool J Linn Soc 185:555–635.	no	obligatory	Meg_Perlophiura	Mac	carnivore		Mac_Micromesus	Jumars, PA, Dorgan, KM, Lindsay, SM (2015) Diet of worms emended. An update of polychaete feeding guilds, Ann Rev Mar Sci 7:497–520.
Annelida		Polychaeta	Errantia		Phyllodocida				Polynoidae		Abyssarya	Abyssarya acus		Mac_Abyssarya	Bonifácio P, Menot L (2019) New genera and species from the Equatorial Pacific provide phylogenetic insights into deep-sea Polynoidae (Annelida). Zool J Linn Soc 185:555–635.	no	obligatory	Meg_Perlophiura	Mac	carnivore		Mac_Micronephthys	Jumars, PA, Dorgan, KM, Lindsay, SM (2015) Diet of worms emended. An update of polychaete feeding guilds, Ann Rev Mar Sci 7:497–520.
Annelida		Polychaeta	Errantia		Phyllodocida				Polynoidae		Abyssarya	Abyssarya acus		Mac_Abyssarya	Bonifácio P, Menot L (2019) New genera and species from the Equatorial Pacific provide phylogenetic insights into deep-sea Polynoidae (Annelida). Zool J Linn Soc 185:555–635.	no	obligatory	Meg_Perlophiura	Mac	carnivore		Mac_Microthambema	Jumars, PA, Dorgan, KM, Lindsay, SM (2015) Diet of worms emended. An update of polychaete feeding guilds, Ann Rev Mar Sci 7:497–520.
Annelida		Polychaeta	Errantia		Phyllodocida				Polynoidae		Abyssarya	Abyssarya acus		Mac_Abyssarya	Bonifácio P, Menot L (2019) New genera and species from the Equatorial Pacific provide phylogenetic insights into deep-sea Polynoidae (Annelida). Zool J Linn Soc 185:555–635.	no	obligatory	Meg_Perlophiura	Mac	carnivore		Mac_Mictosoma	Jumars, PA, Dorgan, KM, Lindsay, SM (2015) Diet of worms emended. An update of polychaete feeding guilds, Ann Rev Mar Sci 7:497–520.
Annelida		Polychaeta	Errantia		Phyllodocida				Polynoidae		Abyssarya	Abyssarya acus		Mac_Abyssarya	Bonifácio P, Menot L (2019) New genera and species from the Equatorial Pacific provide phylogenetic insights into deep-sea Polynoidae (Annelida). Zool J Linn Soc 185:555–635.	no	obligatory	Meg_Perlophiura	Mac	carnivore		Mac_Mirabilicoxa	Jumars, PA, Dorgan, KM, Lindsay, SM (2015) Diet of worms emended. An update of polychaete feeding guilds, Ann Rev Mar Sci 7:497–520.
Annelida		Polychaeta	Errantia		Phyllodocida				Polynoidae		Abyssarya	Abyssarya acus		Mac_Abyssarya	Bonifácio P, Menot L (2019) New genera and species from the Equatorial Pacific provide phylogenetic insights into deep-sea Polynoidae (Annelida). Zool J Linn Soc 185:555–635.	no	obligatory	Meg_Perlophiura	Mac	carnivore		Mac_Modiolus	Jumars, PA, Dorgan, KM, Lindsay, SM (2015) Diet of worms emended. An update of polychaete feeding guilds, Ann Rev Mar Sci 7:497–520.
Annelida		Polychaeta	Errantia		Phyllodocida				Polynoidae		Abyssarya	Abyssarya acus		Mac_Abyssarya	Bonifácio P, Menot L (2019) New genera and species from the Equatorial Pacific provide phylogenetic insights into deep-sea Polynoidae (Annelida). Zool J Linn Soc 185:555–635.	no	obligatory	Meg_Perlophiura	Mac	carnivore		Mac_Monoculodes	Jumars, PA, Dorgan, KM, Lindsay, SM (2015) Diet of worms emended. An update of polychaete feeding guilds, Ann Rev Mar Sci 7:497–520.
Annelida		Polychaeta	Errantia		Phyllodocida				Polynoidae		Abyssarya	Abyssarya acus		Mac_Abyssarya	Bonifácio P, Menot L (2019) New genera and species from the Equatorial Pacific provide phylogenetic insights into deep-sea Polynoidae (Annelida). Zool J Linn Soc 185:555–635.	no	obligatory	Meg_Perlophiura	Mac	carnivore		Mac_Monticellina	Jumars, PA, Dorgan, KM, Lindsay, SM (2015) Diet of worms emended. An update of polychaete feeding guilds, Ann Rev Mar Sci 7:497–520.
Annelida		Polychaeta	Errantia		Phyllodocida				Polynoidae		Abyssarya	Abyssarya acus		Mac_Abyssarya	Bonifácio P, Menot L (2019) New genera and species from the Equatorial Pacific provide phylogenetic insights into deep-sea Polynoidae (Annelida). Zool J Linn Soc 185:555–635.	no	obligatory	Meg_Perlophiura	Mac	carnivore		Mac_Munneurycope	Jumars, PA, Dorgan, KM, Lindsay, SM (2015) Diet of worms emended. An update of polychaete feeding guilds, Ann Rev Mar Sci 7:497–520.
Annelida		Polychaeta	Errantia		Phyllodocida				Polynoidae		Abyssarya	Abyssarya acus		Mac_Abyssarya	Bonifácio P, Menot L (2019) New genera and species from the Equatorial Pacific provide phylogenetic insights into deep-sea Polynoidae (Annelida). Zool J Linn Soc 185:555–635.	no	obligatory	Meg_Perlophiura	Mac	carnivore		Mac_Munnopsurus	Jumars, PA, Dorgan, KM, Lindsay, SM (2015) Diet of worms emended. An update of polychaete feeding guilds, Ann Rev Mar Sci 7:497–520.
Annelida		Polychaeta	Errantia		Phyllodocida				Polynoidae		Abyssarya	Abyssarya acus		Mac_Abyssarya	Bonifácio P, Menot L (2019) New genera and species from the Equatorial Pacific provide phylogenetic insights into deep-sea Polynoidae (Annelida). Zool J Linn Soc 185:555–635.	no	obligatory	Meg_Perlophiura	Mac	carnivore		Mac_Myonera	Jumars, PA, Dorgan, KM, Lindsay, SM (2015) Diet of worms emended. An update of polychaete feeding guilds, Ann Rev Mar Sci 7:497–520.
Annelida		Polychaeta	Errantia		Phyllodocida				Polynoidae		Abyssarya	Abyssarya acus		Mac_Abyssarya	Bonifácio P, Menot L (2019) New genera and species from the Equatorial Pacific provide phylogenetic insights into deep-sea Polynoidae (Annelida). Zool J Linn Soc 185:555–635.	no	obligatory	Meg_Perlophiura	Mac	carnivore		Mac_Myrianida	Jumars, PA, Dorgan, KM, Lindsay, SM (2015) Diet of worms emended. An update of polychaete feeding guilds, Ann Rev Mar Sci 7:497–520.
Annelida		Polychaeta	Errantia		Phyllodocida				Polynoidae		Abyssarya	Abyssarya acus		Mac_Abyssarya	Bonifácio P, Menot L (2019) New genera and species from the Equatorial Pacific provide phylogenetic insights into deep-sea Polynoidae (Annelida). Zool J Linn Soc 185:555–635.	no	obligatory	Meg_Perlophiura	Mac	carnivore		Mac_Myriochele	Jumars, PA, Dorgan, KM, Lindsay, SM (2015) Diet of worms emended. An update of polychaete feeding guilds, Ann Rev Mar Sci 7:497–520.
Annelida		Polychaeta	Errantia		Phyllodocida				Polynoidae		Abyssarya	Abyssarya acus		Mac_Abyssarya	Bonifácio P, Menot L (2019) New genera and species from the Equatorial Pacific provide phylogenetic insights into deep-sea Polynoidae (Annelida). Zool J Linn Soc 185:555–635.	no	obligatory	Meg_Perlophiura	Mac	carnivore		Mac_Mysida	Jumars, PA, Dorgan, KM, Lindsay, SM (2015) Diet of worms emended. An update of polychaete feeding guilds, Ann Rev Mar Sci 7:497–520.
Annelida		Polychaeta	Errantia		Phyllodocida				Polynoidae		Abyssarya	Abyssarya acus		Mac_Abyssarya	Bonifácio P, Menot L (2019) New genera and species from the Equatorial Pacific provide phylogenetic insights into deep-sea Polynoidae (Annelida). Zool J Linn Soc 185:555–635.	no	obligatory	Meg_Perlophiura	Mac	carnivore		Mac_Mystides	Jumars, PA, Dorgan, KM, Lindsay, SM (2015) Diet of worms emended. An update of polychaete feeding guilds, Ann Rev Mar Sci 7:497–520.
Annelida		Polychaeta	Errantia		Phyllodocida				Polynoidae		Abyssarya	Abyssarya acus		Mac_Abyssarya	Bonifácio P, Menot L (2019) New genera and species from the Equatorial Pacific provide phylogenetic insights into deep-sea Polynoidae (Annelida). Zool J Linn Soc 185:555–635.	no	obligatory	Meg_Perlophiura	Mac	carnivore		Mac_Nannoniscoides	Jumars, PA, Dorgan, KM, Lindsay, SM (2015) Diet of worms emended. An update of polychaete feeding guilds, Ann Rev Mar Sci 7:497–520.
Annelida		Polychaeta	Errantia		Phyllodocida				Polynoidae		Abyssarya	Abyssarya acus		Mac_Abyssarya	Bonifácio P, Menot L (2019) New genera and species from the Equatorial Pacific provide phylogenetic insights into deep-sea Polynoidae (Annelida). Zool J Linn Soc 185:555–635.	no	obligatory	Meg_Perlophiura	Mac	carnivore		Mac_Nannoniscus	Jumars, PA, Dorgan, KM, Lindsay, SM (2015) Diet of worms emended. An update of polychaete feeding guilds, Ann Rev Mar Sci 7:497–520.
Annelida		Polychaeta	Errantia		Phyllodocida				Polynoidae		Abyssarya	Abyssarya acus		Mac_Abyssarya	Bonifácio P, Menot L (2019) New genera and species from the Equatorial Pacific provide phylogenetic insights into deep-sea Polynoidae (Annelida). Zool J Linn Soc 185:555–635.	no	obligatory	Meg_Perlophiura	Mac	carnivore		Mac_Nematoda	Jumars, PA, Dorgan, KM, Lindsay, SM (2015) Diet of worms emended. An update of polychaete feeding guilds, Ann Rev Mar Sci 7:497–520.
Annelida		Polychaeta	Errantia		Phyllodocida				Polynoidae		Abyssarya	Abyssarya acus		Mac_Abyssarya	Bonifácio P, Menot L (2019) New genera and species from the Equatorial Pacific provide phylogenetic insights into deep-sea Polynoidae (Annelida). Zool J Linn Soc 185:555–635.	no	obligatory	Meg_Perlophiura	Mac	carnivore		Mac_Nemertea	Jumars, PA, Dorgan, KM, Lindsay, SM (2015) Diet of worms emended. An update of polychaete feeding guilds, Ann Rev Mar Sci 7:497–520.
Annelida		Polychaeta	Errantia		Phyllodocida				Polynoidae		Abyssarya	Abyssarya acus		Mac_Abyssarya	Bonifácio P, Menot L (2019) New genera and species from the Equatorial Pacific provide phylogenetic insights into deep-sea Polynoidae (Annelida). Zool J Linn Soc 185:555–635.	no	obligatory	Meg_Perlophiura	Mac	carnivore		Mac_Neoargestes	Jumars, PA, Dorgan, KM, Lindsay, SM (2015) Diet of worms emended. An update of polychaete feeding guilds, Ann Rev Mar Sci 7:497–520.
Annelida		Polychaeta	Errantia		Phyllodocida				Polynoidae		Abyssarya	Abyssarya acus		Mac_Abyssarya	Bonifácio P, Menot L (2019) New genera and species from the Equatorial Pacific provide phylogenetic insights into deep-sea Polynoidae (Annelida). Zool J Linn Soc 185:555–635.	no	obligatory	Meg_Perlophiura	Mac	carnivore		Mac_Neotanais	Jumars, PA, Dorgan, KM, Lindsay, SM (2015) Diet of worms emended. An update of polychaete feeding guilds, Ann Rev Mar Sci 7:497–520.
Annelida		Polychaeta	Errantia		Phyllodocida				Polynoidae		Abyssarya	Abyssarya acus		Mac_Abyssarya	Bonifácio P, Menot L (2019) New genera and species from the Equatorial Pacific provide phylogenetic insights into deep-sea Polynoidae (Annelida). Zool J Linn Soc 185:555–635.	no	obligatory	Meg_Perlophiura	Mac	carnivore		Mac_Neovermilia	Jumars, PA, Dorgan, KM, Lindsay, SM (2015) Diet of worms emended. An update of polychaete feeding guilds, Ann Rev Mar Sci 7:497–520.
Annelida		Polychaeta	Errantia		Phyllodocida				Polynoidae		Abyssarya	Abyssarya acus		Mac_Abyssarya	Bonifácio P, Menot L (2019) New genera and species from the Equatorial Pacific provide phylogenetic insights into deep-sea Polynoidae (Annelida). Zool J Linn Soc 185:555–635.	no	obligatory	Meg_Perlophiura	Mac	carnivore		Mac_Nipponognathiopsis	Jumars, PA, Dorgan, KM, Lindsay, SM (2015) Diet of worms emended. An update of polychaete feeding guilds, Ann Rev Mar Sci 7:497–520.
Annelida		Polychaeta	Errantia		Phyllodocida				Polynoidae		Abyssarya	Abyssarya acus		Mac_Abyssarya	Bonifácio P, Menot L (2019) New genera and species from the Equatorial Pacific provide phylogenetic insights into deep-sea Polynoidae (Annelida). Zool J Linn Soc 185:555–635.	no	obligatory	Meg_Perlophiura	Mac	carnivore		Mac_Nodellum-like	Jumars, PA, Dorgan, KM, Lindsay, SM (2015) Diet of worms emended. An update of polychaete feeding guilds, Ann Rev Mar Sci 7:497–520.
Annelida		Polychaeta	Errantia		Phyllodocida				Polynoidae		Abyssarya	Abyssarya acus		Mac_Abyssarya	Bonifácio P, Menot L (2019) New genera and species from the Equatorial Pacific provide phylogenetic insights into deep-sea Polynoidae (Annelida). Zool J Linn Soc 185:555–635.	no	obligatory	Meg_Perlophiura	Mac	carnivore		Mac_Nolella	Jumars, PA, Dorgan, KM, Lindsay, SM (2015) Diet of worms emended. An update of polychaete feeding guilds, Ann Rev Mar Sci 7:497–520.
Annelida		Polychaeta	Errantia		Phyllodocida				Polynoidae		Abyssarya	Abyssarya acus		Mac_Abyssarya	Bonifácio P, Menot L (2019) New genera and species from the Equatorial Pacific provide phylogenetic insights into deep-sea Polynoidae (Annelida). Zool J Linn Soc 185:555–635.	no	obligatory	Meg_Perlophiura	Mac	carnivore		Mac_Normanina	Jumars, PA, Dorgan, KM, Lindsay, SM (2015) Diet of worms emended. An update of polychaete feeding guilds, Ann Rev Mar Sci 7:497–520.
Annelida		Polychaeta	Errantia		Phyllodocida				Polynoidae		Abyssarya	Abyssarya acus		Mac_Abyssarya	Bonifácio P, Menot L (2019) New genera and species from the Equatorial Pacific provide phylogenetic insights into deep-sea Polynoidae (Annelida). Zool J Linn Soc 185:555–635.	no	obligatory	Meg_Perlophiura	Mac	carnivore		Mac_Notomastus	Jumars, PA, Dorgan, KM, Lindsay, SM (2015) Diet of worms emended. An update of polychaete feeding guilds, Ann Rev Mar Sci 7:497–520.
Annelida		Polychaeta	Errantia		Phyllodocida				Polynoidae		Abyssarya	Abyssarya acus		Mac_Abyssarya	Bonifácio P, Menot L (2019) New genera and species from the Equatorial Pacific provide phylogenetic insights into deep-sea Polynoidae (Annelida). Zool J Linn Soc 185:555–635.	no	obligatory	Meg_Perlophiura	Mac	carnivore		Mac_Nu	Jumars, PA, Dorgan, KM, Lindsay, SM (2015) Diet of worms emended. An update of polychaete feeding guilds, Ann Rev Mar Sci 7:497–520.
Annelida		Polychaeta	Errantia		Phyllodocida				Polynoidae		Abyssarya	Abyssarya acus		Mac_Abyssarya	Bonifácio P, Menot L (2019) New genera and species from the Equatorial Pacific provide phylogenetic insights into deep-sea Polynoidae (Annelida). Zool J Linn Soc 185:555–635.	no	obligatory	Meg_Perlophiura	Mac	carnivore		Mac_Nucula	Jumars, PA, Dorgan, KM, Lindsay, SM (2015) Diet of worms emended. An update of polychaete feeding guilds, Ann Rev Mar Sci 7:497–520.
Annelida		Polychaeta	Errantia		Phyllodocida				Polynoidae		Abyssarya	Abyssarya acus		Mac_Abyssarya	Bonifácio P, Menot L (2019) New genera and species from the Equatorial Pacific provide phylogenetic insights into deep-sea Polynoidae (Annelida). Zool J Linn Soc 185:555–635.	no	obligatory	Meg_Perlophiura	Mac	carnivore		Mac_Nuttalides	Jumars, PA, Dorgan, KM, Lindsay, SM (2015) Diet of worms emended. An update of polychaete feeding guilds, Ann Rev Mar Sci 7:497–520.
Annelida		Polychaeta	Errantia		Phyllodocida				Polynoidae		Abyssarya	Abyssarya acus		Mac_Abyssarya	Bonifácio P, Menot L (2019) New genera and species from the Equatorial Pacific provide phylogenetic insights into deep-sea Polynoidae (Annelida). Zool J Linn Soc 185:555–635.	no	obligatory	Meg_Perlophiura	Mac	carnivore		Mac_Octobranchus	Jumars, PA, Dorgan, KM, Lindsay, SM (2015) Diet of worms emended. An update of polychaete feeding guilds, Ann Rev Mar Sci 7:497–520.
Annelida		Polychaeta	Errantia		Phyllodocida				Polynoidae		Abyssarya	Abyssarya acus		Mac_Abyssarya	Bonifácio P, Menot L (2019) New genera and species from the Equatorial Pacific provide phylogenetic insights into deep-sea Polynoidae (Annelida). Zool J Linn Soc 185:555–635.	no	obligatory	Meg_Perlophiura	Mac	carnivore		Mac_Octocorallia	Jumars, PA, Dorgan, KM, Lindsay, SM (2015) Diet of worms emended. An update of polychaete feeding guilds, Ann Rev Mar Sci 7:497–520.
Annelida		Polychaeta	Errantia		Phyllodocida				Polynoidae		Abyssarya	Abyssarya acus		Mac_Abyssarya	Bonifácio P, Menot L (2019) New genera and species from the Equatorial Pacific provide phylogenetic insights into deep-sea Polynoidae (Annelida). Zool J Linn Soc 185:555–635.	no	obligatory	Meg_Perlophiura	Mac	carnivore		Mac_Octomagelona	Jumars, PA, Dorgan, KM, Lindsay, SM (2015) Diet of worms emended. An update of polychaete feeding guilds, Ann Rev Mar Sci 7:497–520.
Annelida		Polychaeta	Errantia		Phyllodocida				Polynoidae		Abyssarya	Abyssarya acus		Mac_Abyssarya	Bonifácio P, Menot L (2019) New genera and species from the Equatorial Pacific provide phylogenetic insights into deep-sea Polynoidae (Annelida). Zool J Linn Soc 185:555–635.	no	obligatory	Meg_Perlophiura	Mac	carnivore		Mac_Oecidiobranchus	Jumars, PA, Dorgan, KM, Lindsay, SM (2015) Diet of worms emended. An update of polychaete feeding guilds, Ann Rev Mar Sci 7:497–520.
Annelida		Polychaeta	Errantia		Phyllodocida				Polynoidae		Abyssarya	Abyssarya acus		Mac_Abyssarya	Bonifácio P, Menot L (2019) New genera and species from the Equatorial Pacific provide phylogenetic insights into deep-sea Polynoidae (Annelida). Zool J Linn Soc 185:555–635.	no	obligatory	Meg_Perlophiura	Mac	carnivore		Mac_Oligobregma	Jumars, PA, Dorgan, KM, Lindsay, SM (2015) Diet of worms emended. An update of polychaete feeding guilds, Ann Rev Mar Sci 7:497–520.
Annelida		Polychaeta	Errantia		Phyllodocida				Polynoidae		Abyssarya	Abyssarya acus		Mac_Abyssarya	Bonifácio P, Menot L (2019) New genera and species from the Equatorial Pacific provide phylogenetic insights into deep-sea Polynoidae (Annelida). Zool J Linn Soc 185:555–635.	no	obligatory	Meg_Perlophiura	Mac	carnivore		Mac_Oligobregma	Jumars, PA, Dorgan, KM, Lindsay, SM (2015) Diet of worms emended. An update of polychaete feeding guilds, Ann Rev Mar Sci 7:497–520.
Annelida		Polychaeta	Errantia		Phyllodocida				Polynoidae		Abyssarya	Abyssarya acus		Mac_Abyssarya	Bonifácio P, Menot L (2019) New genera and species from the Equatorial Pacific provide phylogenetic insights into deep-sea Polynoidae (Annelida). Zool J Linn Soc 185:555–635.	no	obligatory	Meg_Perlophiura	Mac	carnivore		Mac_Oligochaeta	Jumars, PA, Dorgan, KM, Lindsay, SM (2015) Diet of worms emended. An update of polychaete feeding guilds, Ann Rev Mar Sci 7:497–520.
Annelida		Polychaeta	Errantia		Phyllodocida				Polynoidae		Abyssarya	Abyssarya acus		Mac_Abyssarya	Bonifácio P, Menot L (2019) New genera and species from the Equatorial Pacific provide phylogenetic insights into deep-sea Polynoidae (Annelida). Zool J Linn Soc 185:555–635.	no	obligatory	Meg_Perlophiura	Mac	carnivore		Mac_Onuphis	Jumars, PA, Dorgan, KM, Lindsay, SM (2015) Diet of worms emended. An update of polychaete feeding guilds, Ann Rev Mar Sci 7:497–520.
Annelida		Polychaeta	Errantia		Phyllodocida				Polynoidae		Abyssarya	Abyssarya acus		Mac_Abyssarya	Bonifácio P, Menot L (2019) New genera and species from the Equatorial Pacific provide phylogenetic insights into deep-sea Polynoidae (Annelida). Zool J Linn Soc 185:555–635.	no	obligatory	Meg_Perlophiura	Mac	carnivore		Mac_Ophelia	Jumars, PA, Dorgan, KM, Lindsay, SM (2015) Diet of worms emended. An update of polychaete feeding guilds, Ann Rev Mar Sci 7:497–520.
Annelida		Polychaeta	Errantia		Phyllodocida				Polynoidae		Abyssarya	Abyssarya acus		Mac_Abyssarya	Bonifácio P, Menot L (2019) New genera and species from the Equatorial Pacific provide phylogenetic insights into deep-sea Polynoidae (Annelida). Zool J Linn Soc 185:555–635.	no	obligatory	Meg_Perlophiura	Mac	carnivore		Mac_Ophelina	Jumars, PA, Dorgan, KM, Lindsay, SM (2015) Diet of worms emended. An update of polychaete feeding guilds, Ann Rev Mar Sci 7:497–520.
Annelida		Polychaeta	Errantia		Phyllodocida				Polynoidae		Abyssarya	Abyssarya acus		Mac_Abyssarya	Bonifácio P, Menot L (2019) New genera and species from the Equatorial Pacific provide phylogenetic insights into deep-sea Polynoidae (Annelida). Zool J Linn Soc 185:555–635.	no	obligatory	Meg_Perlophiura	Mac	carnivore		Mac_Ophiotholia	Jumars, PA, Dorgan, KM, Lindsay, SM (2015) Diet of worms emended. An update of polychaete feeding guilds, Ann Rev Mar Sci 7:497–520.
Annelida		Polychaeta	Errantia		Phyllodocida				Polynoidae		Abyssarya	Abyssarya acus		Mac_Abyssarya	Bonifácio P, Menot L (2019) New genera and species from the Equatorial Pacific provide phylogenetic insights into deep-sea Polynoidae (Annelida). Zool J Linn Soc 185:555–635.	no	obligatory	Meg_Perlophiura	Mac	carnivore		Mac_Ophryotrocha	Jumars, PA, Dorgan, KM, Lindsay, SM (2015) Diet of worms emended. An update of polychaete feeding guilds, Ann Rev Mar Sci 7:497–520.
Annelida		Polychaeta	Errantia		Phyllodocida				Polynoidae		Abyssarya	Abyssarya acus		Mac_Abyssarya	Bonifácio P, Menot L (2019) New genera and species from the Equatorial Pacific provide phylogenetic insights into deep-sea Polynoidae (Annelida). Zool J Linn Soc 185:555–635.	no	obligatory	Meg_Perlophiura	Mac	carnivore		Mac_Orbiniella	Jumars, PA, Dorgan, KM, Lindsay, SM (2015) Diet of worms emended. An update of polychaete feeding guilds, Ann Rev Mar Sci 7:497–520.
Annelida		Polychaeta	Errantia		Phyllodocida				Polynoidae		Abyssarya	Abyssarya acus		Mac_Abyssarya	Bonifácio P, Menot L (2019) New genera and species from the Equatorial Pacific provide phylogenetic insights into deep-sea Polynoidae (Annelida). Zool J Linn Soc 185:555–635.	no	obligatory	Meg_Perlophiura	Mac	carnivore		Mac_Orectopora	Jumars, PA, Dorgan, KM, Lindsay, SM (2015) Diet of worms emended. An update of polychaete feeding guilds, Ann Rev Mar Sci 7:497–520.
Annelida		Polychaeta	Errantia		Phyllodocida				Polynoidae		Abyssarya	Abyssarya acus		Mac_Abyssarya	Bonifácio P, Menot L (2019) New genera and species from the Equatorial Pacific provide phylogenetic insights into deep-sea Polynoidae (Annelida). Zool J Linn Soc 185:555–635.	no	obligatory	Meg_Perlophiura	Mac	carnivore		Mac_Pandanipora	Jumars, PA, Dorgan, KM, Lindsay, SM (2015) Diet of worms emended. An update of polychaete feeding guilds, Ann Rev Mar Sci 7:497–520.
Annelida		Polychaeta	Errantia		Phyllodocida				Polynoidae		Abyssarya	Abyssarya acus		Mac_Abyssarya	Bonifácio P, Menot L (2019) New genera and species from the Equatorial Pacific provide phylogenetic insights into deep-sea Polynoidae (Annelida). Zool J Linn Soc 185:555–635.	no	obligatory	Meg_Perlophiura	Mac	carnivore		Mac_Panetela	Jumars, PA, Dorgan, KM, Lindsay, SM (2015) Diet of worms emended. An update of polychaete feeding guilds, Ann Rev Mar Sci 7:497–520.
Annelida		Polychaeta	Errantia		Phyllodocida				Polynoidae		Abyssarya	Abyssarya acus		Mac_Abyssarya	Bonifácio P, Menot L (2019) New genera and species from the Equatorial Pacific provide phylogenetic insights into deep-sea Polynoidae (Annelida). Zool J Linn Soc 185:555–635.	no	obligatory	Meg_Perlophiura	Mac	carnivore		Mac_Paracallisoma	Jumars, PA, Dorgan, KM, Lindsay, SM (2015) Diet of worms emended. An update of polychaete feeding guilds, Ann Rev Mar Sci 7:497–520.
Annelida		Polychaeta	Errantia		Phyllodocida				Polynoidae		Abyssarya	Abyssarya acus		Mac_Abyssarya	Bonifácio P, Menot L (2019) New genera and species from the Equatorial Pacific provide phylogenetic insights into deep-sea Polynoidae (Annelida). Zool J Linn Soc 185:555–635.	no	obligatory	Meg_Perlophiura	Mac	carnivore		Mac_Paradexamine	Jumars, PA, Dorgan, KM, Lindsay, SM (2015) Diet of worms emended. An update of polychaete feeding guilds, Ann Rev Mar Sci 7:497–520.
Annelida		Polychaeta	Errantia		Phyllodocida				Polynoidae		Abyssarya	Abyssarya acus		Mac_Abyssarya	Bonifácio P, Menot L (2019) New genera and species from the Equatorial Pacific provide phylogenetic insights into deep-sea Polynoidae (Annelida). Zool J Linn Soc 185:555–635.	no	obligatory	Meg_Perlophiura	Mac	carnivore		Mac_Paradoneis	Jumars, PA, Dorgan, KM, Lindsay, SM (2015) Diet of worms emended. An update of polychaete feeding guilds, Ann Rev Mar Sci 7:497–520.
Annelida		Polychaeta	Errantia		Phyllodocida				Polynoidae		Abyssarya	Abyssarya acus		Mac_Abyssarya	Bonifácio P, Menot L (2019) New genera and species from the Equatorial Pacific provide phylogenetic insights into deep-sea Polynoidae (Annelida). Zool J Linn Soc 185:555–635.	no	obligatory	Meg_Perlophiura	Mac	carnivore		Mac_Paragathotanais	Jumars, PA, Dorgan, KM, Lindsay, SM (2015) Diet of worms emended. An update of polychaete feeding guilds, Ann Rev Mar Sci 7:497–520.
Annelida		Polychaeta	Errantia		Phyllodocida				Polynoidae		Abyssarya	Abyssarya acus		Mac_Abyssarya	Bonifácio P, Menot L (2019) New genera and species from the Equatorial Pacific provide phylogenetic insights into deep-sea Polynoidae (Annelida). Zool J Linn Soc 185:555–635.	no	obligatory	Meg_Perlophiura	Mac	carnivore		Mac_Paraiungentitanais	Jumars, PA, Dorgan, KM, Lindsay, SM (2015) Diet of worms emended. An update of polychaete feeding guilds, Ann Rev Mar Sci 7:497–520.
Annelida		Polychaeta	Errantia		Phyllodocida				Polynoidae		Abyssarya	Abyssarya acus		Mac_Abyssarya	Bonifácio P, Menot L (2019) New genera and species from the Equatorial Pacific provide phylogenetic insights into deep-sea Polynoidae (Annelida). Zool J Linn Soc 185:555–635.	no	obligatory	Meg_Perlophiura	Mac	carnivore		Mac_Paralacydonia	Jumars, PA, Dorgan, KM, Lindsay, SM (2015) Diet of worms emended. An update of polychaete feeding guilds, Ann Rev Mar Sci 7:497–520.
Annelida		Polychaeta	Errantia		Phyllodocida				Polynoidae		Abyssarya	Abyssarya acus		Mac_Abyssarya	Bonifácio P, Menot L (2019) New genera and species from the Equatorial Pacific provide phylogenetic insights into deep-sea Polynoidae (Annelida). Zool J Linn Soc 185:555–635.	no	obligatory	Meg_Perlophiura	Mac	carnivore		Mac_Paraleptognathia	Jumars, PA, Dorgan, KM, Lindsay, SM (2015) Diet of worms emended. An update of polychaete feeding guilds, Ann Rev Mar Sci 7:497–520.
Annelida		Polychaeta	Errantia		Phyllodocida				Polynoidae		Abyssarya	Abyssarya acus		Mac_Abyssarya	Bonifácio P, Menot L (2019) New genera and species from the Equatorial Pacific provide phylogenetic insights into deep-sea Polynoidae (Annelida). Zool J Linn Soc 185:555–635.	no	obligatory	Meg_Perlophiura	Mac	carnivore		Mac_Paralicella	Jumars, PA, Dorgan, KM, Lindsay, SM (2015) Diet of worms emended. An update of polychaete feeding guilds, Ann Rev Mar Sci 7:497–520.
Annelida		Polychaeta	Errantia		Phyllodocida				Polynoidae		Abyssarya	Abyssarya acus		Mac_Abyssarya	Bonifácio P, Menot L (2019) New genera and species from the Equatorial Pacific provide phylogenetic insights into deep-sea Polynoidae (Annelida). Zool J Linn Soc 185:555–635.	no	obligatory	Meg_Perlophiura	Mac	carnivore		Mac_Paramunnopsis	Jumars, PA, Dorgan, KM, Lindsay, SM (2015) Diet of worms emended. An update of polychaete feeding guilds, Ann Rev Mar Sci 7:497–520.
Annelida		Polychaeta	Errantia		Phyllodocida				Polynoidae		Abyssarya	Abyssarya acus		Mac_Abyssarya	Bonifácio P, Menot L (2019) New genera and species from the Equatorial Pacific provide phylogenetic insights into deep-sea Polynoidae (Annelida). Zool J Linn Soc 185:555–635.	no	obligatory	Meg_Perlophiura	Mac	carnivore		Mac_Paranarthrura	Jumars, PA, Dorgan, KM, Lindsay, SM (2015) Diet of worms emended. An update of polychaete feeding guilds, Ann Rev Mar Sci 7:497–520.
Annelida		Polychaeta	Errantia		Phyllodocida				Polynoidae		Abyssarya	Abyssarya acus		Mac_Abyssarya	Bonifácio P, Menot L (2019) New genera and species from the Equatorial Pacific provide phylogenetic insights into deep-sea Polynoidae (Annelida). Zool J Linn Soc 185:555–635.	no	obligatory	Meg_Perlophiura	Mac	carnivore		Mac_Paranarthrurella	Jumars, PA, Dorgan, KM, Lindsay, SM (2015) Diet of worms emended. An update of polychaete feeding guilds, Ann Rev Mar Sci 7:497–520.
Annelida		Polychaeta	Errantia		Phyllodocida				Polynoidae		Abyssarya	Abyssarya acus		Mac_Abyssarya	Bonifácio P, Menot L (2019) New genera and species from the Equatorial Pacific provide phylogenetic insights into deep-sea Polynoidae (Annelida). Zool J Linn Soc 185:555–635.	no	obligatory	Meg_Perlophiura	Mac	carnivore		Mac_Parandania	Jumars, PA, Dorgan, KM, Lindsay, SM (2015) Diet of worms emended. An update of polychaete feeding guilds, Ann Rev Mar Sci 7:497–520.
Annelida		Polychaeta	Errantia		Phyllodocida				Polynoidae		Abyssarya	Abyssarya acus		Mac_Abyssarya	Bonifácio P, Menot L (2019) New genera and species from the Equatorial Pacific provide phylogenetic insights into deep-sea Polynoidae (Annelida). Zool J Linn Soc 185:555–635.	no	obligatory	Meg_Perlophiura	Mac	carnivore		Mac_Paraonella	Jumars, PA, Dorgan, KM, Lindsay, SM (2015) Diet of worms emended. An update of polychaete feeding guilds, Ann Rev Mar Sci 7:497–520.
Annelida		Polychaeta	Errantia		Phyllodocida				Polynoidae		Abyssarya	Abyssarya acus		Mac_Abyssarya	Bonifácio P, Menot L (2019) New genera and species from the Equatorial Pacific provide phylogenetic insights into deep-sea Polynoidae (Annelida). Zool J Linn Soc 185:555–635.	no	obligatory	Meg_Perlophiura	Mac	carnivore		Mac_Paraonides	Jumars, PA, Dorgan, KM, Lindsay, SM (2015) Diet of worms emended. An update of polychaete feeding guilds, Ann Rev Mar Sci 7:497–520.
Annelida		Polychaeta	Errantia		Phyllodocida				Polynoidae		Abyssarya	Abyssarya acus		Mac_Abyssarya	Bonifácio P, Menot L (2019) New genera and species from the Equatorial Pacific provide phylogenetic insights into deep-sea Polynoidae (Annelida). Zool J Linn Soc 185:555–635.	no	obligatory	Meg_Perlophiura	Mac	carnivore		Mac_Paraonis	Jumars, PA, Dorgan, KM, Lindsay, SM (2015) Diet of worms emended. An update of polychaete feeding guilds, Ann Rev Mar Sci 7:497–520.
Annelida		Polychaeta	Errantia		Phyllodocida				Polynoidae		Abyssarya	Abyssarya acus		Mac_Abyssarya	Bonifácio P, Menot L (2019) New genera and species from the Equatorial Pacific provide phylogenetic insights into deep-sea Polynoidae (Annelida). Zool J Linn Soc 185:555–635.	no	obligatory	Meg_Perlophiura	Mac	carnivore		Mac_Paratyphlotanais	Jumars, PA, Dorgan, KM, Lindsay, SM (2015) Diet of worms emended. An update of polychaete feeding guilds, Ann Rev Mar Sci 7:497–520.
Annelida		Polychaeta	Errantia		Phyllodocida				Polynoidae		Abyssarya	Abyssarya acus		Mac_Abyssarya	Bonifácio P, Menot L (2019) New genera and species from the Equatorial Pacific provide phylogenetic insights into deep-sea Polynoidae (Annelida). Zool J Linn Soc 185:555–635.	no	obligatory	Meg_Perlophiura	Mac	carnivore		Mac_Parexogone	Jumars, PA, Dorgan, KM, Lindsay, SM (2015) Diet of worms emended. An update of polychaete feeding guilds, Ann Rev Mar Sci 7:497–520.
Annelida		Polychaeta	Errantia		Phyllodocida				Polynoidae		Abyssarya	Abyssarya acus		Mac_Abyssarya	Bonifácio P, Menot L (2019) New genera and species from the Equatorial Pacific provide phylogenetic insights into deep-sea Polynoidae (Annelida). Zool J Linn Soc 185:555–635.	no	obligatory	Meg_Perlophiura	Mac	carnivore		Mac_Patella	Jumars, PA, Dorgan, KM, Lindsay, SM (2015) Diet of worms emended. An update of polychaete feeding guilds, Ann Rev Mar Sci 7:497–520.
Annelida		Polychaeta	Errantia		Phyllodocida				Polynoidae		Abyssarya	Abyssarya acus		Mac_Abyssarya	Bonifácio P, Menot L (2019) New genera and species from the Equatorial Pacific provide phylogenetic insights into deep-sea Polynoidae (Annelida). Zool J Linn Soc 185:555–635.	no	obligatory	Meg_Perlophiura	Mac	carnivore		Mac_Pelagobia	Jumars, PA, Dorgan, KM, Lindsay, SM (2015) Diet of worms emended. An update of polychaete feeding guilds, Ann Rev Mar Sci 7:497–520.
Annelida		Polychaeta	Errantia		Phyllodocida				Polynoidae		Abyssarya	Abyssarya acus		Mac_Abyssarya	Bonifácio P, Menot L (2019) New genera and species from the Equatorial Pacific provide phylogenetic insights into deep-sea Polynoidae (Annelida). Zool J Linn Soc 185:555–635.	no	obligatory	Meg_Perlophiura	Mac	carnivore		Mac_Pelagodiscus	Jumars, PA, Dorgan, KM, Lindsay, SM (2015) Diet of worms emended. An update of polychaete feeding guilds, Ann Rev Mar Sci 7:497–520.
Annelida		Polychaeta	Errantia		Phyllodocida				Polynoidae		Abyssarya	Abyssarya acus		Mac_Abyssarya	Bonifácio P, Menot L (2019) New genera and species from the Equatorial Pacific provide phylogenetic insights into deep-sea Polynoidae (Annelida). Zool J Linn Soc 185:555–635.	no	obligatory	Meg_Perlophiura	Mac	carnivore		Mac_Pheronema	Jumars, PA, Dorgan, KM, Lindsay, SM (2015) Diet of worms emended. An update of polychaete feeding guilds, Ann Rev Mar Sci 7:497–520.
Annelida		Polychaeta	Errantia		Phyllodocida				Polynoidae		Abyssarya	Abyssarya acus		Mac_Abyssarya	Bonifácio P, Menot L (2019) New genera and species from the Equatorial Pacific provide phylogenetic insights into deep-sea Polynoidae (Annelida). Zool J Linn Soc 185:555–635.	no	obligatory	Meg_Perlophiura	Mac	carnivore		Mac_Pholoe	Jumars, PA, Dorgan, KM, Lindsay, SM (2015) Diet of worms emended. An update of polychaete feeding guilds, Ann Rev Mar Sci 7:497–520.
Annelida		Polychaeta	Errantia		Phyllodocida				Polynoidae		Abyssarya	Abyssarya acus		Mac_Abyssarya	Bonifácio P, Menot L (2019) New genera and species from the Equatorial Pacific provide phylogenetic insights into deep-sea Polynoidae (Annelida). Zool J Linn Soc 185:555–635.	no	obligatory	Meg_Perlophiura	Mac	carnivore		Mac_Phylactella	Jumars, PA, Dorgan, KM, Lindsay, SM (2015) Diet of worms emended. An update of polychaete feeding guilds, Ann Rev Mar Sci 7:497–520.
Annelida		Polychaeta	Errantia		Phyllodocida				Polynoidae		Abyssarya	Abyssarya acus		Mac_Abyssarya	Bonifácio P, Menot L (2019) New genera and species from the Equatorial Pacific provide phylogenetic insights into deep-sea Polynoidae (Annelida). Zool J Linn Soc 185:555–635.	no	obligatory	Meg_Perlophiura	Mac	carnivore		Mac_Phyllochaetopterus	Jumars, PA, Dorgan, KM, Lindsay, SM (2015) Diet of worms emended. An update of polychaete feeding guilds, Ann Rev Mar Sci 7:497–520.
Annelida		Polychaeta	Errantia		Phyllodocida				Polynoidae		Abyssarya	Abyssarya acus		Mac_Abyssarya	Bonifácio P, Menot L (2019) New genera and species from the Equatorial Pacific provide phylogenetic insights into deep-sea Polynoidae (Annelida). Zool J Linn Soc 185:555–635.	no	obligatory	Meg_Perlophiura	Mac	carnivore		Mac_Phyllodoce	Jumars, PA, Dorgan, KM, Lindsay, SM (2015) Diet of worms emended. An update of polychaete feeding guilds, Ann Rev Mar Sci 7:497–520.
Annelida		Polychaeta	Errantia		Phyllodocida				Polynoidae		Abyssarya	Abyssarya acus		Mac_Abyssarya	Bonifácio P, Menot L (2019) New genera and species from the Equatorial Pacific provide phylogenetic insights into deep-sea Polynoidae (Annelida). Zool J Linn Soc 185:555–635.	no	obligatory	Meg_Perlophiura	Mac	carnivore		Mac_Pierrella	Jumars, PA, Dorgan, KM, Lindsay, SM (2015) Diet of worms emended. An update of polychaete feeding guilds, Ann Rev Mar Sci 7:497–520.
Annelida		Polychaeta	Errantia		Phyllodocida				Polynoidae		Abyssarya	Abyssarya acus		Mac_Abyssarya	Bonifácio P, Menot L (2019) New genera and species from the Equatorial Pacific provide phylogenetic insights into deep-sea Polynoidae (Annelida). Zool J Linn Soc 185:555–635.	no	obligatory	Meg_Perlophiura	Mac	carnivore		Mac_Pista	Jumars, PA, Dorgan, KM, Lindsay, SM (2015) Diet of worms emended. An update of polychaete feeding guilds, Ann Rev Mar Sci 7:497–520.
Annelida		Polychaeta	Errantia		Phyllodocida				Polynoidae		Abyssarya	Abyssarya acus		Mac_Abyssarya	Bonifácio P, Menot L (2019) New genera and species from the Equatorial Pacific provide phylogenetic insights into deep-sea Polynoidae (Annelida). Zool J Linn Soc 185:555–635.	no	obligatory	Meg_Perlophiura	Mac	carnivore		Mac_Placopsilina-like	Jumars, PA, Dorgan, KM, Lindsay, SM (2015) Diet of worms emended. An update of polychaete feeding guilds, Ann Rev Mar Sci 7:497–520.
Annelida		Polychaeta	Errantia		Phyllodocida				Polynoidae		Abyssarya	Abyssarya acus		Mac_Abyssarya	Bonifácio P, Menot L (2019) New genera and species from the Equatorial Pacific provide phylogenetic insights into deep-sea Polynoidae (Annelida). Zool J Linn Soc 185:555–635.	no	obligatory	Meg_Perlophiura	Mac	carnivore		Mac_Plenaster	Jumars, PA, Dorgan, KM, Lindsay, SM (2015) Diet of worms emended. An update of polychaete feeding guilds, Ann Rev Mar Sci 7:497–520.
Annelida		Polychaeta	Errantia		Phyllodocida				Polynoidae		Abyssarya	Abyssarya acus		Mac_Abyssarya	Bonifácio P, Menot L (2019) New genera and species from the Equatorial Pacific provide phylogenetic insights into deep-sea Polynoidae (Annelida). Zool J Linn Soc 185:555–635.	no	obligatory	Meg_Perlophiura	Mac	carnivore		Mac_Plotohelmis	Jumars, PA, Dorgan, KM, Lindsay, SM (2015) Diet of worms emended. An update of polychaete feeding guilds, Ann Rev Mar Sci 7:497–520.
Annelida		Polychaeta	Errantia		Phyllodocida				Polynoidae		Abyssarya	Abyssarya acus		Mac_Abyssarya	Bonifácio P, Menot L (2019) New genera and species from the Equatorial Pacific provide phylogenetic insights into deep-sea Polynoidae (Annelida). Zool J Linn Soc 185:555–635.	no	obligatory	Meg_Perlophiura	Mac	carnivore		Mac_Poecilochaetus	Jumars, PA, Dorgan, KM, Lindsay, SM (2015) Diet of worms emended. An update of polychaete feeding guilds, Ann Rev Mar Sci 7:497–520.
Annelida		Polychaeta	Errantia		Phyllodocida				Polynoidae		Abyssarya	Abyssarya acus		Mac_Abyssarya	Bonifácio P, Menot L (2019) New genera and species from the Equatorial Pacific provide phylogenetic insights into deep-sea Polynoidae (Annelida). Zool J Linn Soc 185:555–635.	no	obligatory	Meg_Perlophiura	Mac	carnivore		Mac_Polaruschakov	Jumars, PA, Dorgan, KM, Lindsay, SM (2015) Diet of worms emended. An update of polychaete feeding guilds, Ann Rev Mar Sci 7:497–520.
Annelida		Polychaeta	Errantia		Phyllodocida				Polynoidae		Abyssarya	Abyssarya acus		Mac_Abyssarya	Bonifácio P, Menot L (2019) New genera and species from the Equatorial Pacific provide phylogenetic insights into deep-sea Polynoidae (Annelida). Zool J Linn Soc 185:555–635.	no	obligatory	Meg_Perlophiura	Mac	carnivore		Mac_Policordia	Jumars, PA, Dorgan, KM, Lindsay, SM (2015) Diet of worms emended. An update of polychaete feeding guilds, Ann Rev Mar Sci 7:497–520.
Annelida		Polychaeta	Errantia		Phyllodocida				Polynoidae		Abyssarya	Abyssarya acus		Mac_Abyssarya	Bonifácio P, Menot L (2019) New genera and species from the Equatorial Pacific provide phylogenetic insights into deep-sea Polynoidae (Annelida). Zool J Linn Soc 185:555–635.	no	obligatory	Meg_Perlophiura	Mac	carnivore		Mac_Potamethus	Jumars, PA, Dorgan, KM, Lindsay, SM (2015) Diet of worms emended. An update of polychaete feeding guilds, Ann Rev Mar Sci 7:497–520.
Annelida		Polychaeta	Errantia		Phyllodocida				Polynoidae		Abyssarya	Abyssarya acus		Mac_Abyssarya	Bonifácio P, Menot L (2019) New genera and species from the Equatorial Pacific provide phylogenetic insights into deep-sea Polynoidae (Annelida). Zool J Linn Soc 185:555–635.	no	obligatory	Meg_Perlophiura	Mac	carnivore		Mac_Priapulida	Jumars, PA, Dorgan, KM, Lindsay, SM (2015) Diet of worms emended. An update of polychaete feeding guilds, Ann Rev Mar Sci 7:497–520.
Annelida		Polychaeta	Errantia		Phyllodocida				Polynoidae		Abyssarya	Abyssarya acus		Mac_Abyssarya	Bonifácio P, Menot L (2019) New genera and species from the Equatorial Pacific provide phylogenetic insights into deep-sea Polynoidae (Annelida). Zool J Linn Soc 185:555–635.	no	obligatory	Meg_Perlophiura	Mac	carnivore		Mac_Primnoidae	Jumars, PA, Dorgan, KM, Lindsay, SM (2015) Diet of worms emended. An update of polychaete feeding guilds, Ann Rev Mar Sci 7:497–520.
Annelida		Polychaeta	Errantia		Phyllodocida				Polynoidae		Abyssarya	Abyssarya acus		Mac_Abyssarya	Bonifácio P, Menot L (2019) New genera and species from the Equatorial Pacific provide phylogenetic insights into deep-sea Polynoidae (Annelida). Zool J Linn Soc 185:555–635.	no	obligatory	Meg_Perlophiura	Mac	carnivore		Mac_Prionospio	Jumars, PA, Dorgan, KM, Lindsay, SM (2015) Diet of worms emended. An update of polychaete feeding guilds, Ann Rev Mar Sci 7:497–520.
Annelida		Polychaeta	Errantia		Phyllodocida				Polynoidae		Abyssarya	Abyssarya acus		Mac_Abyssarya	Bonifácio P, Menot L (2019) New genera and species from the Equatorial Pacific provide phylogenetic insights into deep-sea Polynoidae (Annelida). Zool J Linn Soc 185:555–635.	no	obligatory	Meg_Perlophiura	Mac	carnivore		Mac_Procampylaspis	Jumars, PA, Dorgan, KM, Lindsay, SM (2015) Diet of worms emended. An update of polychaete feeding guilds, Ann Rev Mar Sci 7:497–520.
Annelida		Polychaeta	Errantia		Phyllodocida				Polynoidae		Abyssarya	Abyssarya acus		Mac_Abyssarya	Bonifácio P, Menot L (2019) New genera and species from the Equatorial Pacific provide phylogenetic insights into deep-sea Polynoidae (Annelida). Zool J Linn Soc 185:555–635.	no	obligatory	Meg_Perlophiura	Mac	carnivore		Mac_Prochaetodermatidae	Jumars, PA, Dorgan, KM, Lindsay, SM (2015) Diet of worms emended. An update of polychaete feeding guilds, Ann Rev Mar Sci 7:497–520.
Annelida		Polychaeta	Errantia		Phyllodocida				Polynoidae		Abyssarya	Abyssarya acus		Mac_Abyssarya	Bonifácio P, Menot L (2019) New genera and species from the Equatorial Pacific provide phylogenetic insights into deep-sea Polynoidae (Annelida). Zool J Linn Soc 185:555–635.	no	obligatory	Meg_Perlophiura	Mac	carnivore		Mac_Prochelator	Jumars, PA, Dorgan, KM, Lindsay, SM (2015) Diet of worms emended. An update of polychaete feeding guilds, Ann Rev Mar Sci 7:497–520.
Annelida		Polychaeta	Errantia		Phyllodocida				Polynoidae		Abyssarya	Abyssarya acus		Mac_Abyssarya	Bonifácio P, Menot L (2019) New genera and species from the Equatorial Pacific provide phylogenetic insights into deep-sea Polynoidae (Annelida). Zool J Linn Soc 185:555–635.	no	obligatory	Meg_Perlophiura	Mac	carnivore		Mac_Progoniada	Jumars, PA, Dorgan, KM, Lindsay, SM (2015) Diet of worms emended. An update of polychaete feeding guilds, Ann Rev Mar Sci 7:497–520.
Annelida		Polychaeta	Errantia		Phyllodocida				Polynoidae		Abyssarya	Abyssarya acus		Mac_Abyssarya	Bonifácio P, Menot L (2019) New genera and species from the Equatorial Pacific provide phylogenetic insights into deep-sea Polynoidae (Annelida). Zool J Linn Soc 185:555–635.	no	obligatory	Meg_Perlophiura	Mac	carnivore		Mac_Protobotellina	Jumars, PA, Dorgan, KM, Lindsay, SM (2015) Diet of worms emended. An update of polychaete feeding guilds, Ann Rev Mar Sci 7:497–520.
Annelida		Polychaeta	Errantia		Phyllodocida				Polynoidae		Abyssarya	Abyssarya acus		Mac_Abyssarya	Bonifácio P, Menot L (2019) New genera and species from the Equatorial Pacific provide phylogenetic insights into deep-sea Polynoidae (Annelida). Zool J Linn Soc 185:555–635.	no	obligatory	Meg_Perlophiura	Mac	carnivore		Mac_Protomystides	Jumars, PA, Dorgan, KM, Lindsay, SM (2015) Diet of worms emended. An update of polychaete feeding guilds, Ann Rev Mar Sci 7:497–520.
Annelida		Polychaeta	Errantia		Phyllodocida				Polynoidae		Abyssarya	Abyssarya acus		Mac_Abyssarya	Bonifácio P, Menot L (2019) New genera and species from the Equatorial Pacific provide phylogenetic insights into deep-sea Polynoidae (Annelida). Zool J Linn Soc 185:555–635.	no	obligatory	Meg_Perlophiura	Mac	carnivore		Mac_Pruvotinidae	Jumars, PA, Dorgan, KM, Lindsay, SM (2015) Diet of worms emended. An update of polychaete feeding guilds, Ann Rev Mar Sci 7:497–520.
Annelida		Polychaeta	Errantia		Phyllodocida				Polynoidae		Abyssarya	Abyssarya acus		Mac_Abyssarya	Bonifácio P, Menot L (2019) New genera and species from the Equatorial Pacific provide phylogenetic insights into deep-sea Polynoidae (Annelida). Zool J Linn Soc 185:555–635.	no	obligatory	Meg_Perlophiura	Mac	carnivore		Mac_Psammina	Jumars, PA, Dorgan, KM, Lindsay, SM (2015) Diet of worms emended. An update of polychaete feeding guilds, Ann Rev Mar Sci 7:497–520.
Annelida		Polychaeta	Errantia		Phyllodocida				Polynoidae		Abyssarya	Abyssarya acus		Mac_Abyssarya	Bonifácio P, Menot L (2019) New genera and species from the Equatorial Pacific provide phylogenetic insights into deep-sea Polynoidae (Annelida). Zool J Linn Soc 185:555–635.	no	obligatory	Meg_Perlophiura	Mac	carnivore		Mac_Psammotodendron indivisum-like	Jumars, PA, Dorgan, KM, Lindsay, SM (2015) Diet of worms emended. An update of polychaete feeding guilds, Ann Rev Mar Sci 7:497–520.
Annelida		Polychaeta	Errantia		Phyllodocida				Polynoidae		Abyssarya	Abyssarya acus		Mac_Abyssarya	Bonifácio P, Menot L (2019) New genera and species from the Equatorial Pacific provide phylogenetic insights into deep-sea Polynoidae (Annelida). Zool J Linn Soc 185:555–635.	no	obligatory	Meg_Perlophiura	Mac	carnivore		Mac_Pseudodysponetus	Jumars, PA, Dorgan, KM, Lindsay, SM (2015) Diet of worms emended. An update of polychaete feeding guilds, Ann Rev Mar Sci 7:497–520.
Annelida		Polychaeta	Errantia		Phyllodocida				Polynoidae		Abyssarya	Abyssarya acus		Mac_Abyssarya	Bonifácio P, Menot L (2019) New genera and species from the Equatorial Pacific provide phylogenetic insights into deep-sea Polynoidae (Annelida). Zool J Linn Soc 185:555–635.	no	obligatory	Meg_Perlophiura	Mac	carnivore		Mac_Pseudoleiocapitella	Jumars, PA, Dorgan, KM, Lindsay, SM (2015) Diet of worms emended. An update of polychaete feeding guilds, Ann Rev Mar Sci 7:497–520.
Annelida		Polychaeta	Errantia		Phyllodocida				Polynoidae		Abyssarya	Abyssarya acus		Mac_Abyssarya	Bonifácio P, Menot L (2019) New genera and species from the Equatorial Pacific provide phylogenetic insights into deep-sea Polynoidae (Annelida). Zool J Linn Soc 185:555–635.	no	obligatory	Meg_Perlophiura	Mac	carnivore		Mac_Pseudomystides	Jumars, PA, Dorgan, KM, Lindsay, SM (2015) Diet of worms emended. An update of polychaete feeding guilds, Ann Rev Mar Sci 7:497–520.
Annelida		Polychaeta	Errantia		Phyllodocida				Polynoidae		Abyssarya	Abyssarya acus		Mac_Abyssarya	Bonifácio P, Menot L (2019) New genera and species from the Equatorial Pacific provide phylogenetic insights into deep-sea Polynoidae (Annelida). Zool J Linn Soc 185:555–635.	no	obligatory	Meg_Perlophiura	Mac	carnivore		Mac_Pseudoparatanais	Jumars, PA, Dorgan, KM, Lindsay, SM (2015) Diet of worms emended. An update of polychaete feeding guilds, Ann Rev Mar Sci 7:497–520.
Annelida		Polychaeta	Errantia		Phyllodocida				Polynoidae		Abyssarya	Abyssarya acus		Mac_Abyssarya	Bonifácio P, Menot L (2019) New genera and species from the Equatorial Pacific provide phylogenetic insights into deep-sea Polynoidae (Annelida). Zool J Linn Soc 185:555–635.	no	obligatory	Meg_Perlophiura	Mac	carnivore		Mac_Pseudoscalibregma	Jumars, PA, Dorgan, KM, Lindsay, SM (2015) Diet of worms emended. An update of polychaete feeding guilds, Ann Rev Mar Sci 7:497–520.
Annelida		Polychaeta	Errantia		Phyllodocida				Polynoidae		Abyssarya	Abyssarya acus		Mac_Abyssarya	Bonifácio P, Menot L (2019) New genera and species from the Equatorial Pacific provide phylogenetic insights into deep-sea Polynoidae (Annelida). Zool J Linn Soc 185:555–635.	no	obligatory	Meg_Perlophiura	Mac	carnivore		Mac_Pseudotachidius	Jumars, PA, Dorgan, KM, Lindsay, SM (2015) Diet of worms emended. An update of polychaete feeding guilds, Ann Rev Mar Sci 7:497–520.
Annelida		Polychaeta	Errantia		Phyllodocida				Polynoidae		Abyssarya	Abyssarya acus		Mac_Abyssarya	Bonifácio P, Menot L (2019) New genera and species from the Equatorial Pacific provide phylogenetic insights into deep-sea Polynoidae (Annelida). Zool J Linn Soc 185:555–635.	no	obligatory	Meg_Perlophiura	Mac	carnivore		Mac_Pseudotanais	Jumars, PA, Dorgan, KM, Lindsay, SM (2015) Diet of worms emended. An update of polychaete feeding guilds, Ann Rev Mar Sci 7:497–520.
Annelida		Polychaeta	Errantia		Phyllodocida				Polynoidae		Abyssarya	Abyssarya acus		Mac_Abyssarya	Bonifácio P, Menot L (2019) New genera and species from the Equatorial Pacific provide phylogenetic insights into deep-sea Polynoidae (Annelida). Zool J Linn Soc 185:555–635.	no	obligatory	Meg_Perlophiura	Mac	carnivore		Mac_Pseudowebbinella	Jumars, PA, Dorgan, KM, Lindsay, SM (2015) Diet of worms emended. An update of polychaete feeding guilds, Ann Rev Mar Sci 7:497–520.
Annelida		Polychaeta	Errantia		Phyllodocida				Polynoidae		Abyssarya	Abyssarya acus		Mac_Abyssarya	Bonifácio P, Menot L (2019) New genera and species from the Equatorial Pacific provide phylogenetic insights into deep-sea Polynoidae (Annelida). Zool J Linn Soc 185:555–635.	no	obligatory	Meg_Perlophiura	Mac	carnivore		Mac_Pteropoda	Jumars, PA, Dorgan, KM, Lindsay, SM (2015) Diet of worms emended. An update of polychaete feeding guilds, Ann Rev Mar Sci 7:497–520.
Annelida		Polychaeta	Errantia		Phyllodocida				Polynoidae		Abyssarya	Abyssarya acus		Mac_Abyssarya	Bonifácio P, Menot L (2019) New genera and species from the Equatorial Pacific provide phylogenetic insights into deep-sea Polynoidae (Annelida). Zool J Linn Soc 185:555–635.	no	obligatory	Meg_Perlophiura	Mac	carnivore		Mac_Pycnogonida	Jumars, PA, Dorgan, KM, Lindsay, SM (2015) Diet of worms emended. An update of polychaete feeding guilds, Ann Rev Mar Sci 7:497–520.
Annelida		Polychaeta	Errantia		Phyllodocida				Polynoidae		Abyssarya	Abyssarya acus		Mac_Abyssarya	Bonifácio P, Menot L (2019) New genera and species from the Equatorial Pacific provide phylogenetic insights into deep-sea Polynoidae (Annelida). Zool J Linn Soc 185:555–635.	no	obligatory	Meg_Perlophiura	Mac	carnivore		Mac_Pyrgo	Jumars, PA, Dorgan, KM, Lindsay, SM (2015) Diet of worms emended. An update of polychaete feeding guilds, Ann Rev Mar Sci 7:497–520.
Annelida		Polychaeta	Errantia		Phyllodocida				Polynoidae		Abyssarya	Abyssarya acus		Mac_Abyssarya	Bonifácio P, Menot L (2019) New genera and species from the Equatorial Pacific provide phylogenetic insights into deep-sea Polynoidae (Annelida). Zool J Linn Soc 185:555–635.	no	obligatory	Meg_Perlophiura	Mac	carnivore		Mac_Questa	Jumars, PA, Dorgan, KM, Lindsay, SM (2015) Diet of worms emended. An update of polychaete feeding guilds, Ann Rev Mar Sci 7:497–520.
Annelida		Polychaeta	Errantia		Phyllodocida				Polynoidae		Abyssarya	Abyssarya acus		Mac_Abyssarya	Bonifácio P, Menot L (2019) New genera and species from the Equatorial Pacific provide phylogenetic insights into deep-sea Polynoidae (Annelida). Zool J Linn Soc 185:555–635.	no	obligatory	Meg_Perlophiura	Mac	carnivore		Mac_Quinqueloculina	Jumars, PA, Dorgan, KM, Lindsay, SM (2015) Diet of worms emended. An update of polychaete feeding guilds, Ann Rev Mar Sci 7:497–520.
Annelida		Polychaeta	Errantia		Phyllodocida				Polynoidae		Abyssarya	Abyssarya acus		Mac_Abyssarya	Bonifácio P, Menot L (2019) New genera and species from the Equatorial Pacific provide phylogenetic insights into deep-sea Polynoidae (Annelida). Zool J Linn Soc 185:555–635.	no	obligatory	Meg_Perlophiura	Mac	carnivore		Mac_Quinqueloculina-like	Jumars, PA, Dorgan, KM, Lindsay, SM (2015) Diet of worms emended. An update of polychaete feeding guilds, Ann Rev Mar Sci 7:497–520.
Annelida		Polychaeta	Errantia		Phyllodocida				Polynoidae		Abyssarya	Abyssarya acus		Mac_Abyssarya	Bonifácio P, Menot L (2019) New genera and species from the Equatorial Pacific provide phylogenetic insights into deep-sea Polynoidae (Annelida). Zool J Linn Soc 185:555–635.	no	obligatory	Meg_Perlophiura	Mac	carnivore		Mac_Rallocytus	Jumars, PA, Dorgan, KM, Lindsay, SM (2015) Diet of worms emended. An update of polychaete feeding guilds, Ann Rev Mar Sci 7:497–520.
Annelida		Polychaeta	Errantia		Phyllodocida				Polynoidae		Abyssarya	Abyssarya acus		Mac_Abyssarya	Bonifácio P, Menot L (2019) New genera and species from the Equatorial Pacific provide phylogenetic insights into deep-sea Polynoidae (Annelida). Zool J Linn Soc 185:555–635.	no	obligatory	Meg_Perlophiura	Mac	carnivore		Mac_Rapaniscus	Jumars, PA, Dorgan, KM, Lindsay, SM (2015) Diet of worms emended. An update of polychaete feeding guilds, Ann Rev Mar Sci 7:497–520.
Annelida		Polychaeta	Errantia		Phyllodocida				Polynoidae		Abyssarya	Abyssarya acus		Mac_Abyssarya	Bonifácio P, Menot L (2019) New genera and species from the Equatorial Pacific provide phylogenetic insights into deep-sea Polynoidae (Annelida). Zool J Linn Soc 185:555–635.	no	obligatory	Meg_Perlophiura	Mac	carnivore		Mac_Raxifabia	Jumars, PA, Dorgan, KM, Lindsay, SM (2015) Diet of worms emended. An update of polychaete feeding guilds, Ann Rev Mar Sci 7:497–520.
Annelida		Polychaeta	Errantia		Phyllodocida				Polynoidae		Abyssarya	Abyssarya acus		Mac_Abyssarya	Bonifácio P, Menot L (2019) New genera and species from the Equatorial Pacific provide phylogenetic insights into deep-sea Polynoidae (Annelida). Zool J Linn Soc 185:555–635.	no	obligatory	Meg_Perlophiura	Mac	carnivore		Mac_Rectisura	Jumars, PA, Dorgan, KM, Lindsay, SM (2015) Diet of worms emended. An update of polychaete feeding guilds, Ann Rev Mar Sci 7:497–520.
Annelida		Polychaeta	Errantia		Phyllodocida				Polynoidae		Abyssarya	Abyssarya acus		Mac_Abyssarya	Bonifácio P, Menot L (2019) New genera and species from the Equatorial Pacific provide phylogenetic insights into deep-sea Polynoidae (Annelida). Zool J Linn Soc 185:555–635.	no	obligatory	Meg_Perlophiura	Mac	carnivore		Mac_Regabellator	Jumars, PA, Dorgan, KM, Lindsay, SM (2015) Diet of worms emended. An update of polychaete feeding guilds, Ann Rev Mar Sci 7:497–520.
Annelida		Polychaeta	Errantia		Phyllodocida				Polynoidae		Abyssarya	Abyssarya acus		Mac_Abyssarya	Bonifácio P, Menot L (2019) New genera and species from the Equatorial Pacific provide phylogenetic insights into deep-sea Polynoidae (Annelida). Zool J Linn Soc 185:555–635.	no	obligatory	Meg_Perlophiura	Mac	carnivore		Mac_Reophax	Jumars, PA, Dorgan, KM, Lindsay, SM (2015) Diet of worms emended. An update of polychaete feeding guilds, Ann Rev Mar Sci 7:497–520.
Annelida		Polychaeta	Errantia		Phyllodocida				Polynoidae		Abyssarya	Abyssarya acus		Mac_Abyssarya	Bonifácio P, Menot L (2019) New genera and species from the Equatorial Pacific provide phylogenetic insights into deep-sea Polynoidae (Annelida). Zool J Linn Soc 185:555–635.	no	obligatory	Meg_Perlophiura	Mac	carnivore		Mac_Reticulum	Jumars, PA, Dorgan, KM, Lindsay, SM (2015) Diet of worms emended. An update of polychaete feeding guilds, Ann Rev Mar Sci 7:497–520.
Annelida		Polychaeta	Errantia		Phyllodocida				Polynoidae		Abyssarya	Abyssarya acus		Mac_Abyssarya	Bonifácio P, Menot L (2019) New genera and species from the Equatorial Pacific provide phylogenetic insights into deep-sea Polynoidae (Annelida). Zool J Linn Soc 185:555–635.	no	obligatory	Meg_Perlophiura	Mac	carnivore		Mac_Rhabdammina	Jumars, PA, Dorgan, KM, Lindsay, SM (2015) Diet of worms emended. An update of polychaete feeding guilds, Ann Rev Mar Sci 7:497–520.
Annelida		Polychaeta	Errantia		Phyllodocida				Polynoidae		Abyssarya	Abyssarya acus		Mac_Abyssarya	Bonifácio P, Menot L (2019) New genera and species from the Equatorial Pacific provide phylogenetic insights into deep-sea Polynoidae (Annelida). Zool J Linn Soc 185:555–635.	no	obligatory	Meg_Perlophiura	Mac	carnivore		Mac_Rhodine	Jumars, PA, Dorgan, KM, Lindsay, SM (2015) Diet of worms emended. An update of polychaete feeding guilds, Ann Rev Mar Sci 7:497–520.
Annelida		Polychaeta	Errantia		Phyllodocida				Polynoidae		Abyssarya	Abyssarya acus		Mac_Abyssarya	Bonifácio P, Menot L (2019) New genera and species from the Equatorial Pacific provide phylogenetic insights into deep-sea Polynoidae (Annelida). Zool J Linn Soc 185:555–635.	no	obligatory	Meg_Perlophiura	Mac	carnivore		Mac_Robustochelia	Jumars, PA, Dorgan, KM, Lindsay, SM (2015) Diet of worms emended. An update of polychaete feeding guilds, Ann Rev Mar Sci 7:497–520.
Annelida		Polychaeta	Errantia		Phyllodocida				Polynoidae		Abyssarya	Abyssarya acus		Mac_Abyssarya	Bonifácio P, Menot L (2019) New genera and species from the Equatorial Pacific provide phylogenetic insights into deep-sea Polynoidae (Annelida). Zool J Linn Soc 185:555–635.	no	obligatory	Meg_Perlophiura	Mac	carnivore		Mac_Rullierinereis	Jumars, PA, Dorgan, KM, Lindsay, SM (2015) Diet of worms emended. An update of polychaete feeding guilds, Ann Rev Mar Sci 7:497–520.
Annelida		Polychaeta	Errantia		Phyllodocida				Polynoidae		Abyssarya	Abyssarya acus		Mac_Abyssarya	Bonifácio P, Menot L (2019) New genera and species from the Equatorial Pacific provide phylogenetic insights into deep-sea Polynoidae (Annelida). Zool J Linn Soc 185:555–635.	no	obligatory	Meg_Perlophiura	Mac	carnivore		Mac_Saccocamera	Jumars, PA, Dorgan, KM, Lindsay, SM (2015) Diet of worms emended. An update of polychaete feeding guilds, Ann Rev Mar Sci 7:497–520.
Annelida		Polychaeta	Errantia		Phyllodocida				Polynoidae		Abyssarya	Abyssarya acus		Mac_Abyssarya	Bonifácio P, Menot L (2019) New genera and species from the Equatorial Pacific provide phylogenetic insights into deep-sea Polynoidae (Annelida). Zool J Linn Soc 185:555–635.	no	obligatory	Meg_Perlophiura	Mac	carnivore		Mac_Saccorhiza	Jumars, PA, Dorgan, KM, Lindsay, SM (2015) Diet of worms emended. An update of polychaete feeding guilds, Ann Rev Mar Sci 7:497–520.
Annelida		Polychaeta	Errantia		Phyllodocida				Polynoidae		Abyssarya	Abyssarya acus		Mac_Abyssarya	Bonifácio P, Menot L (2019) New genera and species from the Equatorial Pacific provide phylogenetic insights into deep-sea Polynoidae (Annelida). Zool J Linn Soc 185:555–635.	no	obligatory	Meg_Perlophiura	Mac	carnivore		Mac_Scalibregmella	Jumars, PA, Dorgan, KM, Lindsay, SM (2015) Diet of worms emended. An update of polychaete feeding guilds, Ann Rev Mar Sci 7:497–520.
Annelida		Polychaeta	Errantia		Phyllodocida				Polynoidae		Abyssarya	Abyssarya acus		Mac_Abyssarya	Bonifácio P, Menot L (2019) New genera and species from the Equatorial Pacific provide phylogenetic insights into deep-sea Polynoidae (Annelida). Zool J Linn Soc 185:555–635.	no	obligatory	Meg_Perlophiura	Mac	carnivore		Mac_Schizopathidae	Jumars, PA, Dorgan, KM, Lindsay, SM (2015) Diet of worms emended. An update of polychaete feeding guilds, Ann Rev Mar Sci 7:497–520.
Annelida		Polychaeta	Errantia		Phyllodocida				Polynoidae		Abyssarya	Abyssarya acus		Mac_Abyssarya	Bonifácio P, Menot L (2019) New genera and species from the Equatorial Pacific provide phylogenetic insights into deep-sea Polynoidae (Annelida). Zool J Linn Soc 185:555–635.	no	obligatory	Meg_Perlophiura	Mac	carnivore		Mac_Sclerobregma	Jumars, PA, Dorgan, KM, Lindsay, SM (2015) Diet of worms emended. An update of polychaete feeding guilds, Ann Rev Mar Sci 7:497–520.
Annelida		Polychaeta	Errantia		Phyllodocida				Polynoidae		Abyssarya	Abyssarya acus		Mac_Abyssarya	Bonifácio P, Menot L (2019) New genera and species from the Equatorial Pacific provide phylogenetic insights into deep-sea Polynoidae (Annelida). Zool J Linn Soc 185:555–635.	no	obligatory	Meg_Perlophiura	Mac	carnivore		Mac_Scoletoma	Jumars, PA, Dorgan, KM, Lindsay, SM (2015) Diet of worms emended. An update of polychaete feeding guilds, Ann Rev Mar Sci 7:497–520.
Annelida		Polychaeta	Errantia		Phyllodocida				Polynoidae		Abyssarya	Abyssarya acus		Mac_Abyssarya	Bonifácio P, Menot L (2019) New genera and species from the Equatorial Pacific provide phylogenetic insights into deep-sea Polynoidae (Annelida). Zool J Linn Soc 185:555–635.	no	obligatory	Meg_Perlophiura	Mac	carnivore		Mac_Semicytherura	Jumars, PA, Dorgan, KM, Lindsay, SM (2015) Diet of worms emended. An update of polychaete feeding guilds, Ann Rev Mar Sci 7:497–520.
Annelida		Polychaeta	Errantia		Phyllodocida				Polynoidae		Abyssarya	Abyssarya acus		Mac_Abyssarya	Bonifácio P, Menot L (2019) New genera and species from the Equatorial Pacific provide phylogenetic insights into deep-sea Polynoidae (Annelida). Zool J Linn Soc 185:555–635.	no	obligatory	Meg_Perlophiura	Mac	carnivore		Mac_Septuma	Jumars, PA, Dorgan, KM, Lindsay, SM (2015) Diet of worms emended. An update of polychaete feeding guilds, Ann Rev Mar Sci 7:497–520.
Annelida		Polychaeta	Errantia		Phyllodocida				Polynoidae		Abyssarya	Abyssarya acus		Mac_Abyssarya	Bonifácio P, Menot L (2019) New genera and species from the Equatorial Pacific provide phylogenetic insights into deep-sea Polynoidae (Annelida). Zool J Linn Soc 185:555–635.	no	obligatory	Meg_Perlophiura	Mac	carnivore		Mac_Seraphsidae	Jumars, PA, Dorgan, KM, Lindsay, SM (2015) Diet of worms emended. An update of polychaete feeding guilds, Ann Rev Mar Sci 7:497–520.
Annelida		Polychaeta	Errantia		Phyllodocida				Polynoidae		Abyssarya	Abyssarya acus		Mac_Abyssarya	Bonifácio P, Menot L (2019) New genera and species from the Equatorial Pacific provide phylogenetic insights into deep-sea Polynoidae (Annelida). Zool J Linn Soc 185:555–635.	no	obligatory	Meg_Perlophiura	Mac	carnivore		Mac_Siboglinidae	Jumars, PA, Dorgan, KM, Lindsay, SM (2015) Diet of worms emended. An update of polychaete feeding guilds, Ann Rev Mar Sci 7:497–520.
Annelida		Polychaeta	Errantia		Phyllodocida				Polynoidae		Abyssarya	Abyssarya acus		Mac_Abyssarya	Bonifácio P, Menot L (2019) New genera and species from the Equatorial Pacific provide phylogenetic insights into deep-sea Polynoidae (Annelida). Zool J Linn Soc 185:555–635.	no	obligatory	Meg_Perlophiura	Mac	carnivore		Mac_Siphonis	Jumars, PA, Dorgan, KM, Lindsay, SM (2015) Diet of worms emended. An update of polychaete feeding guilds, Ann Rev Mar Sci 7:497–520.
Annelida		Polychaeta	Errantia		Phyllodocida				Polynoidae		Abyssarya	Abyssarya acus		Mac_Abyssarya	Bonifácio P, Menot L (2019) New genera and species from the Equatorial Pacific provide phylogenetic insights into deep-sea Polynoidae (Annelida). Zool J Linn Soc 185:555–635.	no	obligatory	Meg_Perlophiura	Mac	carnivore		Mac_Sipuncula	Jumars, PA, Dorgan, KM, Lindsay, SM (2015) Diet of worms emended. An update of polychaete feeding guilds, Ann Rev Mar Sci 7:497–520.
Annelida		Polychaeta	Errantia		Phyllodocida				Polynoidae		Abyssarya	Abyssarya acus		Mac_Abyssarya	Bonifácio P, Menot L (2019) New genera and species from the Equatorial Pacific provide phylogenetic insights into deep-sea Polynoidae (Annelida). Zool J Linn Soc 185:555–635.	no	obligatory	Meg_Perlophiura	Mac	carnivore		Mac_Sosane	Jumars, PA, Dorgan, KM, Lindsay, SM (2015) Diet of worms emended. An update of polychaete feeding guilds, Ann Rev Mar Sci 7:497–520.
Annelida		Polychaeta	Errantia		Phyllodocida				Polynoidae		Abyssarya	Abyssarya acus		Mac_Abyssarya	Bonifácio P, Menot L (2019) New genera and species from the Equatorial Pacific provide phylogenetic insights into deep-sea Polynoidae (Annelida). Zool J Linn Soc 185:555–635.	no	obligatory	Meg_Perlophiura	Mac	carnivore		Mac_Sphaerephesia	Jumars, PA, Dorgan, KM, Lindsay, SM (2015) Diet of worms emended. An update of polychaete feeding guilds, Ann Rev Mar Sci 7:497–520.
Annelida		Polychaeta	Errantia		Phyllodocida				Polynoidae		Abyssarya	Abyssarya acus		Mac_Abyssarya	Bonifácio P, Menot L (2019) New genera and species from the Equatorial Pacific provide phylogenetic insights into deep-sea Polynoidae (Annelida). Zool J Linn Soc 185:555–635.	no	obligatory	Meg_Perlophiura	Mac	carnivore		Mac_Sphaerodoropsis	Jumars, PA, Dorgan, KM, Lindsay, SM (2015) Diet of worms emended. An update of polychaete feeding guilds, Ann Rev Mar Sci 7:497–520.
Annelida		Polychaeta	Errantia		Phyllodocida				Polynoidae		Abyssarya	Abyssarya acus		Mac_Abyssarya	Bonifácio P, Menot L (2019) New genera and species from the Equatorial Pacific provide phylogenetic insights into deep-sea Polynoidae (Annelida). Zool J Linn Soc 185:555–635.	no	obligatory	Meg_Perlophiura	Mac	carnivore		Mac_Spiophanes	Jumars, PA, Dorgan, KM, Lindsay, SM (2015) Diet of worms emended. An update of polychaete feeding guilds, Ann Rev Mar Sci 7:497–520.
Annelida		Polychaeta	Errantia		Phyllodocida				Polynoidae		Abyssarya	Abyssarya acus		Mac_Abyssarya	Bonifácio P, Menot L (2019) New genera and species from the Equatorial Pacific provide phylogenetic insights into deep-sea Polynoidae (Annelida). Zool J Linn Soc 185:555–635.	no	obligatory	Meg_Perlophiura	Mac	carnivore		Mac_Stenotanais	Jumars, PA, Dorgan, KM, Lindsay, SM (2015) Diet of worms emended. An update of polychaete feeding guilds, Ann Rev Mar Sci 7:497–520.
Annelida		Polychaeta	Errantia		Phyllodocida				Polynoidae		Abyssarya	Abyssarya acus		Mac_Abyssarya	Bonifácio P, Menot L (2019) New genera and species from the Equatorial Pacific provide phylogenetic insights into deep-sea Polynoidae (Annelida). Zool J Linn Soc 185:555–635.	no	obligatory	Meg_Perlophiura	Mac	carnivore		Mac_Stephanoscyphistoma	Jumars, PA, Dorgan, KM, Lindsay, SM (2015) Diet of worms emended. An update of polychaete feeding guilds, Ann Rev Mar Sci 7:497–520.
Annelida		Polychaeta	Errantia		Phyllodocida				Polynoidae		Abyssarya	Abyssarya acus		Mac_Abyssarya	Bonifácio P, Menot L (2019) New genera and species from the Equatorial Pacific provide phylogenetic insights into deep-sea Polynoidae (Annelida). Zool J Linn Soc 185:555–635.	no	obligatory	Meg_Perlophiura	Mac	carnivore		Mac_Storthyngura	Jumars, PA, Dorgan, KM, Lindsay, SM (2015) Diet of worms emended. An update of polychaete feeding guilds, Ann Rev Mar Sci 7:497–520.
Annelida		Polychaeta	Errantia		Phyllodocida				Polynoidae		Abyssarya	Abyssarya acus		Mac_Abyssarya	Bonifácio P, Menot L (2019) New genera and species from the Equatorial Pacific provide phylogenetic insights into deep-sea Polynoidae (Annelida). Zool J Linn Soc 185:555–635.	no	obligatory	Meg_Perlophiura	Mac	carnivore		Mac_Stylomesus	Jumars, PA, Dorgan, KM, Lindsay, SM (2015) Diet of worms emended. An update of polychaete feeding guilds, Ann Rev Mar Sci 7:497–520.
Annelida		Polychaeta	Errantia		Phyllodocida				Polynoidae		Abyssarya	Abyssarya acus		Mac_Abyssarya	Bonifácio P, Menot L (2019) New genera and species from the Equatorial Pacific provide phylogenetic insights into deep-sea Polynoidae (Annelida). Zool J Linn Soc 185:555–635.	no	obligatory	Meg_Perlophiura	Mac	carnivore		Mac_Sugoniscus	Jumars, PA, Dorgan, KM, Lindsay, SM (2015) Diet of worms emended. An update of polychaete feeding guilds, Ann Rev Mar Sci 7:497–520.
Annelida		Polychaeta	Errantia		Phyllodocida				Polynoidae		Abyssarya	Abyssarya acus		Mac_Abyssarya	Bonifácio P, Menot L (2019) New genera and species from the Equatorial Pacific provide phylogenetic insights into deep-sea Polynoidae (Annelida). Zool J Linn Soc 185:555–635.	no	obligatory	Meg_Perlophiura	Mac	carnivore		Mac_Synelmis	Jumars, PA, Dorgan, KM, Lindsay, SM (2015) Diet of worms emended. An update of polychaete feeding guilds, Ann Rev Mar Sci 7:497–520.
Annelida		Polychaeta	Errantia		Phyllodocida				Polynoidae		Abyssarya	Abyssarya acus		Mac_Abyssarya	Bonifácio P, Menot L (2019) New genera and species from the Equatorial Pacific provide phylogenetic insights into deep-sea Polynoidae (Annelida). Zool J Linn Soc 185:555–635.	no	obligatory	Meg_Perlophiura	Mac	carnivore		Mac_Syneurycope	Jumars, PA, Dorgan, KM, Lindsay, SM (2015) Diet of worms emended. An update of polychaete feeding guilds, Ann Rev Mar Sci 7:497–520.
Annelida		Polychaeta	Errantia		Phyllodocida				Polynoidae		Abyssarya	Abyssarya acus		Mac_Abyssarya	Bonifácio P, Menot L (2019) New genera and species from the Equatorial Pacific provide phylogenetic insights into deep-sea Polynoidae (Annelida). Zool J Linn Soc 185:555–635.	no	obligatory	Meg_Perlophiura	Mac	carnivore		Mac_Synopiidae	Jumars, PA, Dorgan, KM, Lindsay, SM (2015) Diet of worms emended. An update of polychaete feeding guilds, Ann Rev Mar Sci 7:497–520.
Annelida		Polychaeta	Errantia		Phyllodocida				Polynoidae		Abyssarya	Abyssarya acus		Mac_Abyssarya	Bonifácio P, Menot L (2019) New genera and species from the Equatorial Pacific provide phylogenetic insights into deep-sea Polynoidae (Annelida). Zool J Linn Soc 185:555–635.	no	obligatory	Meg_Perlophiura	Mac	carnivore		Mac_Syringammina	Jumars, PA, Dorgan, KM, Lindsay, SM (2015) Diet of worms emended. An update of polychaete feeding guilds, Ann Rev Mar Sci 7:497–520.
Annelida		Polychaeta	Errantia		Phyllodocida				Polynoidae		Abyssarya	Abyssarya acus		Mac_Abyssarya	Bonifácio P, Menot L (2019) New genera and species from the Equatorial Pacific provide phylogenetic insights into deep-sea Polynoidae (Annelida). Zool J Linn Soc 185:555–635.	no	obligatory	Meg_Perlophiura	Mac	carnivore		Mac_Tachytrypane	Jumars, PA, Dorgan, KM, Lindsay, SM (2015) Diet of worms emended. An update of polychaete feeding guilds, Ann Rev Mar Sci 7:497–520.
Annelida		Polychaeta	Errantia		Phyllodocida				Polynoidae		Abyssarya	Abyssarya acus		Mac_Abyssarya	Bonifácio P, Menot L (2019) New genera and species from the Equatorial Pacific provide phylogenetic insights into deep-sea Polynoidae (Annelida). Zool J Linn Soc 185:555–635.	no	obligatory	Meg_Perlophiura	Mac	carnivore		Mac_Tanaella	Jumars, PA, Dorgan, KM, Lindsay, SM (2015) Diet of worms emended. An update of polychaete feeding guilds, Ann Rev Mar Sci 7:497–520.
Annelida		Polychaeta	Errantia		Phyllodocida				Polynoidae		Abyssarya	Abyssarya acus		Mac_Abyssarya	Bonifácio P, Menot L (2019) New genera and species from the Equatorial Pacific provide phylogenetic insights into deep-sea Polynoidae (Annelida). Zool J Linn Soc 185:555–635.	no	obligatory	Meg_Perlophiura	Mac	carnivore		Mac_Terebellides	Jumars, PA, Dorgan, KM, Lindsay, SM (2015) Diet of worms emended. An update of polychaete feeding guilds, Ann Rev Mar Sci 7:497–520.
Annelida		Polychaeta	Errantia		Phyllodocida				Polynoidae		Abyssarya	Abyssarya acus		Mac_Abyssarya	Bonifácio P, Menot L (2019) New genera and species from the Equatorial Pacific provide phylogenetic insights into deep-sea Polynoidae (Annelida). Zool J Linn Soc 185:555–635.	no	obligatory	Meg_Perlophiura	Mac	carnivore		Mac_Tetraplaria	Jumars, PA, Dorgan, KM, Lindsay, SM (2015) Diet of worms emended. An update of polychaete feeding guilds, Ann Rev Mar Sci 7:497–520.
Annelida		Polychaeta	Errantia		Phyllodocida				Polynoidae		Abyssarya	Abyssarya acus		Mac_Abyssarya	Bonifácio P, Menot L (2019) New genera and species from the Equatorial Pacific provide phylogenetic insights into deep-sea Polynoidae (Annelida). Zool J Linn Soc 185:555–635.	no	obligatory	Meg_Perlophiura	Mac	carnivore		Mac_Tetreres	Jumars, PA, Dorgan, KM, Lindsay, SM (2015) Diet of worms emended. An update of polychaete feeding guilds, Ann Rev Mar Sci 7:497–520.
Annelida		Polychaeta	Errantia		Phyllodocida				Polynoidae		Abyssarya	Abyssarya acus		Mac_Abyssarya	Bonifácio P, Menot L (2019) New genera and species from the Equatorial Pacific provide phylogenetic insights into deep-sea Polynoidae (Annelida). Zool J Linn Soc 185:555–635.	no	obligatory	Meg_Perlophiura	Mac	carnivore		Mac_Thambema	Jumars, PA, Dorgan, KM, Lindsay, SM (2015) Diet of worms emended. An update of polychaete feeding guilds, Ann Rev Mar Sci 7:497–520.
Annelida		Polychaeta	Errantia		Phyllodocida				Polynoidae		Abyssarya	Abyssarya acus		Mac_Abyssarya	Bonifácio P, Menot L (2019) New genera and species from the Equatorial Pacific provide phylogenetic insights into deep-sea Polynoidae (Annelida). Zool J Linn Soc 185:555–635.	no	obligatory	Meg_Perlophiura	Mac	carnivore		Mac_Tharyx	Jumars, PA, Dorgan, KM, Lindsay, SM (2015) Diet of worms emended. An update of polychaete feeding guilds, Ann Rev Mar Sci 7:497–520.
Annelida		Polychaeta	Errantia		Phyllodocida				Polynoidae		Abyssarya	Abyssarya acus		Mac_Abyssarya	Bonifácio P, Menot L (2019) New genera and species from the Equatorial Pacific provide phylogenetic insights into deep-sea Polynoidae (Annelida). Zool J Linn Soc 185:555–635.	no	obligatory	Meg_Perlophiura	Mac	carnivore		Mac_Thaumastasoma	Jumars, PA, Dorgan, KM, Lindsay, SM (2015) Diet of worms emended. An update of polychaete feeding guilds, Ann Rev Mar Sci 7:497–520.
Annelida		Polychaeta	Errantia		Phyllodocida				Polynoidae		Abyssarya	Abyssarya acus		Mac_Abyssarya	Bonifácio P, Menot L (2019) New genera and species from the Equatorial Pacific provide phylogenetic insights into deep-sea Polynoidae (Annelida). Zool J Linn Soc 185:555–635.	no	obligatory	Meg_Perlophiura	Mac	carnivore		Mac_Tholosina	Jumars, PA, Dorgan, KM, Lindsay, SM (2015) Diet of worms emended. An update of polychaete feeding guilds, Ann Rev Mar Sci 7:497–520.
Annelida		Polychaeta	Errantia		Phyllodocida				Polynoidae		Abyssarya	Abyssarya acus		Mac_Abyssarya	Bonifácio P, Menot L (2019) New genera and species from the Equatorial Pacific provide phylogenetic insights into deep-sea Polynoidae (Annelida). Zool J Linn Soc 185:555–635.	no	obligatory	Meg_Perlophiura	Mac	carnivore		Mac_Tholosina-like	Jumars, PA, Dorgan, KM, Lindsay, SM (2015) Diet of worms emended. An update of polychaete feeding guilds, Ann Rev Mar Sci 7:497–520.
Annelida		Polychaeta	Errantia		Phyllodocida				Polynoidae		Abyssarya	Abyssarya acus		Mac_Abyssarya	Bonifácio P, Menot L (2019) New genera and species from the Equatorial Pacific provide phylogenetic insights into deep-sea Polynoidae (Annelida). Zool J Linn Soc 185:555–635.	no	obligatory	Meg_Perlophiura	Mac	carnivore		Mac_Thorkelius	Jumars, PA, Dorgan, KM, Lindsay, SM (2015) Diet of worms emended. An update of polychaete feeding guilds, Ann Rev Mar Sci 7:497–520.
Annelida		Polychaeta	Errantia		Phyllodocida				Polynoidae		Abyssarya	Abyssarya acus		Mac_Abyssarya	Bonifácio P, Menot L (2019) New genera and species from the Equatorial Pacific provide phylogenetic insights into deep-sea Polynoidae (Annelida). Zool J Linn Soc 185:555–635.	no	obligatory	Meg_Perlophiura	Mac	carnivore		Mac_Thurammina	Jumars, PA, Dorgan, KM, Lindsay, SM (2015) Diet of worms emended. An update of polychaete feeding guilds, Ann Rev Mar Sci 7:497–520.
Annelida		Polychaeta	Errantia		Phyllodocida				Polynoidae		Abyssarya	Abyssarya acus		Mac_Abyssarya	Bonifácio P, Menot L (2019) New genera and species from the Equatorial Pacific provide phylogenetic insights into deep-sea Polynoidae (Annelida). Zool J Linn Soc 185:555–635.	no	obligatory	Meg_Perlophiura	Mac	carnivore		Mac_Thurammina-like	Jumars, PA, Dorgan, KM, Lindsay, SM (2015) Diet of worms emended. An update of polychaete feeding guilds, Ann Rev Mar Sci 7:497–520.
Annelida		Polychaeta	Errantia		Phyllodocida				Polynoidae		Abyssarya	Abyssarya acus		Mac_Abyssarya	Bonifácio P, Menot L (2019) New genera and species from the Equatorial Pacific provide phylogenetic insights into deep-sea Polynoidae (Annelida). Zool J Linn Soc 185:555–635.	no	obligatory	Meg_Perlophiura	Mac	carnivore		Mac_Thyasira	Jumars, PA, Dorgan, KM, Lindsay, SM (2015) Diet of worms emended. An update of polychaete feeding guilds, Ann Rev Mar Sci 7:497–520.
Annelida		Polychaeta	Errantia		Phyllodocida				Polynoidae		Abyssarya	Abyssarya acus		Mac_Abyssarya	Bonifácio P, Menot L (2019) New genera and species from the Equatorial Pacific provide phylogenetic insights into deep-sea Polynoidae (Annelida). Zool J Linn Soc 185:555–635.	no	obligatory	Meg_Perlophiura	Mac	carnivore		Mac_Thylakogaster	Jumars, PA, Dorgan, KM, Lindsay, SM (2015) Diet of worms emended. An update of polychaete feeding guilds, Ann Rev Mar Sci 7:497–520.
Annelida		Polychaeta	Errantia		Phyllodocida				Polynoidae		Abyssarya	Abyssarya acus		Mac_Abyssarya	Bonifácio P, Menot L (2019) New genera and species from the Equatorial Pacific provide phylogenetic insights into deep-sea Polynoidae (Annelida). Zool J Linn Soc 185:555–635.	no	obligatory	Meg_Perlophiura	Mac	carnivore		Mac_Tolypammina	Jumars, PA, Dorgan, KM, Lindsay, SM (2015) Diet of worms emended. An update of polychaete feeding guilds, Ann Rev Mar Sci 7:497–520.
Annelida		Polychaeta	Errantia		Phyllodocida				Polynoidae		Abyssarya	Abyssarya acus		Mac_Abyssarya	Bonifácio P, Menot L (2019) New genera and species from the Equatorial Pacific provide phylogenetic insights into deep-sea Polynoidae (Annelida). Zool J Linn Soc 185:555–635.	no	obligatory	Meg_Perlophiura	Mac	carnivore		Mac_Torquella	Jumars, PA, Dorgan, KM, Lindsay, SM (2015) Diet of worms emended. An update of polychaete feeding guilds, Ann Rev Mar Sci 7:497–520.
Annelida		Polychaeta	Errantia		Phyllodocida				Polynoidae		Abyssarya	Abyssarya acus		Mac_Abyssarya	Bonifácio P, Menot L (2019) New genera and species from the Equatorial Pacific provide phylogenetic insights into deep-sea Polynoidae (Annelida). Zool J Linn Soc 185:555–635.	no	obligatory	Meg_Perlophiura	Mac	carnivore		Mac_Torwolia	Jumars, PA, Dorgan, KM, Lindsay, SM (2015) Diet of worms emended. An update of polychaete feeding guilds, Ann Rev Mar Sci 7:497–520.
Annelida		Polychaeta	Errantia		Phyllodocida				Polynoidae		Abyssarya	Abyssarya acus		Mac_Abyssarya	Bonifácio P, Menot L (2019) New genera and species from the Equatorial Pacific provide phylogenetic insights into deep-sea Polynoidae (Annelida). Zool J Linn Soc 185:555–635.	no	obligatory	Meg_Perlophiura	Mac	carnivore		Mac_Travisia	Jumars, PA, Dorgan, KM, Lindsay, SM (2015) Diet of worms emended. An update of polychaete feeding guilds, Ann Rev Mar Sci 7:497–520.
Annelida		Polychaeta	Errantia		Phyllodocida				Polynoidae		Abyssarya	Abyssarya acus		Mac_Abyssarya	Bonifácio P, Menot L (2019) New genera and species from the Equatorial Pacific provide phylogenetic insights into deep-sea Polynoidae (Annelida). Zool J Linn Soc 185:555–635.	no	obligatory	Meg_Perlophiura	Mac	carnivore		Mac_Trochammina-like	Jumars, PA, Dorgan, KM, Lindsay, SM (2015) Diet of worms emended. An update of polychaete feeding guilds, Ann Rev Mar Sci 7:497–520.
Annelida		Polychaeta	Errantia		Phyllodocida				Polynoidae		Abyssarya	Abyssarya acus		Mac_Abyssarya	Bonifácio P, Menot L (2019) New genera and species from the Equatorial Pacific provide phylogenetic insights into deep-sea Polynoidae (Annelida). Zool J Linn Soc 185:555–635.	no	obligatory	Meg_Perlophiura	Mac	carnivore		Mac_Tumidochelia	Jumars, PA, Dorgan, KM, Lindsay, SM (2015) Diet of worms emended. An update of polychaete feeding guilds, Ann Rev Mar Sci 7:497–520.
Annelida		Polychaeta	Errantia		Phyllodocida				Polynoidae		Abyssarya	Abyssarya acus		Mac_Abyssarya	Bonifácio P, Menot L (2019) New genera and species from the Equatorial Pacific provide phylogenetic insights into deep-sea Polynoidae (Annelida). Zool J Linn Soc 185:555–635.	no	obligatory	Meg_Perlophiura	Mac	carnivore		Mac_Tumidotubus	Jumars, PA, Dorgan, KM, Lindsay, SM (2015) Diet of worms emended. An update of polychaete feeding guilds, Ann Rev Mar Sci 7:497–520.
Annelida		Polychaeta	Errantia		Phyllodocida				Polynoidae		Abyssarya	Abyssarya acus		Mac_Abyssarya	Bonifácio P, Menot L (2019) New genera and species from the Equatorial Pacific provide phylogenetic insights into deep-sea Polynoidae (Annelida). Zool J Linn Soc 185:555–635.	no	obligatory	Meg_Perlophiura	Mac	carnivore		Mac_Typhlotanais	Jumars, PA, Dorgan, KM, Lindsay, SM (2015) Diet of worms emended. An update of polychaete feeding guilds, Ann Rev Mar Sci 7:497–520.
Annelida		Polychaeta	Errantia		Phyllodocida				Polynoidae		Abyssarya	Abyssarya acus		Mac_Abyssarya	Bonifácio P, Menot L (2019) New genera and species from the Equatorial Pacific provide phylogenetic insights into deep-sea Polynoidae (Annelida). Zool J Linn Soc 185:555–635.	no	obligatory	Meg_Perlophiura	Mac	carnivore		Mac_Tytthocope	Jumars, PA, Dorgan, KM, Lindsay, SM (2015) Diet of worms emended. An update of polychaete feeding guilds, Ann Rev Mar Sci 7:497–520.
Annelida		Polychaeta	Errantia		Phyllodocida				Polynoidae		Abyssarya	Abyssarya acus		Mac_Abyssarya	Bonifácio P, Menot L (2019) New genera and species from the Equatorial Pacific provide phylogenetic insights into deep-sea Polynoidae (Annelida). Zool J Linn Soc 185:555–635.	no	obligatory	Meg_Perlophiura	Mac	carnivore		Mac_Urstylis	Jumars, PA, Dorgan, KM, Lindsay, SM (2015) Diet of worms emended. An update of polychaete feeding guilds, Ann Rev Mar Sci 7:497–520.
Annelida		Polychaeta	Errantia		Phyllodocida				Polynoidae		Abyssarya	Abyssarya acus		Mac_Abyssarya	Bonifácio P, Menot L (2019) New genera and species from the Equatorial Pacific provide phylogenetic insights into deep-sea Polynoidae (Annelida). Zool J Linn Soc 185:555–635.	no	obligatory	Meg_Perlophiura	Mac	carnivore		Mac_Valettietta	Jumars, PA, Dorgan, KM, Lindsay, SM (2015) Diet of worms emended. An update of polychaete feeding guilds, Ann Rev Mar Sci 7:497–520.
Annelida		Polychaeta	Errantia		Phyllodocida				Polynoidae		Abyssarya	Abyssarya acus		Mac_Abyssarya	Bonifácio P, Menot L (2019) New genera and species from the Equatorial Pacific provide phylogenetic insights into deep-sea Polynoidae (Annelida). Zool J Linn Soc 185:555–635.	no	obligatory	Meg_Perlophiura	Mac	carnivore		Mac_Veleropilina	Jumars, PA, Dorgan, KM, Lindsay, SM (2015) Diet of worms emended. An update of polychaete feeding guilds, Ann Rev Mar Sci 7:497–520.
Annelida		Polychaeta	Errantia		Phyllodocida				Polynoidae		Abyssarya	Abyssarya acus		Mac_Abyssarya	Bonifácio P, Menot L (2019) New genera and species from the Equatorial Pacific provide phylogenetic insights into deep-sea Polynoidae (Annelida). Zool J Linn Soc 185:555–635.	no	obligatory	Meg_Perlophiura	Mac	carnivore		Mac_Vesicomya	Jumars, PA, Dorgan, KM, Lindsay, SM (2015) Diet of worms emended. An update of polychaete feeding guilds, Ann Rev Mar Sci 7:497–520.
Annelida		Polychaeta	Errantia		Phyllodocida				Polynoidae		Abyssarya	Abyssarya acus		Mac_Abyssarya	Bonifácio P, Menot L (2019) New genera and species from the Equatorial Pacific provide phylogenetic insights into deep-sea Polynoidae (Annelida). Zool J Linn Soc 185:555–635.	no	obligatory	Meg_Perlophiura	Mac	carnivore		Mac_Whoia	Jumars, PA, Dorgan, KM, Lindsay, SM (2015) Diet of worms emended. An update of polychaete feeding guilds, Ann Rev Mar Sci 7:497–520.
Annelida		Polychaeta	Errantia		Phyllodocida				Polynoidae		Abyssarya	Abyssarya acus		Mac_Abyssarya	Bonifácio P, Menot L (2019) New genera and species from the Equatorial Pacific provide phylogenetic insights into deep-sea Polynoidae (Annelida). Zool J Linn Soc 185:555–635.	no	obligatory	Meg_Perlophiura	Mac	carnivore		Mac_Xenophyophorea-like	Jumars, PA, Dorgan, KM, Lindsay, SM (2015) Diet of worms emended. An update of polychaete feeding guilds, Ann Rev Mar Sci 7:497–520.
Annelida		Polychaeta	Errantia		Phyllodocida				Polynoidae		Abyssarya	Abyssarya acus		Mac_Abyssarya	Bonifácio P, Menot L (2019) New genera and species from the Equatorial Pacific provide phylogenetic insights into deep-sea Polynoidae (Annelida). Zool J Linn Soc 185:555–635.	no	obligatory	Meg_Perlophiura	Mac	carnivore		Mac_Xestoleberis	Jumars, PA, Dorgan, KM, Lindsay, SM (2015) Diet of worms emended. An update of polychaete feeding guilds, Ann Rev Mar Sci 7:497–520.
Annelida		Polychaeta	Errantia		Phyllodocida				Polynoidae		Abyssarya	Abyssarya acus		Mac_Abyssarya	Bonifácio P, Menot L (2019) New genera and species from the Equatorial Pacific provide phylogenetic insights into deep-sea Polynoidae (Annelida). Zool J Linn Soc 185:555–635.	no	obligatory	Meg_Perlophiura	Mac	carnivore		Mac_Ymerana	Jumars, PA, Dorgan, KM, Lindsay, SM (2015) Diet of worms emended. An update of polychaete feeding guilds, Ann Rev Mar Sci 7:497–520.
Annelida		Polychaeta	Errantia		Phyllodocida				Polynoidae		Abyssarya	Abyssarya acus		Mac_Abyssarya	Bonifácio P, Menot L (2019) New genera and species from the Equatorial Pacific provide phylogenetic insights into deep-sea Polynoidae (Annelida). Zool J Linn Soc 185:555–635.	no	obligatory	Meg_Perlophiura	Mac	carnivore		Mac_Yodanoe	Jumars, PA, Dorgan, KM, Lindsay, SM (2015) Diet of worms emended. An update of polychaete feeding guilds, Ann Rev Mar Sci 7:497–520.
Annelida		Polychaeta	Errantia		Phyllodocida				Polynoidae		Abyssarya	Abyssarya acus		Mac_Abyssarya	Bonifácio P, Menot L (2019) New genera and species from the Equatorial Pacific provide phylogenetic insights into deep-sea Polynoidae (Annelida). Zool J Linn Soc 185:555–635.	no	obligatory	Meg_Perlophiura	Mac	carnivore		Mac_Yoldiella	Jumars, PA, Dorgan, KM, Lindsay, SM (2015) Diet of worms emended. An update of polychaete feeding guilds, Ann Rev Mar Sci 7:497–520.
Annelida		Polychaeta	Errantia		Phyllodocida				Polynoidae		Abyssarya	Abyssarya acus		Mac_Abyssarya	Bonifácio P, Menot L (2019) New genera and species from the Equatorial Pacific provide phylogenetic insights into deep-sea Polynoidae (Annelida). Zool J Linn Soc 185:555–635.	no	obligatory	Meg_Perlophiura	Mac	carnivore		Mac_Zoidbergus	Jumars, PA, Dorgan, KM, Lindsay, SM (2015) Diet of worms emended. An update of polychaete feeding guilds, Ann Rev Mar Sci 7:497–520.
Annelida		Polychaeta	Errantia		Phyllodocida				Polynoidae		Abyssarya	Abyssarya acus		Mac_Abyssarya	Bonifácio P, Menot L (2019) New genera and species from the Equatorial Pacific provide phylogenetic insights into deep-sea Polynoidae (Annelida). Zool J Linn Soc 185:555–635.	no	obligatory	Meg_Schizopathes	Mac	carnivore		Mac_Ammodiscus	Jumars, PA, Dorgan, KM, Lindsay, SM (2015) Diet of worms emended. An update of polychaete feeding guilds, Ann Rev Mar Sci 7:497–520.
Annelida		Polychaeta	Errantia		Phyllodocida				Polynoidae		Abyssarya	Abyssarya acus		Mac_Abyssarya	Bonifácio P, Menot L (2019) New genera and species from the Equatorial Pacific provide phylogenetic insights into deep-sea Polynoidae (Annelida). Zool J Linn Soc 185:555–635.	no	obligatory	Meg_Sympodium	Mac	carnivore		Mac_Akanthophoreus	Jumars, PA, Dorgan, KM, Lindsay, SM (2015) Diet of worms emended. An update of polychaete feeding guilds, Ann Rev Mar Sci 7:497–520.
Annelida		Polychaeta	Errantia		Phyllodocida				Polynoidae		Abyssarya	Abyssarya acus		Mac_Abyssarya	Bonifácio P, Menot L (2019) New genera and species from the Equatorial Pacific provide phylogenetic insights into deep-sea Polynoidae (Annelida). Zool J Linn Soc 185:555–635.	no	obligatory	Meg_Umbellula	Mac	carnivore		Mac_Ammotrochoides	Jumars, PA, Dorgan, KM, Lindsay, SM (2015) Diet of worms emended. An update of polychaete feeding guilds, Ann Rev Mar Sci 7:497–520.
Annelida		Polychaeta	Errantia		Phyllodocida				Polynoidae		Bathymoorea	Bathymoorea lucasi		Mac_Bathymoorea	Bonifácio P, Menot L (2019) New genera and species from the Equatorial Pacific provide phylogenetic insights into deep-sea Polynoidae (Annelida). Zool J Linn Soc 185:555–635.	no	no		Mac	carnivore		Mac_Abyssarya	Jumars, PA, Dorgan, KM, Lindsay, SM (2015) Diet of worms emended. An update of polychaete feeding guilds, Ann Rev Mar Sci 7:497–520.
Annelida		Polychaeta	Errantia		Phyllodocida				Polynoidae		Bathymoorea	Bathymoorea lucasi		Mac_Bathymoorea	Bonifácio P, Menot L (2019) New genera and species from the Equatorial Pacific provide phylogenetic insights into deep-sea Polynoidae (Annelida). Zool J Linn Soc 185:555–635.	no	no		Mac	carnivore		Mac_Abyssoecia	Jumars, PA, Dorgan, KM, Lindsay, SM (2015) Diet of worms emended. An update of polychaete feeding guilds, Ann Rev Mar Sci 7:497–520.
Annelida		Polychaeta	Errantia		Phyllodocida				Polynoidae		Bathymoorea	Bathymoorea lucasi		Mac_Bathymoorea	Bonifácio P, Menot L (2019) New genera and species from the Equatorial Pacific provide phylogenetic insights into deep-sea Polynoidae (Annelida). Zool J Linn Soc 185:555–635.	no	no		Mac	carnivore		Mac_Abyssorchomene	Jumars, PA, Dorgan, KM, Lindsay, SM (2015) Diet of worms emended. An update of polychaete feeding guilds, Ann Rev Mar Sci 7:497–520.
Annelida		Polychaeta	Errantia		Phyllodocida				Polynoidae		Bathymoorea	Bathymoorea lucasi		Mac_Bathymoorea	Bonifácio P, Menot L (2019) New genera and species from the Equatorial Pacific provide phylogenetic insights into deep-sea Polynoidae (Annelida). Zool J Linn Soc 185:555–635.	no	no		Mac	carnivore		Mac_Acanthocope	Jumars, PA, Dorgan, KM, Lindsay, SM (2015) Diet of worms emended. An update of polychaete feeding guilds, Ann Rev Mar Sci 7:497–520.
Annelida		Polychaeta	Errantia		Phyllodocida				Polynoidae		Bathymoorea	Bathymoorea lucasi		Mac_Bathymoorea	Bonifácio P, Menot L (2019) New genera and species from the Equatorial Pacific provide phylogenetic insights into deep-sea Polynoidae (Annelida). Zool J Linn Soc 185:555–635.	no	no		Mac	carnivore		Mac_Acanthomeniidae	Jumars, PA, Dorgan, KM, Lindsay, SM (2015) Diet of worms emended. An update of polychaete feeding guilds, Ann Rev Mar Sci 7:497–520.
Annelida		Polychaeta	Errantia		Phyllodocida				Polynoidae		Bathymoorea	Bathymoorea lucasi		Mac_Bathymoorea	Bonifácio P, Menot L (2019) New genera and species from the Equatorial Pacific provide phylogenetic insights into deep-sea Polynoidae (Annelida). Zool J Linn Soc 185:555–635.	no	no		Mac	carnivore		Mac_Acari	Jumars, PA, Dorgan, KM, Lindsay, SM (2015) Diet of worms emended. An update of polychaete feeding guilds, Ann Rev Mar Sci 7:497–520.
Annelida		Polychaeta	Errantia		Phyllodocida				Polynoidae		Bathymoorea	Bathymoorea lucasi		Mac_Bathymoorea	Bonifácio P, Menot L (2019) New genera and species from the Equatorial Pacific provide phylogenetic insights into deep-sea Polynoidae (Annelida). Zool J Linn Soc 185:555–635.	no	no		Mac	carnivore		Mac_Agathotanais	Jumars, PA, Dorgan, KM, Lindsay, SM (2015) Diet of worms emended. An update of polychaete feeding guilds, Ann Rev Mar Sci 7:497–520.
Annelida		Polychaeta	Errantia		Phyllodocida				Polynoidae		Bathymoorea	Bathymoorea lucasi		Mac_Bathymoorea	Bonifácio P, Menot L (2019) New genera and species from the Equatorial Pacific provide phylogenetic insights into deep-sea Polynoidae (Annelida). Zool J Linn Soc 185:555–635.	no	no		Mac	carnivore		Mac_Aglaophamus	Jumars, PA, Dorgan, KM, Lindsay, SM (2015) Diet of worms emended. An update of polychaete feeding guilds, Ann Rev Mar Sci 7:497–520.
Annelida		Polychaeta	Errantia		Phyllodocida				Polynoidae		Bathymoorea	Bathymoorea lucasi		Mac_Bathymoorea	Bonifácio P, Menot L (2019) New genera and species from the Equatorial Pacific provide phylogenetic insights into deep-sea Polynoidae (Annelida). Zool J Linn Soc 185:555–635.	no	no		Mac	carnivore		Mac_Akanthophoreus	Jumars, PA, Dorgan, KM, Lindsay, SM (2015) Diet of worms emended. An update of polychaete feeding guilds, Ann Rev Mar Sci 7:497–520.
Annelida		Polychaeta	Errantia		Phyllodocida				Polynoidae		Bathymoorea	Bathymoorea lucasi		Mac_Bathymoorea	Bonifácio P, Menot L (2019) New genera and species from the Equatorial Pacific provide phylogenetic insights into deep-sea Polynoidae (Annelida). Zool J Linn Soc 185:555–635.	no	no		Mac	carnivore		Mac_Alciopina	Jumars, PA, Dorgan, KM, Lindsay, SM (2015) Diet of worms emended. An update of polychaete feeding guilds, Ann Rev Mar Sci 7:497–520.
Annelida		Polychaeta	Errantia		Phyllodocida				Polynoidae		Bathymoorea	Bathymoorea lucasi		Mac_Bathymoorea	Bonifácio P, Menot L (2019) New genera and species from the Equatorial Pacific provide phylogenetic insights into deep-sea Polynoidae (Annelida). Zool J Linn Soc 185:555–635.	no	no		Mac	carnivore		Mac_Allogromiidae	Jumars, PA, Dorgan, KM, Lindsay, SM (2015) Diet of worms emended. An update of polychaete feeding guilds, Ann Rev Mar Sci 7:497–520.
Annelida		Polychaeta	Errantia		Phyllodocida				Polynoidae		Bathymoorea	Bathymoorea lucasi		Mac_Bathymoorea	Bonifácio P, Menot L (2019) New genera and species from the Equatorial Pacific provide phylogenetic insights into deep-sea Polynoidae (Annelida). Zool J Linn Soc 185:555–635.	no	no		Mac	carnivore		Mac_Alyonushka	Jumars, PA, Dorgan, KM, Lindsay, SM (2015) Diet of worms emended. An update of polychaete feeding guilds, Ann Rev Mar Sci 7:497–520.
Annelida		Polychaeta	Errantia		Phyllodocida				Polynoidae		Bathymoorea	Bathymoorea lucasi		Mac_Bathymoorea	Bonifácio P, Menot L (2019) New genera and species from the Equatorial Pacific provide phylogenetic insights into deep-sea Polynoidae (Annelida). Zool J Linn Soc 185:555–635.	no	no		Mac	carnivore		Mac_Ammobicides-like	Jumars, PA, Dorgan, KM, Lindsay, SM (2015) Diet of worms emended. An update of polychaete feeding guilds, Ann Rev Mar Sci 7:497–520.
Annelida		Polychaeta	Errantia		Phyllodocida				Polynoidae		Bathymoorea	Bathymoorea lucasi		Mac_Bathymoorea	Bonifácio P, Menot L (2019) New genera and species from the Equatorial Pacific provide phylogenetic insights into deep-sea Polynoidae (Annelida). Zool J Linn Soc 185:555–635.	no	no		Mac	carnivore		Mac_Ammodiscacea	Jumars, PA, Dorgan, KM, Lindsay, SM (2015) Diet of worms emended. An update of polychaete feeding guilds, Ann Rev Mar Sci 7:497–520.
Annelida		Polychaeta	Errantia		Phyllodocida				Polynoidae		Bathymoorea	Bathymoorea lucasi		Mac_Bathymoorea	Bonifácio P, Menot L (2019) New genera and species from the Equatorial Pacific provide phylogenetic insights into deep-sea Polynoidae (Annelida). Zool J Linn Soc 185:555–635.	no	no		Mac	carnivore		Mac_Ammodiscus	Jumars, PA, Dorgan, KM, Lindsay, SM (2015) Diet of worms emended. An update of polychaete feeding guilds, Ann Rev Mar Sci 7:497–520.
Annelida		Polychaeta	Errantia		Phyllodocida				Polynoidae		Bathymoorea	Bathymoorea lucasi		Mac_Bathymoorea	Bonifácio P, Menot L (2019) New genera and species from the Equatorial Pacific provide phylogenetic insights into deep-sea Polynoidae (Annelida). Zool J Linn Soc 185:555–635.	no	no		Mac	carnivore		Mac_Ammotrochoides	Jumars, PA, Dorgan, KM, Lindsay, SM (2015) Diet of worms emended. An update of polychaete feeding guilds, Ann Rev Mar Sci 7:497–520.
Annelida		Polychaeta	Errantia		Phyllodocida				Polynoidae		Bathymoorea	Bathymoorea lucasi		Mac_Bathymoorea	Bonifácio P, Menot L (2019) New genera and species from the Equatorial Pacific provide phylogenetic insights into deep-sea Polynoidae (Annelida). Zool J Linn Soc 185:555–635.	no	no		Mac	carnivore		Mac_Ammotrypanella	Jumars, PA, Dorgan, KM, Lindsay, SM (2015) Diet of worms emended. An update of polychaete feeding guilds, Ann Rev Mar Sci 7:497–520.
Annelida		Polychaeta	Errantia		Phyllodocida				Polynoidae		Bathymoorea	Bathymoorea lucasi		Mac_Bathymoorea	Bonifácio P, Menot L (2019) New genera and species from the Equatorial Pacific provide phylogenetic insights into deep-sea Polynoidae (Annelida). Zool J Linn Soc 185:555–635.	no	no		Mac	carnivore		Mac_Amphicteis	Jumars, PA, Dorgan, KM, Lindsay, SM (2015) Diet of worms emended. An update of polychaete feeding guilds, Ann Rev Mar Sci 7:497–520.
Annelida		Polychaeta	Errantia		Phyllodocida				Polynoidae		Bathymoorea	Bathymoorea lucasi		Mac_Bathymoorea	Bonifácio P, Menot L (2019) New genera and species from the Equatorial Pacific provide phylogenetic insights into deep-sea Polynoidae (Annelida). Zool J Linn Soc 185:555–635.	no	no		Mac	carnivore		Mac_Ancistrosyllis	Jumars, PA, Dorgan, KM, Lindsay, SM (2015) Diet of worms emended. An update of polychaete feeding guilds, Ann Rev Mar Sci 7:497–520.
Annelida		Polychaeta	Errantia		Phyllodocida				Polynoidae		Bathymoorea	Bathymoorea lucasi		Mac_Bathymoorea	Bonifácio P, Menot L (2019) New genera and species from the Equatorial Pacific provide phylogenetic insights into deep-sea Polynoidae (Annelida). Zool J Linn Soc 185:555–635.	no	no		Mac	carnivore		Mac_Anemonia	Jumars, PA, Dorgan, KM, Lindsay, SM (2015) Diet of worms emended. An update of polychaete feeding guilds, Ann Rev Mar Sci 7:497–520.
Annelida		Polychaeta	Errantia		Phyllodocida				Polynoidae		Bathymoorea	Bathymoorea lucasi		Mac_Bathymoorea	Bonifácio P, Menot L (2019) New genera and species from the Equatorial Pacific provide phylogenetic insights into deep-sea Polynoidae (Annelida). Zool J Linn Soc 185:555–635.	no	no		Mac	carnivore		Mac_Anguillosyllis	Jumars, PA, Dorgan, KM, Lindsay, SM (2015) Diet of worms emended. An update of polychaete feeding guilds, Ann Rev Mar Sci 7:497–520.
Annelida		Polychaeta	Errantia		Phyllodocida				Polynoidae		Bathymoorea	Bathymoorea lucasi		Mac_Bathymoorea	Bonifácio P, Menot L (2019) New genera and species from the Equatorial Pacific provide phylogenetic insights into deep-sea Polynoidae (Annelida). Zool J Linn Soc 185:555–635.	no	no		Mac	carnivore		Mac_Anobothrus	Jumars, PA, Dorgan, KM, Lindsay, SM (2015) Diet of worms emended. An update of polychaete feeding guilds, Ann Rev Mar Sci 7:497–520.
Annelida		Polychaeta	Errantia		Phyllodocida				Polynoidae		Bathymoorea	Bathymoorea lucasi		Mac_Bathymoorea	Bonifácio P, Menot L (2019) New genera and species from the Equatorial Pacific provide phylogenetic insights into deep-sea Polynoidae (Annelida). Zool J Linn Soc 185:555–635.	no	no		Mac	carnivore		Mac_Anyuta	Jumars, PA, Dorgan, KM, Lindsay, SM (2015) Diet of worms emended. An update of polychaete feeding guilds, Ann Rev Mar Sci 7:497–520.
Annelida		Polychaeta	Errantia		Phyllodocida				Polynoidae		Bathymoorea	Bathymoorea lucasi		Mac_Bathymoorea	Bonifácio P, Menot L (2019) New genera and species from the Equatorial Pacific provide phylogenetic insights into deep-sea Polynoidae (Annelida). Zool J Linn Soc 185:555–635.	no	no		Mac	carnivore		Mac_Aphelochaeta	Jumars, PA, Dorgan, KM, Lindsay, SM (2015) Diet of worms emended. An update of polychaete feeding guilds, Ann Rev Mar Sci 7:497–520.
Annelida		Polychaeta	Errantia		Phyllodocida				Polynoidae		Bathymoorea	Bathymoorea lucasi		Mac_Bathymoorea	Bonifácio P, Menot L (2019) New genera and species from the Equatorial Pacific provide phylogenetic insights into deep-sea Polynoidae (Annelida). Zool J Linn Soc 185:555–635.	no	no		Mac	carnivore		Mac_Aphroditidae	Jumars, PA, Dorgan, KM, Lindsay, SM (2015) Diet of worms emended. An update of polychaete feeding guilds, Ann Rev Mar Sci 7:497–520.
Annelida		Polychaeta	Errantia		Phyllodocida				Polynoidae		Bathymoorea	Bathymoorea lucasi		Mac_Bathymoorea	Bonifácio P, Menot L (2019) New genera and species from the Equatorial Pacific provide phylogenetic insights into deep-sea Polynoidae (Annelida). Zool J Linn Soc 185:555–635.	no	no		Mac	carnivore		Mac_Aplacophora	Jumars, PA, Dorgan, KM, Lindsay, SM (2015) Diet of worms emended. An update of polychaete feeding guilds, Ann Rev Mar Sci 7:497–520.
Annelida		Polychaeta	Errantia		Phyllodocida				Polynoidae		Bathymoorea	Bathymoorea lucasi		Mac_Bathymoorea	Bonifácio P, Menot L (2019) New genera and species from the Equatorial Pacific provide phylogenetic insights into deep-sea Polynoidae (Annelida). Zool J Linn Soc 185:555–635.	no	no		Mac	carnivore		Mac_Apseudes	Jumars, PA, Dorgan, KM, Lindsay, SM (2015) Diet of worms emended. An update of polychaete feeding guilds, Ann Rev Mar Sci 7:497–520.
Annelida		Polychaeta	Errantia		Phyllodocida				Polynoidae		Bathymoorea	Bathymoorea lucasi		Mac_Bathymoorea	Bonifácio P, Menot L (2019) New genera and species from the Equatorial Pacific provide phylogenetic insights into deep-sea Polynoidae (Annelida). Zool J Linn Soc 185:555–635.	no	no		Mac	carnivore		Mac_Apseudomorpha	Jumars, PA, Dorgan, KM, Lindsay, SM (2015) Diet of worms emended. An update of polychaete feeding guilds, Ann Rev Mar Sci 7:497–520.
Annelida		Polychaeta	Errantia		Phyllodocida				Polynoidae		Bathymoorea	Bathymoorea lucasi		Mac_Bathymoorea	Bonifácio P, Menot L (2019) New genera and species from the Equatorial Pacific provide phylogenetic insights into deep-sea Polynoidae (Annelida). Zool J Linn Soc 185:555–635.	no	no		Mac	carnivore		Mac_Araphura	Jumars, PA, Dorgan, KM, Lindsay, SM (2015) Diet of worms emended. An update of polychaete feeding guilds, Ann Rev Mar Sci 7:497–520.
Annelida		Polychaeta	Errantia		Phyllodocida				Polynoidae		Bathymoorea	Bathymoorea lucasi		Mac_Bathymoorea	Bonifácio P, Menot L (2019) New genera and species from the Equatorial Pacific provide phylogenetic insights into deep-sea Polynoidae (Annelida). Zool J Linn Soc 185:555–635.	no	no		Mac	carnivore		Mac_Arbor	Jumars, PA, Dorgan, KM, Lindsay, SM (2015) Diet of worms emended. An update of polychaete feeding guilds, Ann Rev Mar Sci 7:497–520.
Annelida		Polychaeta	Errantia		Phyllodocida				Polynoidae		Bathymoorea	Bathymoorea lucasi		Mac_Bathymoorea	Bonifácio P, Menot L (2019) New genera and species from the Equatorial Pacific provide phylogenetic insights into deep-sea Polynoidae (Annelida). Zool J Linn Soc 185:555–635.	no	no		Mac	carnivore		Mac_Archaeogastropoda	Jumars, PA, Dorgan, KM, Lindsay, SM (2015) Diet of worms emended. An update of polychaete feeding guilds, Ann Rev Mar Sci 7:497–520.
Annelida		Polychaeta	Errantia		Phyllodocida				Polynoidae		Bathymoorea	Bathymoorea lucasi		Mac_Bathymoorea	Bonifácio P, Menot L (2019) New genera and species from the Equatorial Pacific provide phylogenetic insights into deep-sea Polynoidae (Annelida). Zool J Linn Soc 185:555–635.	no	no		Mac	carnivore		Mac_Aricidea	Jumars, PA, Dorgan, KM, Lindsay, SM (2015) Diet of worms emended. An update of polychaete feeding guilds, Ann Rev Mar Sci 7:497–520.
Annelida		Polychaeta	Errantia		Phyllodocida				Polynoidae		Bathymoorea	Bathymoorea lucasi		Mac_Bathymoorea	Bonifácio P, Menot L (2019) New genera and species from the Equatorial Pacific provide phylogenetic insights into deep-sea Polynoidae (Annelida). Zool J Linn Soc 185:555–635.	no	no		Mac	carnivore		Mac_Aspidarachna	Jumars, PA, Dorgan, KM, Lindsay, SM (2015) Diet of worms emended. An update of polychaete feeding guilds, Ann Rev Mar Sci 7:497–520.
Annelida		Polychaeta	Errantia		Phyllodocida				Polynoidae		Bathymoorea	Bathymoorea lucasi		Mac_Bathymoorea	Bonifácio P, Menot L (2019) New genera and species from the Equatorial Pacific provide phylogenetic insights into deep-sea Polynoidae (Annelida). Zool J Linn Soc 185:555–635.	no	no		Mac	carnivore		Mac_Aspidoniscus	Jumars, PA, Dorgan, KM, Lindsay, SM (2015) Diet of worms emended. An update of polychaete feeding guilds, Ann Rev Mar Sci 7:497–520.
Annelida		Polychaeta	Errantia		Phyllodocida				Polynoidae		Bathymoorea	Bathymoorea lucasi		Mac_Bathymoorea	Bonifácio P, Menot L (2019) New genera and species from the Equatorial Pacific provide phylogenetic insights into deep-sea Polynoidae (Annelida). Zool J Linn Soc 185:555–635.	no	no		Mac	carnivore		Mac_Augeneria	Jumars, PA, Dorgan, KM, Lindsay, SM (2015) Diet of worms emended. An update of polychaete feeding guilds, Ann Rev Mar Sci 7:497–520.
Annelida		Polychaeta	Errantia		Phyllodocida				Polynoidae		Bathymoorea	Bathymoorea lucasi		Mac_Bathymoorea	Bonifácio P, Menot L (2019) New genera and species from the Equatorial Pacific provide phylogenetic insights into deep-sea Polynoidae (Annelida). Zool J Linn Soc 185:555–635.	no	no		Mac	carnivore		Mac_Aurospio	Jumars, PA, Dorgan, KM, Lindsay, SM (2015) Diet of worms emended. An update of polychaete feeding guilds, Ann Rev Mar Sci 7:497–520.
Annelida		Polychaeta	Errantia		Phyllodocida				Polynoidae		Bathymoorea	Bathymoorea lucasi		Mac_Bathymoorea	Bonifácio P, Menot L (2019) New genera and species from the Equatorial Pacific provide phylogenetic insights into deep-sea Polynoidae (Annelida). Zool J Linn Soc 185:555–635.	no	no		Mac	carnivore		Mac_Austroniscus	Jumars, PA, Dorgan, KM, Lindsay, SM (2015) Diet of worms emended. An update of polychaete feeding guilds, Ann Rev Mar Sci 7:497–520.
Annelida		Polychaeta	Errantia		Phyllodocida				Polynoidae		Bathymoorea	Bathymoorea lucasi		Mac_Bathymoorea	Bonifácio P, Menot L (2019) New genera and species from the Equatorial Pacific provide phylogenetic insights into deep-sea Polynoidae (Annelida). Zool J Linn Soc 185:555–635.	no	no		Mac	carnivore		Mac_Axinulus	Jumars, PA, Dorgan, KM, Lindsay, SM (2015) Diet of worms emended. An update of polychaete feeding guilds, Ann Rev Mar Sci 7:497–520.
Annelida		Polychaeta	Errantia		Phyllodocida				Polynoidae		Bathymoorea	Bathymoorea lucasi		Mac_Bathymoorea	Bonifácio P, Menot L (2019) New genera and species from the Equatorial Pacific provide phylogenetic insights into deep-sea Polynoidae (Annelida). Zool J Linn Soc 185:555–635.	no	no		Mac	carnivore		Mac_Balbidocolon	Jumars, PA, Dorgan, KM, Lindsay, SM (2015) Diet of worms emended. An update of polychaete feeding guilds, Ann Rev Mar Sci 7:497–520.
Annelida		Polychaeta	Errantia		Phyllodocida				Polynoidae		Bathymoorea	Bathymoorea lucasi		Mac_Bathymoorea	Bonifácio P, Menot L (2019) New genera and species from the Equatorial Pacific provide phylogenetic insights into deep-sea Polynoidae (Annelida). Zool J Linn Soc 185:555–635.	no	no		Mac	carnivore		Mac_Bathyasychis	Jumars, PA, Dorgan, KM, Lindsay, SM (2015) Diet of worms emended. An update of polychaete feeding guilds, Ann Rev Mar Sci 7:497–520.
Annelida		Polychaeta	Errantia		Phyllodocida				Polynoidae		Bathymoorea	Bathymoorea lucasi		Mac_Bathymoorea	Bonifácio P, Menot L (2019) New genera and species from the Equatorial Pacific provide phylogenetic insights into deep-sea Polynoidae (Annelida). Zool J Linn Soc 185:555–635.	no	no		Mac	carnivore		Mac_Bathyedithia	Jumars, PA, Dorgan, KM, Lindsay, SM (2015) Diet of worms emended. An update of polychaete feeding guilds, Ann Rev Mar Sci 7:497–520.
Annelida		Polychaeta	Errantia		Phyllodocida				Polynoidae		Bathymoorea	Bathymoorea lucasi		Mac_Bathymoorea	Bonifácio P, Menot L (2019) New genera and species from the Equatorial Pacific provide phylogenetic insights into deep-sea Polynoidae (Annelida). Zool J Linn Soc 185:555–635.	no	no		Mac	carnivore		Mac_Bathyeliasona	Jumars, PA, Dorgan, KM, Lindsay, SM (2015) Diet of worms emended. An update of polychaete feeding guilds, Ann Rev Mar Sci 7:497–520.
Annelida		Polychaeta	Errantia		Phyllodocida				Polynoidae		Bathymoorea	Bathymoorea lucasi		Mac_Bathymoorea	Bonifácio P, Menot L (2019) New genera and species from the Equatorial Pacific provide phylogenetic insights into deep-sea Polynoidae (Annelida). Zool J Linn Soc 185:555–635.	no	no		Mac	carnivore		Mac_Bathyfauvelia	Jumars, PA, Dorgan, KM, Lindsay, SM (2015) Diet of worms emended. An update of polychaete feeding guilds, Ann Rev Mar Sci 7:497–520.
Annelida		Polychaeta	Errantia		Phyllodocida				Polynoidae		Bathymoorea	Bathymoorea lucasi		Mac_Bathymoorea	Bonifácio P, Menot L (2019) New genera and species from the Equatorial Pacific provide phylogenetic insights into deep-sea Polynoidae (Annelida). Zool J Linn Soc 185:555–635.	no	no		Mac	carnivore		Mac_Bathyglycinde	Jumars, PA, Dorgan, KM, Lindsay, SM (2015) Diet of worms emended. An update of polychaete feeding guilds, Ann Rev Mar Sci 7:497–520.
Annelida		Polychaeta	Errantia		Phyllodocida				Polynoidae		Bathymoorea	Bathymoorea lucasi		Mac_Bathymoorea	Bonifácio P, Menot L (2019) New genera and species from the Equatorial Pacific provide phylogenetic insights into deep-sea Polynoidae (Annelida). Zool J Linn Soc 185:555–635.	no	no		Mac	carnivore		Mac_Bathypolaria	Jumars, PA, Dorgan, KM, Lindsay, SM (2015) Diet of worms emended. An update of polychaete feeding guilds, Ann Rev Mar Sci 7:497–520.
Annelida		Polychaeta	Errantia		Phyllodocida				Polynoidae		Bathymoorea	Bathymoorea lucasi		Mac_Bathymoorea	Bonifácio P, Menot L (2019) New genera and species from the Equatorial Pacific provide phylogenetic insights into deep-sea Polynoidae (Annelida). Zool J Linn Soc 185:555–635.	no	no		Mac	carnivore		Mac_Beksitanais	Jumars, PA, Dorgan, KM, Lindsay, SM (2015) Diet of worms emended. An update of polychaete feeding guilds, Ann Rev Mar Sci 7:497–520.
Annelida		Polychaeta	Errantia		Phyllodocida				Polynoidae		Bathymoorea	Bathymoorea lucasi		Mac_Bathymoorea	Bonifácio P, Menot L (2019) New genera and species from the Equatorial Pacific provide phylogenetic insights into deep-sea Polynoidae (Annelida). Zool J Linn Soc 185:555–635.	no	no		Mac	carnivore		Mac_Bellibos	Jumars, PA, Dorgan, KM, Lindsay, SM (2015) Diet of worms emended. An update of polychaete feeding guilds, Ann Rev Mar Sci 7:497–520.
Annelida		Polychaeta	Errantia		Phyllodocida				Polynoidae		Bathymoorea	Bathymoorea lucasi		Mac_Bathymoorea	Bonifácio P, Menot L (2019) New genera and species from the Equatorial Pacific provide phylogenetic insights into deep-sea Polynoidae (Annelida). Zool J Linn Soc 185:555–635.	no	no		Mac	carnivore		Mac_Belonectes	Jumars, PA, Dorgan, KM, Lindsay, SM (2015) Diet of worms emended. An update of polychaete feeding guilds, Ann Rev Mar Sci 7:497–520.
Annelida		Polychaeta	Errantia		Phyllodocida				Polynoidae		Bathymoorea	Bathymoorea lucasi		Mac_Bathymoorea	Bonifácio P, Menot L (2019) New genera and species from the Equatorial Pacific provide phylogenetic insights into deep-sea Polynoidae (Annelida). Zool J Linn Soc 185:555–635.	no	no		Mac	carnivore		Mac_Bentharca	Jumars, PA, Dorgan, KM, Lindsay, SM (2015) Diet of worms emended. An update of polychaete feeding guilds, Ann Rev Mar Sci 7:497–520.
Annelida		Polychaeta	Errantia		Phyllodocida				Polynoidae		Bathymoorea	Bathymoorea lucasi		Mac_Bathymoorea	Bonifácio P, Menot L (2019) New genera and species from the Equatorial Pacific provide phylogenetic insights into deep-sea Polynoidae (Annelida). Zool J Linn Soc 185:555–635.	no	no		Mac	carnivore		Mac_Berkeleyia	Jumars, PA, Dorgan, KM, Lindsay, SM (2015) Diet of worms emended. An update of polychaete feeding guilds, Ann Rev Mar Sci 7:497–520.
Annelida		Polychaeta	Errantia		Phyllodocida				Polynoidae		Bathymoorea	Bathymoorea lucasi		Mac_Bathymoorea	Bonifácio P, Menot L (2019) New genera and species from the Equatorial Pacific provide phylogenetic insights into deep-sea Polynoidae (Annelida). Zool J Linn Soc 185:555–635.	no	no		Mac	carnivore		Mac_Betamorpha	Jumars, PA, Dorgan, KM, Lindsay, SM (2015) Diet of worms emended. An update of polychaete feeding guilds, Ann Rev Mar Sci 7:497–520.
Annelida		Polychaeta	Errantia		Phyllodocida				Polynoidae		Bathymoorea	Bathymoorea lucasi		Mac_Bathymoorea	Bonifácio P, Menot L (2019) New genera and species from the Equatorial Pacific provide phylogenetic insights into deep-sea Polynoidae (Annelida). Zool J Linn Soc 185:555–635.	no	no		Mac	carnivore		Mac_Bifaxaria	Jumars, PA, Dorgan, KM, Lindsay, SM (2015) Diet of worms emended. An update of polychaete feeding guilds, Ann Rev Mar Sci 7:497–520.
Annelida		Polychaeta	Errantia		Phyllodocida				Polynoidae		Bathymoorea	Bathymoorea lucasi		Mac_Bathymoorea	Bonifácio P, Menot L (2019) New genera and species from the Equatorial Pacific provide phylogenetic insights into deep-sea Polynoidae (Annelida). Zool J Linn Soc 185:555–635.	no	no		Mac	carnivore		Mac_Braniella	Jumars, PA, Dorgan, KM, Lindsay, SM (2015) Diet of worms emended. An update of polychaete feeding guilds, Ann Rev Mar Sci 7:497–520.
Annelida		Polychaeta	Errantia		Phyllodocida				Polynoidae		Bathymoorea	Bathymoorea lucasi		Mac_Bathymoorea	Bonifácio P, Menot L (2019) New genera and species from the Equatorial Pacific provide phylogenetic insights into deep-sea Polynoidae (Annelida). Zool J Linn Soc 185:555–635.	no	no		Mac	carnivore		Mac_Bruunilla	Jumars, PA, Dorgan, KM, Lindsay, SM (2015) Diet of worms emended. An update of polychaete feeding guilds, Ann Rev Mar Sci 7:497–520.
Annelida		Polychaeta	Errantia		Phyllodocida				Polynoidae		Bathymoorea	Bathymoorea lucasi		Mac_Bathymoorea	Bonifácio P, Menot L (2019) New genera and species from the Equatorial Pacific provide phylogenetic insights into deep-sea Polynoidae (Annelida). Zool J Linn Soc 185:555–635.	no	no		Mac	carnivore		Mac_Bugula	Jumars, PA, Dorgan, KM, Lindsay, SM (2015) Diet of worms emended. An update of polychaete feeding guilds, Ann Rev Mar Sci 7:497–520.
Annelida		Polychaeta	Errantia		Phyllodocida				Polynoidae		Bathymoorea	Bathymoorea lucasi		Mac_Bathymoorea	Bonifácio P, Menot L (2019) New genera and species from the Equatorial Pacific provide phylogenetic insights into deep-sea Polynoidae (Annelida). Zool J Linn Soc 185:555–635.	no	no		Mac	carnivore		Mac_Bulimina	Jumars, PA, Dorgan, KM, Lindsay, SM (2015) Diet of worms emended. An update of polychaete feeding guilds, Ann Rev Mar Sci 7:497–520.
Annelida		Polychaeta	Errantia		Phyllodocida				Polynoidae		Bathymoorea	Bathymoorea lucasi		Mac_Bathymoorea	Bonifácio P, Menot L (2019) New genera and species from the Equatorial Pacific provide phylogenetic insights into deep-sea Polynoidae (Annelida). Zool J Linn Soc 185:555–635.	no	no		Mac	carnivore		Mac_Calanoida	Jumars, PA, Dorgan, KM, Lindsay, SM (2015) Diet of worms emended. An update of polychaete feeding guilds, Ann Rev Mar Sci 7:497–520.
Annelida		Polychaeta	Errantia		Phyllodocida				Polynoidae		Bathymoorea	Bathymoorea lucasi		Mac_Bathymoorea	Bonifácio P, Menot L (2019) New genera and species from the Equatorial Pacific provide phylogenetic insights into deep-sea Polynoidae (Annelida). Zool J Linn Soc 185:555–635.	no	no		Mac	carnivore		Mac_Calyssopora	Jumars, PA, Dorgan, KM, Lindsay, SM (2015) Diet of worms emended. An update of polychaete feeding guilds, Ann Rev Mar Sci 7:497–520.
Annelida		Polychaeta	Errantia		Phyllodocida				Polynoidae		Bathymoorea	Bathymoorea lucasi		Mac_Bathymoorea	Bonifácio P, Menot L (2019) New genera and species from the Equatorial Pacific provide phylogenetic insights into deep-sea Polynoidae (Annelida). Zool J Linn Soc 185:555–635.	no	no		Mac	carnivore		Mac_Camptoplites	Jumars, PA, Dorgan, KM, Lindsay, SM (2015) Diet of worms emended. An update of polychaete feeding guilds, Ann Rev Mar Sci 7:497–520.
Annelida		Polychaeta	Errantia		Phyllodocida				Polynoidae		Bathymoorea	Bathymoorea lucasi		Mac_Bathymoorea	Bonifácio P, Menot L (2019) New genera and species from the Equatorial Pacific provide phylogenetic insights into deep-sea Polynoidae (Annelida). Zool J Linn Soc 185:555–635.	no	no		Mac	carnivore		Mac_Capitella	Jumars, PA, Dorgan, KM, Lindsay, SM (2015) Diet of worms emended. An update of polychaete feeding guilds, Ann Rev Mar Sci 7:497–520.
Annelida		Polychaeta	Errantia		Phyllodocida				Polynoidae		Bathymoorea	Bathymoorea lucasi		Mac_Bathymoorea	Bonifácio P, Menot L (2019) New genera and species from the Equatorial Pacific provide phylogenetic insights into deep-sea Polynoidae (Annelida). Zool J Linn Soc 185:555–635.	no	no		Mac	carnivore		Mac_Caridea	Jumars, PA, Dorgan, KM, Lindsay, SM (2015) Diet of worms emended. An update of polychaete feeding guilds, Ann Rev Mar Sci 7:497–520.
Annelida		Polychaeta	Errantia		Phyllodocida				Polynoidae		Bathymoorea	Bathymoorea lucasi		Mac_Bathymoorea	Bonifácio P, Menot L (2019) New genera and species from the Equatorial Pacific provide phylogenetic insights into deep-sea Polynoidae (Annelida). Zool J Linn Soc 185:555–635.	no	no		Mac	carnivore		Mac_Carpoapseudes	Jumars, PA, Dorgan, KM, Lindsay, SM (2015) Diet of worms emended. An update of polychaete feeding guilds, Ann Rev Mar Sci 7:497–520.
Annelida		Polychaeta	Errantia		Phyllodocida				Polynoidae		Bathymoorea	Bathymoorea lucasi		Mac_Bathymoorea	Bonifácio P, Menot L (2019) New genera and species from the Equatorial Pacific provide phylogenetic insights into deep-sea Polynoidae (Annelida). Zool J Linn Soc 185:555–635.	no	no		Mac	carnivore		Mac_Catillopecten	Jumars, PA, Dorgan, KM, Lindsay, SM (2015) Diet of worms emended. An update of polychaete feeding guilds, Ann Rev Mar Sci 7:497–520.
Annelida		Polychaeta	Errantia		Phyllodocida				Polynoidae		Bathymoorea	Bathymoorea lucasi		Mac_Bathymoorea	Bonifácio P, Menot L (2019) New genera and species from the Equatorial Pacific provide phylogenetic insights into deep-sea Polynoidae (Annelida). Zool J Linn Soc 185:555–635.	no	no		Mac	carnivore		Mac_Caulleriella	Jumars, PA, Dorgan, KM, Lindsay, SM (2015) Diet of worms emended. An update of polychaete feeding guilds, Ann Rev Mar Sci 7:497–520.
Annelida		Polychaeta	Errantia		Phyllodocida				Polynoidae		Bathymoorea	Bathymoorea lucasi		Mac_Bathymoorea	Bonifácio P, Menot L (2019) New genera and species from the Equatorial Pacific provide phylogenetic insights into deep-sea Polynoidae (Annelida). Zool J Linn Soc 185:555–635.	no	no		Mac	carnivore		Mac_Ceratocephale	Jumars, PA, Dorgan, KM, Lindsay, SM (2015) Diet of worms emended. An update of polychaete feeding guilds, Ann Rev Mar Sci 7:497–520.
Annelida		Polychaeta	Errantia		Phyllodocida				Polynoidae		Bathymoorea	Bathymoorea lucasi		Mac_Bathymoorea	Bonifácio P, Menot L (2019) New genera and species from the Equatorial Pacific provide phylogenetic insights into deep-sea Polynoidae (Annelida). Zool J Linn Soc 185:555–635.	no	no		Mac	carnivore		Mac_Cerelasma	Jumars, PA, Dorgan, KM, Lindsay, SM (2015) Diet of worms emended. An update of polychaete feeding guilds, Ann Rev Mar Sci 7:497–520.
Annelida		Polychaeta	Errantia		Phyllodocida				Polynoidae		Bathymoorea	Bathymoorea lucasi		Mac_Bathymoorea	Bonifácio P, Menot L (2019) New genera and species from the Equatorial Pacific provide phylogenetic insights into deep-sea Polynoidae (Annelida). Zool J Linn Soc 185:555–635.	no	no		Mac	carnivore		Mac_Chaetognatha	Jumars, PA, Dorgan, KM, Lindsay, SM (2015) Diet of worms emended. An update of polychaete feeding guilds, Ann Rev Mar Sci 7:497–520.
Annelida		Polychaeta	Errantia		Phyllodocida				Polynoidae		Bathymoorea	Bathymoorea lucasi		Mac_Bathymoorea	Bonifácio P, Menot L (2019) New genera and species from the Equatorial Pacific provide phylogenetic insights into deep-sea Polynoidae (Annelida). Zool J Linn Soc 185:555–635.	no	no		Mac	carnivore		Mac_Chaetozone	Jumars, PA, Dorgan, KM, Lindsay, SM (2015) Diet of worms emended. An update of polychaete feeding guilds, Ann Rev Mar Sci 7:497–520.
Annelida		Polychaeta	Errantia		Phyllodocida				Polynoidae		Bathymoorea	Bathymoorea lucasi		Mac_Bathymoorea	Bonifácio P, Menot L (2019) New genera and species from the Equatorial Pacific provide phylogenetic insights into deep-sea Polynoidae (Annelida). Zool J Linn Soc 185:555–635.	no	no		Mac	carnivore		Mac_Chauliodoniscus	Jumars, PA, Dorgan, KM, Lindsay, SM (2015) Diet of worms emended. An update of polychaete feeding guilds, Ann Rev Mar Sci 7:497–520.
Annelida		Polychaeta	Errantia		Phyllodocida				Polynoidae		Bathymoorea	Bathymoorea lucasi		Mac_Bathymoorea	Bonifácio P, Menot L (2019) New genera and species from the Equatorial Pacific provide phylogenetic insights into deep-sea Polynoidae (Annelida). Zool J Linn Soc 185:555–635.	no	no		Mac	carnivore		Mac_Chauliopleona	Jumars, PA, Dorgan, KM, Lindsay, SM (2015) Diet of worms emended. An update of polychaete feeding guilds, Ann Rev Mar Sci 7:497–520.
Annelida		Polychaeta	Errantia		Phyllodocida				Polynoidae		Bathymoorea	Bathymoorea lucasi		Mac_Bathymoorea	Bonifácio P, Menot L (2019) New genera and species from the Equatorial Pacific provide phylogenetic insights into deep-sea Polynoidae (Annelida). Zool J Linn Soc 185:555–635.	no	no		Mac	carnivore		Mac_Chelator	Jumars, PA, Dorgan, KM, Lindsay, SM (2015) Diet of worms emended. An update of polychaete feeding guilds, Ann Rev Mar Sci 7:497–520.
Annelida		Polychaeta	Errantia		Phyllodocida				Polynoidae		Bathymoorea	Bathymoorea lucasi		Mac_Bathymoorea	Bonifácio P, Menot L (2019) New genera and species from the Equatorial Pacific provide phylogenetic insights into deep-sea Polynoidae (Annelida). Zool J Linn Soc 185:555–635.	no	no		Mac	carnivore		Mac_Chondrodapis	Jumars, PA, Dorgan, KM, Lindsay, SM (2015) Diet of worms emended. An update of polychaete feeding guilds, Ann Rev Mar Sci 7:497–520.
Annelida		Polychaeta	Errantia		Phyllodocida				Polynoidae		Bathymoorea	Bathymoorea lucasi		Mac_Bathymoorea	Bonifácio P, Menot L (2019) New genera and species from the Equatorial Pacific provide phylogenetic insights into deep-sea Polynoidae (Annelida). Zool J Linn Soc 185:555–635.	no	no		Mac	carnivore		Mac_Chone	Jumars, PA, Dorgan, KM, Lindsay, SM (2015) Diet of worms emended. An update of polychaete feeding guilds, Ann Rev Mar Sci 7:497–520.
Annelida		Polychaeta	Errantia		Phyllodocida				Polynoidae		Bathymoorea	Bathymoorea lucasi		Mac_Bathymoorea	Bonifácio P, Menot L (2019) New genera and species from the Equatorial Pacific provide phylogenetic insights into deep-sea Polynoidae (Annelida). Zool J Linn Soc 185:555–635.	no	no		Mac	carnivore		Mac_Chrysopetalum	Jumars, PA, Dorgan, KM, Lindsay, SM (2015) Diet of worms emended. An update of polychaete feeding guilds, Ann Rev Mar Sci 7:497–520.
Annelida		Polychaeta	Errantia		Phyllodocida				Polynoidae		Bathymoorea	Bathymoorea lucasi		Mac_Bathymoorea	Bonifácio P, Menot L (2019) New genera and species from the Equatorial Pacific provide phylogenetic insights into deep-sea Polynoidae (Annelida). Zool J Linn Soc 185:555–635.	no	no		Mac	carnivore		Mac_Cibicides	Jumars, PA, Dorgan, KM, Lindsay, SM (2015) Diet of worms emended. An update of polychaete feeding guilds, Ann Rev Mar Sci 7:497–520.
Annelida		Polychaeta	Errantia		Phyllodocida				Polynoidae		Bathymoorea	Bathymoorea lucasi		Mac_Bathymoorea	Bonifácio P, Menot L (2019) New genera and species from the Equatorial Pacific provide phylogenetic insights into deep-sea Polynoidae (Annelida). Zool J Linn Soc 185:555–635.	no	no		Mac	carnivore		Mac_Cibicidoides	Jumars, PA, Dorgan, KM, Lindsay, SM (2015) Diet of worms emended. An update of polychaete feeding guilds, Ann Rev Mar Sci 7:497–520.
Annelida		Polychaeta	Errantia		Phyllodocida				Polynoidae		Bathymoorea	Bathymoorea lucasi		Mac_Bathymoorea	Bonifácio P, Menot L (2019) New genera and species from the Equatorial Pacific provide phylogenetic insights into deep-sea Polynoidae (Annelida). Zool J Linn Soc 185:555–635.	no	no		Mac	carnivore		Mac_Cirriformia	Jumars, PA, Dorgan, KM, Lindsay, SM (2015) Diet of worms emended. An update of polychaete feeding guilds, Ann Rev Mar Sci 7:497–520.
Annelida		Polychaeta	Errantia		Phyllodocida				Polynoidae		Bathymoorea	Bathymoorea lucasi		Mac_Bathymoorea	Bonifácio P, Menot L (2019) New genera and species from the Equatorial Pacific provide phylogenetic insights into deep-sea Polynoidae (Annelida). Zool J Linn Soc 185:555–635.	no	no		Mac	carnivore		Mac_Cirrophorus	Jumars, PA, Dorgan, KM, Lindsay, SM (2015) Diet of worms emended. An update of polychaete feeding guilds, Ann Rev Mar Sci 7:497–520.
Annelida		Polychaeta	Errantia		Phyllodocida				Polynoidae		Bathymoorea	Bathymoorea lucasi		Mac_Bathymoorea	Bonifácio P, Menot L (2019) New genera and species from the Equatorial Pacific provide phylogenetic insights into deep-sea Polynoidae (Annelida). Zool J Linn Soc 185:555–635.	no	no		Mac	carnivore		Mac_Clavisyllis	Jumars, PA, Dorgan, KM, Lindsay, SM (2015) Diet of worms emended. An update of polychaete feeding guilds, Ann Rev Mar Sci 7:497–520.
Annelida		Polychaeta	Errantia		Phyllodocida				Polynoidae		Bathymoorea	Bathymoorea lucasi		Mac_Bathymoorea	Bonifácio P, Menot L (2019) New genera and species from the Equatorial Pacific provide phylogenetic insights into deep-sea Polynoidae (Annelida). Zool J Linn Soc 185:555–635.	no	no		Mac	carnivore		Mac_Clymenura	Jumars, PA, Dorgan, KM, Lindsay, SM (2015) Diet of worms emended. An update of polychaete feeding guilds, Ann Rev Mar Sci 7:497–520.
Annelida		Polychaeta	Errantia		Phyllodocida				Polynoidae		Bathymoorea	Bathymoorea lucasi		Mac_Bathymoorea	Bonifácio P, Menot L (2019) New genera and species from the Equatorial Pacific provide phylogenetic insights into deep-sea Polynoidae (Annelida). Zool J Linn Soc 185:555–635.	no	no		Mac	carnivore		Mac_Cnemidocarpa	Jumars, PA, Dorgan, KM, Lindsay, SM (2015) Diet of worms emended. An update of polychaete feeding guilds, Ann Rev Mar Sci 7:497–520.
Annelida		Polychaeta	Errantia		Phyllodocida				Polynoidae		Bathymoorea	Bathymoorea lucasi		Mac_Bathymoorea	Bonifácio P, Menot L (2019) New genera and species from the Equatorial Pacific provide phylogenetic insights into deep-sea Polynoidae (Annelida). Zool J Linn Soc 185:555–635.	no	no		Mac	carnivore		Mac_Collettea	Jumars, PA, Dorgan, KM, Lindsay, SM (2015) Diet of worms emended. An update of polychaete feeding guilds, Ann Rev Mar Sci 7:497–520.
Annelida		Polychaeta	Errantia		Phyllodocida				Polynoidae		Bathymoorea	Bathymoorea lucasi		Mac_Bathymoorea	Bonifácio P, Menot L (2019) New genera and species from the Equatorial Pacific provide phylogenetic insights into deep-sea Polynoidae (Annelida). Zool J Linn Soc 185:555–635.	no	no		Mac	carnivore		Mac_Comatulida	Jumars, PA, Dorgan, KM, Lindsay, SM (2015) Diet of worms emended. An update of polychaete feeding guilds, Ann Rev Mar Sci 7:497–520.
Annelida		Polychaeta	Errantia		Phyllodocida				Polynoidae		Bathymoorea	Bathymoorea lucasi		Mac_Bathymoorea	Bonifácio P, Menot L (2019) New genera and species from the Equatorial Pacific provide phylogenetic insights into deep-sea Polynoidae (Annelida). Zool J Linn Soc 185:555–635.	no	no		Mac	carnivore		Mac_Coralliidae	Jumars, PA, Dorgan, KM, Lindsay, SM (2015) Diet of worms emended. An update of polychaete feeding guilds, Ann Rev Mar Sci 7:497–520.
Annelida		Polychaeta	Errantia		Phyllodocida				Polynoidae		Bathymoorea	Bathymoorea lucasi		Mac_Bathymoorea	Bonifácio P, Menot L (2019) New genera and species from the Equatorial Pacific provide phylogenetic insights into deep-sea Polynoidae (Annelida). Zool J Linn Soc 185:555–635.	no	no		Mac	carnivore		Mac_Crithionina	Jumars, PA, Dorgan, KM, Lindsay, SM (2015) Diet of worms emended. An update of polychaete feeding guilds, Ann Rev Mar Sci 7:497–520.
Annelida		Polychaeta	Errantia		Phyllodocida				Polynoidae		Bathymoorea	Bathymoorea lucasi		Mac_Bathymoorea	Bonifácio P, Menot L (2019) New genera and species from the Equatorial Pacific provide phylogenetic insights into deep-sea Polynoidae (Annelida). Zool J Linn Soc 185:555–635.	no	no		Mac	carnivore		Mac_Cryptocopoides	Jumars, PA, Dorgan, KM, Lindsay, SM (2015) Diet of worms emended. An update of polychaete feeding guilds, Ann Rev Mar Sci 7:497–520.
Annelida		Polychaeta	Errantia		Phyllodocida				Polynoidae		Bathymoorea	Bathymoorea lucasi		Mac_Bathymoorea	Bonifácio P, Menot L (2019) New genera and species from the Equatorial Pacific provide phylogenetic insights into deep-sea Polynoidae (Annelida). Zool J Linn Soc 185:555–635.	no	no		Mac	carnivore		Mac_Ctenodrilidae	Jumars, PA, Dorgan, KM, Lindsay, SM (2015) Diet of worms emended. An update of polychaete feeding guilds, Ann Rev Mar Sci 7:497–520.
Annelida		Polychaeta	Errantia		Phyllodocida				Polynoidae		Bathymoorea	Bathymoorea lucasi		Mac_Bathymoorea	Bonifácio P, Menot L (2019) New genera and species from the Equatorial Pacific provide phylogenetic insights into deep-sea Polynoidae (Annelida). Zool J Linn Soc 185:555–635.	no	no		Mac	carnivore		Mac_Cuspidaria	Jumars, PA, Dorgan, KM, Lindsay, SM (2015) Diet of worms emended. An update of polychaete feeding guilds, Ann Rev Mar Sci 7:497–520.
Annelida		Polychaeta	Errantia		Phyllodocida				Polynoidae		Bathymoorea	Bathymoorea lucasi		Mac_Bathymoorea	Bonifácio P, Menot L (2019) New genera and species from the Equatorial Pacific provide phylogenetic insights into deep-sea Polynoidae (Annelida). Zool J Linn Soc 185:555–635.	no	no		Mac	carnivore		Mac_Cyclopecten	Jumars, PA, Dorgan, KM, Lindsay, SM (2015) Diet of worms emended. An update of polychaete feeding guilds, Ann Rev Mar Sci 7:497–520.
Annelida		Polychaeta	Errantia		Phyllodocida				Polynoidae		Bathymoorea	Bathymoorea lucasi		Mac_Bathymoorea	Bonifácio P, Menot L (2019) New genera and species from the Equatorial Pacific provide phylogenetic insights into deep-sea Polynoidae (Annelida). Zool J Linn Soc 185:555–635.	no	no		Mac	carnivore		Mac_Cyclopoida	Jumars, PA, Dorgan, KM, Lindsay, SM (2015) Diet of worms emended. An update of polychaete feeding guilds, Ann Rev Mar Sci 7:497–520.
Annelida		Polychaeta	Errantia		Phyllodocida				Polynoidae		Bathymoorea	Bathymoorea lucasi		Mac_Bathymoorea	Bonifácio P, Menot L (2019) New genera and species from the Equatorial Pacific provide phylogenetic insights into deep-sea Polynoidae (Annelida). Zool J Linn Soc 185:555–635.	no	no		Mac	carnivore		Mac_Cypridina	Jumars, PA, Dorgan, KM, Lindsay, SM (2015) Diet of worms emended. An update of polychaete feeding guilds, Ann Rev Mar Sci 7:497–520.
Annelida		Polychaeta	Errantia		Phyllodocida				Polynoidae		Bathymoorea	Bathymoorea lucasi		Mac_Bathymoorea	Bonifácio P, Menot L (2019) New genera and species from the Equatorial Pacific provide phylogenetic insights into deep-sea Polynoidae (Annelida). Zool J Linn Soc 185:555–635.	no	no		Mac	carnivore		Mac_Dacrydium	Jumars, PA, Dorgan, KM, Lindsay, SM (2015) Diet of worms emended. An update of polychaete feeding guilds, Ann Rev Mar Sci 7:497–520.
Annelida		Polychaeta	Errantia		Phyllodocida				Polynoidae		Bathymoorea	Bathymoorea lucasi		Mac_Bathymoorea	Bonifácio P, Menot L (2019) New genera and species from the Equatorial Pacific provide phylogenetic insights into deep-sea Polynoidae (Annelida). Zool J Linn Soc 185:555–635.	no	no		Mac	carnivore		Mac_Dendromunna	Jumars, PA, Dorgan, KM, Lindsay, SM (2015) Diet of worms emended. An update of polychaete feeding guilds, Ann Rev Mar Sci 7:497–520.
Annelida		Polychaeta	Errantia		Phyllodocida				Polynoidae		Bathymoorea	Bathymoorea lucasi		Mac_Bathymoorea	Bonifácio P, Menot L (2019) New genera and species from the Equatorial Pacific provide phylogenetic insights into deep-sea Polynoidae (Annelida). Zool J Linn Soc 185:555–635.	no	no		Mac	carnivore		Mac_Dendrotion	Jumars, PA, Dorgan, KM, Lindsay, SM (2015) Diet of worms emended. An update of polychaete feeding guilds, Ann Rev Mar Sci 7:497–520.
Annelida		Polychaeta	Errantia		Phyllodocida				Polynoidae		Bathymoorea	Bathymoorea lucasi		Mac_Bathymoorea	Bonifácio P, Menot L (2019) New genera and species from the Equatorial Pacific provide phylogenetic insights into deep-sea Polynoidae (Annelida). Zool J Linn Soc 185:555–635.	no	no		Mac	carnivore		Mac_Desmosoma	Jumars, PA, Dorgan, KM, Lindsay, SM (2015) Diet of worms emended. An update of polychaete feeding guilds, Ann Rev Mar Sci 7:497–520.
Annelida		Polychaeta	Errantia		Phyllodocida				Polynoidae		Bathymoorea	Bathymoorea lucasi		Mac_Bathymoorea	Bonifácio P, Menot L (2019) New genera and species from the Equatorial Pacific provide phylogenetic insights into deep-sea Polynoidae (Annelida). Zool J Linn Soc 185:555–635.	no	no		Mac	carnivore		Mac_Diastylis	Jumars, PA, Dorgan, KM, Lindsay, SM (2015) Diet of worms emended. An update of polychaete feeding guilds, Ann Rev Mar Sci 7:497–520.
Annelida		Polychaeta	Errantia		Phyllodocida				Polynoidae		Bathymoorea	Bathymoorea lucasi		Mac_Bathymoorea	Bonifácio P, Menot L (2019) New genera and species from the Equatorial Pacific provide phylogenetic insights into deep-sea Polynoidae (Annelida). Zool J Linn Soc 185:555–635.	no	no		Mac	carnivore		Mac_Diplocirrus	Jumars, PA, Dorgan, KM, Lindsay, SM (2015) Diet of worms emended. An update of polychaete feeding guilds, Ann Rev Mar Sci 7:497–520.
Annelida		Polychaeta	Errantia		Phyllodocida				Polynoidae		Bathymoorea	Bathymoorea lucasi		Mac_Bathymoorea	Bonifácio P, Menot L (2019) New genera and species from the Equatorial Pacific provide phylogenetic insights into deep-sea Polynoidae (Annelida). Zool J Linn Soc 185:555–635.	no	no		Mac	carnivore		Mac_Discantenna	Jumars, PA, Dorgan, KM, Lindsay, SM (2015) Diet of worms emended. An update of polychaete feeding guilds, Ann Rev Mar Sci 7:497–520.
Annelida		Polychaeta	Errantia		Phyllodocida				Polynoidae		Bathymoorea	Bathymoorea lucasi		Mac_Bathymoorea	Bonifácio P, Menot L (2019) New genera and species from the Equatorial Pacific provide phylogenetic insights into deep-sea Polynoidae (Annelida). Zool J Linn Soc 185:555–635.	no	no		Mac	carnivore		Mac_Discocytis	Jumars, PA, Dorgan, KM, Lindsay, SM (2015) Diet of worms emended. An update of polychaete feeding guilds, Ann Rev Mar Sci 7:497–520.
Annelida		Polychaeta	Errantia		Phyllodocida				Polynoidae		Bathymoorea	Bathymoorea lucasi		Mac_Bathymoorea	Bonifácio P, Menot L (2019) New genera and species from the Equatorial Pacific provide phylogenetic insights into deep-sea Polynoidae (Annelida). Zool J Linn Soc 185:555–635.	no	no		Mac	carnivore		Mac_Disconectes	Jumars, PA, Dorgan, KM, Lindsay, SM (2015) Diet of worms emended. An update of polychaete feeding guilds, Ann Rev Mar Sci 7:497–520.
Annelida		Polychaeta	Errantia		Phyllodocida				Polynoidae		Bathymoorea	Bathymoorea lucasi		Mac_Bathymoorea	Bonifácio P, Menot L (2019) New genera and species from the Equatorial Pacific provide phylogenetic insights into deep-sea Polynoidae (Annelida). Zool J Linn Soc 185:555–635.	no	no		Mac	carnivore		Mac_Disparella	Jumars, PA, Dorgan, KM, Lindsay, SM (2015) Diet of worms emended. An update of polychaete feeding guilds, Ann Rev Mar Sci 7:497–520.
Annelida		Polychaeta	Errantia		Phyllodocida				Polynoidae		Bathymoorea	Bathymoorea lucasi		Mac_Bathymoorea	Bonifácio P, Menot L (2019) New genera and species from the Equatorial Pacific provide phylogenetic insights into deep-sea Polynoidae (Annelida). Zool J Linn Soc 185:555–635.	no	no		Mac	carnivore		Mac_Ditrupa	Jumars, PA, Dorgan, KM, Lindsay, SM (2015) Diet of worms emended. An update of polychaete feeding guilds, Ann Rev Mar Sci 7:497–520.
Annelida		Polychaeta	Errantia		Phyllodocida				Polynoidae		Bathymoorea	Bathymoorea lucasi		Mac_Bathymoorea	Bonifácio P, Menot L (2019) New genera and species from the Equatorial Pacific provide phylogenetic insights into deep-sea Polynoidae (Annelida). Zool J Linn Soc 185:555–635.	no	no		Mac	carnivore		Mac_Domosclerus	Jumars, PA, Dorgan, KM, Lindsay, SM (2015) Diet of worms emended. An update of polychaete feeding guilds, Ann Rev Mar Sci 7:497–520.
Annelida		Polychaeta	Errantia		Phyllodocida				Polynoidae		Bathymoorea	Bathymoorea lucasi		Mac_Bathymoorea	Bonifácio P, Menot L (2019) New genera and species from the Equatorial Pacific provide phylogenetic insights into deep-sea Polynoidae (Annelida). Zool J Linn Soc 185:555–635.	no	no		Mac	carnivore		Mac_Dysponetus	Jumars, PA, Dorgan, KM, Lindsay, SM (2015) Diet of worms emended. An update of polychaete feeding guilds, Ann Rev Mar Sci 7:497–520.
Annelida		Polychaeta	Errantia		Phyllodocida				Polynoidae		Bathymoorea	Bathymoorea lucasi		Mac_Bathymoorea	Bonifácio P, Menot L (2019) New genera and species from the Equatorial Pacific provide phylogenetic insights into deep-sea Polynoidae (Annelida). Zool J Linn Soc 185:555–635.	no	no		Mac	carnivore		Mac_Echinoidea	Jumars, PA, Dorgan, KM, Lindsay, SM (2015) Diet of worms emended. An update of polychaete feeding guilds, Ann Rev Mar Sci 7:497–520.
Annelida		Polychaeta	Errantia		Phyllodocida				Polynoidae		Bathymoorea	Bathymoorea lucasi		Mac_Bathymoorea	Bonifácio P, Menot L (2019) New genera and species from the Equatorial Pacific provide phylogenetic insights into deep-sea Polynoidae (Annelida). Zool J Linn Soc 185:555–635.	no	no		Mac	carnivore		Mac_Edgertonia	Jumars, PA, Dorgan, KM, Lindsay, SM (2015) Diet of worms emended. An update of polychaete feeding guilds, Ann Rev Mar Sci 7:497–520.
Annelida		Polychaeta	Errantia		Phyllodocida				Polynoidae		Bathymoorea	Bathymoorea lucasi		Mac_Bathymoorea	Bonifácio P, Menot L (2019) New genera and species from the Equatorial Pacific provide phylogenetic insights into deep-sea Polynoidae (Annelida). Zool J Linn Soc 185:555–635.	no	no		Mac	carnivore		Mac_Enteropneusta	Jumars, PA, Dorgan, KM, Lindsay, SM (2015) Diet of worms emended. An update of polychaete feeding guilds, Ann Rev Mar Sci 7:497–520.
Annelida		Polychaeta	Errantia		Phyllodocida				Polynoidae		Bathymoorea	Bathymoorea lucasi		Mac_Bathymoorea	Bonifácio P, Menot L (2019) New genera and species from the Equatorial Pacific provide phylogenetic insights into deep-sea Polynoidae (Annelida). Zool J Linn Soc 185:555–635.	no	no		Mac	carnivore		Mac_Entoprocta	Jumars, PA, Dorgan, KM, Lindsay, SM (2015) Diet of worms emended. An update of polychaete feeding guilds, Ann Rev Mar Sci 7:497–520.
Annelida		Polychaeta	Errantia		Phyllodocida				Polynoidae		Bathymoorea	Bathymoorea lucasi		Mac_Bathymoorea	Bonifácio P, Menot L (2019) New genera and species from the Equatorial Pacific provide phylogenetic insights into deep-sea Polynoidae (Annelida). Zool J Linn Soc 185:555–635.	no	no		Mac	carnivore		Mac_Eteone	Jumars, PA, Dorgan, KM, Lindsay, SM (2015) Diet of worms emended. An update of polychaete feeding guilds, Ann Rev Mar Sci 7:497–520.
Annelida		Polychaeta	Errantia		Phyllodocida				Polynoidae		Bathymoorea	Bathymoorea lucasi		Mac_Bathymoorea	Bonifácio P, Menot L (2019) New genera and species from the Equatorial Pacific provide phylogenetic insights into deep-sea Polynoidae (Annelida). Zool J Linn Soc 185:555–635.	no	no		Mac	carnivore		Mac_Euchone	Jumars, PA, Dorgan, KM, Lindsay, SM (2015) Diet of worms emended. An update of polychaete feeding guilds, Ann Rev Mar Sci 7:497–520.
Annelida		Polychaeta	Errantia		Phyllodocida				Polynoidae		Bathymoorea	Bathymoorea lucasi		Mac_Bathymoorea	Bonifácio P, Menot L (2019) New genera and species from the Equatorial Pacific provide phylogenetic insights into deep-sea Polynoidae (Annelida). Zool J Linn Soc 185:555–635.	no	no		Mac	carnivore		Mac_Eucytheridae	Jumars, PA, Dorgan, KM, Lindsay, SM (2015) Diet of worms emended. An update of polychaete feeding guilds, Ann Rev Mar Sci 7:497–520.
Annelida		Polychaeta	Errantia		Phyllodocida				Polynoidae		Bathymoorea	Bathymoorea lucasi		Mac_Bathymoorea	Bonifácio P, Menot L (2019) New genera and species from the Equatorial Pacific provide phylogenetic insights into deep-sea Polynoidae (Annelida). Zool J Linn Soc 185:555–635.	no	no		Mac	carnivore		Mac_Eudorella	Jumars, PA, Dorgan, KM, Lindsay, SM (2015) Diet of worms emended. An update of polychaete feeding guilds, Ann Rev Mar Sci 7:497–520.
Annelida		Polychaeta	Errantia		Phyllodocida				Polynoidae		Bathymoorea	Bathymoorea lucasi		Mac_Bathymoorea	Bonifácio P, Menot L (2019) New genera and species from the Equatorial Pacific provide phylogenetic insights into deep-sea Polynoidae (Annelida). Zool J Linn Soc 185:555–635.	no	no		Mac	carnivore		Mac_Eugerda	Jumars, PA, Dorgan, KM, Lindsay, SM (2015) Diet of worms emended. An update of polychaete feeding guilds, Ann Rev Mar Sci 7:497–520.
Annelida		Polychaeta	Errantia		Phyllodocida				Polynoidae		Bathymoorea	Bathymoorea lucasi		Mac_Bathymoorea	Bonifácio P, Menot L (2019) New genera and species from the Equatorial Pacific provide phylogenetic insights into deep-sea Polynoidae (Annelida). Zool J Linn Soc 185:555–635.	no	no		Mac	carnivore		Mac_Eugerdella	Jumars, PA, Dorgan, KM, Lindsay, SM (2015) Diet of worms emended. An update of polychaete feeding guilds, Ann Rev Mar Sci 7:497–520.
Annelida		Polychaeta	Errantia		Phyllodocida				Polynoidae		Bathymoorea	Bathymoorea lucasi		Mac_Bathymoorea	Bonifácio P, Menot L (2019) New genera and species from the Equatorial Pacific provide phylogenetic insights into deep-sea Polynoidae (Annelida). Zool J Linn Soc 185:555–635.	no	no		Mac	carnivore		Mac_Eulalia	Jumars, PA, Dorgan, KM, Lindsay, SM (2015) Diet of worms emended. An update of polychaete feeding guilds, Ann Rev Mar Sci 7:497–520.
Annelida		Polychaeta	Errantia		Phyllodocida				Polynoidae		Bathymoorea	Bathymoorea lucasi		Mac_Bathymoorea	Bonifácio P, Menot L (2019) New genera and species from the Equatorial Pacific provide phylogenetic insights into deep-sea Polynoidae (Annelida). Zool J Linn Soc 185:555–635.	no	no		Mac	carnivore		Mac_Eumida	Jumars, PA, Dorgan, KM, Lindsay, SM (2015) Diet of worms emended. An update of polychaete feeding guilds, Ann Rev Mar Sci 7:497–520.
Annelida		Polychaeta	Errantia		Phyllodocida				Polynoidae		Bathymoorea	Bathymoorea lucasi		Mac_Bathymoorea	Bonifácio P, Menot L (2019) New genera and species from the Equatorial Pacific provide phylogenetic insights into deep-sea Polynoidae (Annelida). Zool J Linn Soc 185:555–635.	no	no		Mac	carnivore		Mac_Euphausiacea	Jumars, PA, Dorgan, KM, Lindsay, SM (2015) Diet of worms emended. An update of polychaete feeding guilds, Ann Rev Mar Sci 7:497–520.
Annelida		Polychaeta	Errantia		Phyllodocida				Polynoidae		Bathymoorea	Bathymoorea lucasi		Mac_Bathymoorea	Bonifácio P, Menot L (2019) New genera and species from the Equatorial Pacific provide phylogenetic insights into deep-sea Polynoidae (Annelida). Zool J Linn Soc 185:555–635.	no	no		Mac	carnivore		Mac_Euphrosine	Jumars, PA, Dorgan, KM, Lindsay, SM (2015) Diet of worms emended. An update of polychaete feeding guilds, Ann Rev Mar Sci 7:497–520.
Annelida		Polychaeta	Errantia		Phyllodocida				Polynoidae		Bathymoorea	Bathymoorea lucasi		Mac_Bathymoorea	Bonifácio P, Menot L (2019) New genera and species from the Equatorial Pacific provide phylogenetic insights into deep-sea Polynoidae (Annelida). Zool J Linn Soc 185:555–635.	no	no		Mac	carnivore		Mac_Euphrosinid	Jumars, PA, Dorgan, KM, Lindsay, SM (2015) Diet of worms emended. An update of polychaete feeding guilds, Ann Rev Mar Sci 7:497–520.
Annelida		Polychaeta	Errantia		Phyllodocida				Polynoidae		Bathymoorea	Bathymoorea lucasi		Mac_Bathymoorea	Bonifácio P, Menot L (2019) New genera and species from the Equatorial Pacific provide phylogenetic insights into deep-sea Polynoidae (Annelida). Zool J Linn Soc 185:555–635.	no	no		Mac	carnivore		Mac_Euphrosinopsis	Jumars, PA, Dorgan, KM, Lindsay, SM (2015) Diet of worms emended. An update of polychaete feeding guilds, Ann Rev Mar Sci 7:497–520.
Annelida		Polychaeta	Errantia		Phyllodocida				Polynoidae		Bathymoorea	Bathymoorea lucasi		Mac_Bathymoorea	Bonifácio P, Menot L (2019) New genera and species from the Equatorial Pacific provide phylogenetic insights into deep-sea Polynoidae (Annelida). Zool J Linn Soc 185:555–635.	no	no		Mac	carnivore		Mac_Eurycope	Jumars, PA, Dorgan, KM, Lindsay, SM (2015) Diet of worms emended. An update of polychaete feeding guilds, Ann Rev Mar Sci 7:497–520.
Annelida		Polychaeta	Errantia		Phyllodocida				Polynoidae		Bathymoorea	Bathymoorea lucasi		Mac_Bathymoorea	Bonifácio P, Menot L (2019) New genera and species from the Equatorial Pacific provide phylogenetic insights into deep-sea Polynoidae (Annelida). Zool J Linn Soc 185:555–635.	no	no		Mac	carnivore		Mac_Eurythenes	Jumars, PA, Dorgan, KM, Lindsay, SM (2015) Diet of worms emended. An update of polychaete feeding guilds, Ann Rev Mar Sci 7:497–520.
Annelida		Polychaeta	Errantia		Phyllodocida				Polynoidae		Bathymoorea	Bathymoorea lucasi		Mac_Bathymoorea	Bonifácio P, Menot L (2019) New genera and species from the Equatorial Pacific provide phylogenetic insights into deep-sea Polynoidae (Annelida). Zool J Linn Soc 185:555–635.	no	no		Mac	carnivore		Mac_Exiliniscus	Jumars, PA, Dorgan, KM, Lindsay, SM (2015) Diet of worms emended. An update of polychaete feeding guilds, Ann Rev Mar Sci 7:497–520.
Annelida		Polychaeta	Errantia		Phyllodocida				Polynoidae		Bathymoorea	Bathymoorea lucasi		Mac_Bathymoorea	Bonifácio P, Menot L (2019) New genera and species from the Equatorial Pacific provide phylogenetic insights into deep-sea Polynoidae (Annelida). Zool J Linn Soc 185:555–635.	no	no		Mac	carnivore		Mac_Exogone	Jumars, PA, Dorgan, KM, Lindsay, SM (2015) Diet of worms emended. An update of polychaete feeding guilds, Ann Rev Mar Sci 7:497–520.
Annelida		Polychaeta	Errantia		Phyllodocida				Polynoidae		Bathymoorea	Bathymoorea lucasi		Mac_Bathymoorea	Bonifácio P, Menot L (2019) New genera and species from the Equatorial Pacific provide phylogenetic insights into deep-sea Polynoidae (Annelida). Zool J Linn Soc 185:555–635.	no	no		Mac	carnivore		Mac_Fauveliopsis	Jumars, PA, Dorgan, KM, Lindsay, SM (2015) Diet of worms emended. An update of polychaete feeding guilds, Ann Rev Mar Sci 7:497–520.
Annelida		Polychaeta	Errantia		Phyllodocida				Polynoidae		Bathymoorea	Bathymoorea lucasi		Mac_Bathymoorea	Bonifácio P, Menot L (2019) New genera and species from the Equatorial Pacific provide phylogenetic insights into deep-sea Polynoidae (Annelida). Zool J Linn Soc 185:555–635.	no	no		Mac	carnivore		Mac_Fecampia	Jumars, PA, Dorgan, KM, Lindsay, SM (2015) Diet of worms emended. An update of polychaete feeding guilds, Ann Rev Mar Sci 7:497–520.
Annelida		Polychaeta	Errantia		Phyllodocida				Polynoidae		Bathymoorea	Bathymoorea lucasi		Mac_Bathymoorea	Bonifácio P, Menot L (2019) New genera and species from the Equatorial Pacific provide phylogenetic insights into deep-sea Polynoidae (Annelida). Zool J Linn Soc 185:555–635.	no	no		Mac	carnivore		Mac_Filitanais	Jumars, PA, Dorgan, KM, Lindsay, SM (2015) Diet of worms emended. An update of polychaete feeding guilds, Ann Rev Mar Sci 7:497–520.
Annelida		Polychaeta	Errantia		Phyllodocida				Polynoidae		Bathymoorea	Bathymoorea lucasi		Mac_Bathymoorea	Bonifácio P, Menot L (2019) New genera and species from the Equatorial Pacific provide phylogenetic insights into deep-sea Polynoidae (Annelida). Zool J Linn Soc 185:555–635.	no	no		Mac	carnivore		Mac_Filograna	Jumars, PA, Dorgan, KM, Lindsay, SM (2015) Diet of worms emended. An update of polychaete feeding guilds, Ann Rev Mar Sci 7:497–520.
Annelida		Polychaeta	Errantia		Phyllodocida				Polynoidae		Bathymoorea	Bathymoorea lucasi		Mac_Bathymoorea	Bonifácio P, Menot L (2019) New genera and species from the Equatorial Pacific provide phylogenetic insights into deep-sea Polynoidae (Annelida). Zool J Linn Soc 185:555–635.	no	no		Mac	carnivore		Mac_Fissidentalium	Jumars, PA, Dorgan, KM, Lindsay, SM (2015) Diet of worms emended. An update of polychaete feeding guilds, Ann Rev Mar Sci 7:497–520.
Annelida		Polychaeta	Errantia		Phyllodocida				Polynoidae		Bathymoorea	Bathymoorea lucasi		Mac_Bathymoorea	Bonifácio P, Menot L (2019) New genera and species from the Equatorial Pacific provide phylogenetic insights into deep-sea Polynoidae (Annelida). Zool J Linn Soc 185:555–635.	no	no		Mac	carnivore		Mac_Flabelliderma	Jumars, PA, Dorgan, KM, Lindsay, SM (2015) Diet of worms emended. An update of polychaete feeding guilds, Ann Rev Mar Sci 7:497–520.
Annelida		Polychaeta	Errantia		Phyllodocida				Polynoidae		Bathymoorea	Bathymoorea lucasi		Mac_Bathymoorea	Bonifácio P, Menot L (2019) New genera and species from the Equatorial Pacific provide phylogenetic insights into deep-sea Polynoidae (Annelida). Zool J Linn Soc 185:555–635.	no	no		Mac	carnivore		Mac_Flabelligella	Jumars, PA, Dorgan, KM, Lindsay, SM (2015) Diet of worms emended. An update of polychaete feeding guilds, Ann Rev Mar Sci 7:497–520.
Annelida		Polychaeta	Errantia		Phyllodocida				Polynoidae		Bathymoorea	Bathymoorea lucasi		Mac_Bathymoorea	Bonifácio P, Menot L (2019) New genera and species from the Equatorial Pacific provide phylogenetic insights into deep-sea Polynoidae (Annelida). Zool J Linn Soc 185:555–635.	no	no		Mac	carnivore		Mac_Flabelligena	Jumars, PA, Dorgan, KM, Lindsay, SM (2015) Diet of worms emended. An update of polychaete feeding guilds, Ann Rev Mar Sci 7:497–520.
Annelida		Polychaeta	Errantia		Phyllodocida				Polynoidae		Bathymoorea	Bathymoorea lucasi		Mac_Bathymoorea	Bonifácio P, Menot L (2019) New genera and species from the Equatorial Pacific provide phylogenetic insights into deep-sea Polynoidae (Annelida). Zool J Linn Soc 185:555–635.	no	no		Mac	carnivore		Mac_Frontohornera	Jumars, PA, Dorgan, KM, Lindsay, SM (2015) Diet of worms emended. An update of polychaete feeding guilds, Ann Rev Mar Sci 7:497–520.
Annelida		Polychaeta	Errantia		Phyllodocida				Polynoidae		Bathymoorea	Bathymoorea lucasi		Mac_Bathymoorea	Bonifácio P, Menot L (2019) New genera and species from the Equatorial Pacific provide phylogenetic insights into deep-sea Polynoidae (Annelida). Zool J Linn Soc 185:555–635.	no	no		Mac	carnivore		Mac_Gadila	Jumars, PA, Dorgan, KM, Lindsay, SM (2015) Diet of worms emended. An update of polychaete feeding guilds, Ann Rev Mar Sci 7:497–520.
Annelida		Polychaeta	Errantia		Phyllodocida				Polynoidae		Bathymoorea	Bathymoorea lucasi		Mac_Bathymoorea	Bonifácio P, Menot L (2019) New genera and species from the Equatorial Pacific provide phylogenetic insights into deep-sea Polynoidae (Annelida). Zool J Linn Soc 185:555–635.	no	no		Mac	carnivore		Mac_Galathowenia	Jumars, PA, Dorgan, KM, Lindsay, SM (2015) Diet of worms emended. An update of polychaete feeding guilds, Ann Rev Mar Sci 7:497–520.
Annelida		Polychaeta	Errantia		Phyllodocida				Polynoidae		Bathymoorea	Bathymoorea lucasi		Mac_Bathymoorea	Bonifácio P, Menot L (2019) New genera and species from the Equatorial Pacific provide phylogenetic insights into deep-sea Polynoidae (Annelida). Zool J Linn Soc 185:555–635.	no	no		Mac	carnivore		Mac_Glycera	Jumars, PA, Dorgan, KM, Lindsay, SM (2015) Diet of worms emended. An update of polychaete feeding guilds, Ann Rev Mar Sci 7:497–520.
Annelida		Polychaeta	Errantia		Phyllodocida				Polynoidae		Bathymoorea	Bathymoorea lucasi		Mac_Bathymoorea	Bonifácio P, Menot L (2019) New genera and species from the Equatorial Pacific provide phylogenetic insights into deep-sea Polynoidae (Annelida). Zool J Linn Soc 185:555–635.	no	no		Mac	carnivore		Mac_Gnathiidae	Jumars, PA, Dorgan, KM, Lindsay, SM (2015) Diet of worms emended. An update of polychaete feeding guilds, Ann Rev Mar Sci 7:497–520.
Annelida		Polychaeta	Errantia		Phyllodocida				Polynoidae		Bathymoorea	Bathymoorea lucasi		Mac_Bathymoorea	Bonifácio P, Menot L (2019) New genera and species from the Equatorial Pacific provide phylogenetic insights into deep-sea Polynoidae (Annelida). Zool J Linn Soc 185:555–635.	no	no		Mac	carnivore		Mac_Goniada	Jumars, PA, Dorgan, KM, Lindsay, SM (2015) Diet of worms emended. An update of polychaete feeding guilds, Ann Rev Mar Sci 7:497–520.
Annelida		Polychaeta	Errantia		Phyllodocida				Polynoidae		Bathymoorea	Bathymoorea lucasi		Mac_Bathymoorea	Bonifácio P, Menot L (2019) New genera and species from the Equatorial Pacific provide phylogenetic insights into deep-sea Polynoidae (Annelida). Zool J Linn Soc 185:555–635.	no	no		Mac	carnivore		Mac_Grubianella	Jumars, PA, Dorgan, KM, Lindsay, SM (2015) Diet of worms emended. An update of polychaete feeding guilds, Ann Rev Mar Sci 7:497–520.
Annelida		Polychaeta	Errantia		Phyllodocida				Polynoidae		Bathymoorea	Bathymoorea lucasi		Mac_Bathymoorea	Bonifácio P, Menot L (2019) New genera and species from the Equatorial Pacific provide phylogenetic insights into deep-sea Polynoidae (Annelida). Zool J Linn Soc 185:555–635.	no	no		Mac	carnivore		Mac_Guillermogonita	Jumars, PA, Dorgan, KM, Lindsay, SM (2015) Diet of worms emended. An update of polychaete feeding guilds, Ann Rev Mar Sci 7:497–520.
Annelida		Polychaeta	Errantia		Phyllodocida				Polynoidae		Bathymoorea	Bathymoorea lucasi		Mac_Bathymoorea	Bonifácio P, Menot L (2019) New genera and species from the Equatorial Pacific provide phylogenetic insights into deep-sea Polynoidae (Annelida). Zool J Linn Soc 185:555–635.	no	no		Mac	carnivore		Mac_Gwynia	Jumars, PA, Dorgan, KM, Lindsay, SM (2015) Diet of worms emended. An update of polychaete feeding guilds, Ann Rev Mar Sci 7:497–520.
Annelida		Polychaeta	Errantia		Phyllodocida				Polynoidae		Bathymoorea	Bathymoorea lucasi		Mac_Bathymoorea	Bonifácio P, Menot L (2019) New genera and species from the Equatorial Pacific provide phylogenetic insights into deep-sea Polynoidae (Annelida). Zool J Linn Soc 185:555–635.	no	no		Mac	carnivore		Mac_Gynodiastylis	Jumars, PA, Dorgan, KM, Lindsay, SM (2015) Diet of worms emended. An update of polychaete feeding guilds, Ann Rev Mar Sci 7:497–520.
Annelida		Polychaeta	Errantia		Phyllodocida				Polynoidae		Bathymoorea	Bathymoorea lucasi		Mac_Bathymoorea	Bonifácio P, Menot L (2019) New genera and species from the Equatorial Pacific provide phylogenetic insights into deep-sea Polynoidae (Annelida). Zool J Linn Soc 185:555–635.	no	no		Mac	carnivore		Mac_Haplomesus	Jumars, PA, Dorgan, KM, Lindsay, SM (2015) Diet of worms emended. An update of polychaete feeding guilds, Ann Rev Mar Sci 7:497–520.
Annelida		Polychaeta	Errantia		Phyllodocida				Polynoidae		Bathymoorea	Bathymoorea lucasi		Mac_Bathymoorea	Bonifácio P, Menot L (2019) New genera and species from the Equatorial Pacific provide phylogenetic insights into deep-sea Polynoidae (Annelida). Zool J Linn Soc 185:555–635.	no	no		Mac	carnivore		Mac_Haploniscus	Jumars, PA, Dorgan, KM, Lindsay, SM (2015) Diet of worms emended. An update of polychaete feeding guilds, Ann Rev Mar Sci 7:497–520.
Annelida		Polychaeta	Errantia		Phyllodocida				Polynoidae		Bathymoorea	Bathymoorea lucasi		Mac_Bathymoorea	Bonifácio P, Menot L (2019) New genera and species from the Equatorial Pacific provide phylogenetic insights into deep-sea Polynoidae (Annelida). Zool J Linn Soc 185:555–635.	no	no		Mac	carnivore		Mac_Harpiniopsis	Jumars, PA, Dorgan, KM, Lindsay, SM (2015) Diet of worms emended. An update of polychaete feeding guilds, Ann Rev Mar Sci 7:497–520.
Annelida		Polychaeta	Errantia		Phyllodocida				Polynoidae		Bathymoorea	Bathymoorea lucasi		Mac_Bathymoorea	Bonifácio P, Menot L (2019) New genera and species from the Equatorial Pacific provide phylogenetic insights into deep-sea Polynoidae (Annelida). Zool J Linn Soc 185:555–635.	no	no		Mac	carnivore		Mac_Haywardozoon	Jumars, PA, Dorgan, KM, Lindsay, SM (2015) Diet of worms emended. An update of polychaete feeding guilds, Ann Rev Mar Sci 7:497–520.
Annelida		Polychaeta	Errantia		Phyllodocida				Polynoidae		Bathymoorea	Bathymoorea lucasi		Mac_Bathymoorea	Bonifácio P, Menot L (2019) New genera and species from the Equatorial Pacific provide phylogenetic insights into deep-sea Polynoidae (Annelida). Zool J Linn Soc 185:555–635.	no	no		Mac	carnivore		Mac_Hebefustis	Jumars, PA, Dorgan, KM, Lindsay, SM (2015) Diet of worms emended. An update of polychaete feeding guilds, Ann Rev Mar Sci 7:497–520.
Annelida		Polychaeta	Errantia		Phyllodocida				Polynoidae		Bathymoorea	Bathymoorea lucasi		Mac_Bathymoorea	Bonifácio P, Menot L (2019) New genera and species from the Equatorial Pacific provide phylogenetic insights into deep-sea Polynoidae (Annelida). Zool J Linn Soc 185:555–635.	no	no		Mac	carnivore		Mac_Hemisphaerammina	Jumars, PA, Dorgan, KM, Lindsay, SM (2015) Diet of worms emended. An update of polychaete feeding guilds, Ann Rev Mar Sci 7:497–520.
Annelida		Polychaeta	Errantia		Phyllodocida				Polynoidae		Bathymoorea	Bathymoorea lucasi		Mac_Bathymoorea	Bonifácio P, Menot L (2019) New genera and species from the Equatorial Pacific provide phylogenetic insights into deep-sea Polynoidae (Annelida). Zool J Linn Soc 185:555–635.	no	no		Mac	carnivore		Mac_Hemispherammina-like	Jumars, PA, Dorgan, KM, Lindsay, SM (2015) Diet of worms emended. An update of polychaete feeding guilds, Ann Rev Mar Sci 7:497–520.
Annelida		Polychaeta	Errantia		Phyllodocida				Polynoidae		Bathymoorea	Bathymoorea lucasi		Mac_Bathymoorea	Bonifácio P, Menot L (2019) New genera and species from the Equatorial Pacific provide phylogenetic insights into deep-sea Polynoidae (Annelida). Zool J Linn Soc 185:555–635.	no	no		Mac	carnivore		Mac_Heterospio	Jumars, PA, Dorgan, KM, Lindsay, SM (2015) Diet of worms emended. An update of polychaete feeding guilds, Ann Rev Mar Sci 7:497–520.
Annelida		Polychaeta	Errantia		Phyllodocida				Polynoidae		Bathymoorea	Bathymoorea lucasi		Mac_Bathymoorea	Bonifácio P, Menot L (2019) New genera and species from the Equatorial Pacific provide phylogenetic insights into deep-sea Polynoidae (Annelida). Zool J Linn Soc 185:555–635.	no	no		Mac	carnivore		Mac_Hodor	Jumars, PA, Dorgan, KM, Lindsay, SM (2015) Diet of worms emended. An update of polychaete feeding guilds, Ann Rev Mar Sci 7:497–520.
Annelida		Polychaeta	Errantia		Phyllodocida				Polynoidae		Bathymoorea	Bathymoorea lucasi		Mac_Bathymoorea	Bonifácio P, Menot L (2019) New genera and species from the Equatorial Pacific provide phylogenetic insights into deep-sea Polynoidae (Annelida). Zool J Linn Soc 185:555–635.	no	no		Mac	carnivore		Mac_Holothuroidea	Jumars, PA, Dorgan, KM, Lindsay, SM (2015) Diet of worms emended. An update of polychaete feeding guilds, Ann Rev Mar Sci 7:497–520.
Annelida		Polychaeta	Errantia		Phyllodocida				Polynoidae		Bathymoorea	Bathymoorea lucasi		Mac_Bathymoorea	Bonifácio P, Menot L (2019) New genera and species from the Equatorial Pacific provide phylogenetic insights into deep-sea Polynoidae (Annelida). Zool J Linn Soc 185:555–635.	no	no		Mac	carnivore		Mac_Hormosina	Jumars, PA, Dorgan, KM, Lindsay, SM (2015) Diet of worms emended. An update of polychaete feeding guilds, Ann Rev Mar Sci 7:497–520.
Annelida		Polychaeta	Errantia		Phyllodocida				Polynoidae		Bathymoorea	Bathymoorea lucasi		Mac_Bathymoorea	Bonifácio P, Menot L (2019) New genera and species from the Equatorial Pacific provide phylogenetic insights into deep-sea Polynoidae (Annelida). Zool J Linn Soc 185:555–635.	no	no		Mac	carnivore		Mac_Hormosinacea	Jumars, PA, Dorgan, KM, Lindsay, SM (2015) Diet of worms emended. An update of polychaete feeding guilds, Ann Rev Mar Sci 7:497–520.
Annelida		Polychaeta	Errantia		Phyllodocida				Polynoidae		Bathymoorea	Bathymoorea lucasi		Mac_Bathymoorea	Bonifácio P, Menot L (2019) New genera and species from the Equatorial Pacific provide phylogenetic insights into deep-sea Polynoidae (Annelida). Zool J Linn Soc 185:555–635.	no	no		Mac	carnivore		Mac_Hospitellidae	Jumars, PA, Dorgan, KM, Lindsay, SM (2015) Diet of worms emended. An update of polychaete feeding guilds, Ann Rev Mar Sci 7:497–520.
Annelida		Polychaeta	Errantia		Phyllodocida				Polynoidae		Bathymoorea	Bathymoorea lucasi		Mac_Bathymoorea	Bonifácio P, Menot L (2019) New genera and species from the Equatorial Pacific provide phylogenetic insights into deep-sea Polynoidae (Annelida). Zool J Linn Soc 185:555–635.	no	no		Mac	carnivore		Mac_Hyalinoecia	Jumars, PA, Dorgan, KM, Lindsay, SM (2015) Diet of worms emended. An update of polychaete feeding guilds, Ann Rev Mar Sci 7:497–520.
Annelida		Polychaeta	Errantia		Phyllodocida				Polynoidae		Bathymoorea	Bathymoorea lucasi		Mac_Bathymoorea	Bonifácio P, Menot L (2019) New genera and species from the Equatorial Pacific provide phylogenetic insights into deep-sea Polynoidae (Annelida). Zool J Linn Soc 185:555–635.	no	no		Mac	carnivore		Mac_Hydroniscus	Jumars, PA, Dorgan, KM, Lindsay, SM (2015) Diet of worms emended. An update of polychaete feeding guilds, Ann Rev Mar Sci 7:497–520.
Annelida		Polychaeta	Errantia		Phyllodocida				Polynoidae		Bathymoorea	Bathymoorea lucasi		Mac_Bathymoorea	Bonifácio P, Menot L (2019) New genera and species from the Equatorial Pacific provide phylogenetic insights into deep-sea Polynoidae (Annelida). Zool J Linn Soc 185:555–635.	no	no		Mac	carnivore		Mac_Hydrozoa	Jumars, PA, Dorgan, KM, Lindsay, SM (2015) Diet of worms emended. An update of polychaete feeding guilds, Ann Rev Mar Sci 7:497–520.
Annelida		Polychaeta	Errantia		Phyllodocida				Polynoidae		Bathymoorea	Bathymoorea lucasi		Mac_Bathymoorea	Bonifácio P, Menot L (2019) New genera and species from the Equatorial Pacific provide phylogenetic insights into deep-sea Polynoidae (Annelida). Zool J Linn Soc 185:555–635.	no	no		Mac	carnivore		Mac_Hyphalaster	Jumars, PA, Dorgan, KM, Lindsay, SM (2015) Diet of worms emended. An update of polychaete feeding guilds, Ann Rev Mar Sci 7:497–520.
Annelida		Polychaeta	Errantia		Phyllodocida				Polynoidae		Bathymoorea	Bathymoorea lucasi		Mac_Bathymoorea	Bonifácio P, Menot L (2019) New genera and species from the Equatorial Pacific provide phylogenetic insights into deep-sea Polynoidae (Annelida). Zool J Linn Soc 185:555–635.	no	no		Mac	carnivore		Mac_Ilyarachna	Jumars, PA, Dorgan, KM, Lindsay, SM (2015) Diet of worms emended. An update of polychaete feeding guilds, Ann Rev Mar Sci 7:497–520.
Annelida		Polychaeta	Errantia		Phyllodocida				Polynoidae		Bathymoorea	Bathymoorea lucasi		Mac_Bathymoorea	Bonifácio P, Menot L (2019) New genera and species from the Equatorial Pacific provide phylogenetic insights into deep-sea Polynoidae (Annelida). Zool J Linn Soc 185:555–635.	no	no		Mac	carnivore		Mac_Incola inculta-like	Jumars, PA, Dorgan, KM, Lindsay, SM (2015) Diet of worms emended. An update of polychaete feeding guilds, Ann Rev Mar Sci 7:497–520.
Annelida		Polychaeta	Errantia		Phyllodocida				Polynoidae		Bathymoorea	Bathymoorea lucasi		Mac_Bathymoorea	Bonifácio P, Menot L (2019) New genera and species from the Equatorial Pacific provide phylogenetic insights into deep-sea Polynoidae (Annelida). Zool J Linn Soc 185:555–635.	no	no		Mac	carnivore		Mac_Ischnomesus	Jumars, PA, Dorgan, KM, Lindsay, SM (2015) Diet of worms emended. An update of polychaete feeding guilds, Ann Rev Mar Sci 7:497–520.
Annelida		Polychaeta	Errantia		Phyllodocida				Polynoidae		Bathymoorea	Bathymoorea lucasi		Mac_Bathymoorea	Bonifácio P, Menot L (2019) New genera and species from the Equatorial Pacific provide phylogenetic insights into deep-sea Polynoidae (Annelida). Zool J Linn Soc 185:555–635.	no	no		Mac	carnivore		Mac_Jaeropsis	Jumars, PA, Dorgan, KM, Lindsay, SM (2015) Diet of worms emended. An update of polychaete feeding guilds, Ann Rev Mar Sci 7:497–520.
Annelida		Polychaeta	Errantia		Phyllodocida				Polynoidae		Bathymoorea	Bathymoorea lucasi		Mac_Bathymoorea	Bonifácio P, Menot L (2019) New genera and species from the Equatorial Pacific provide phylogenetic insights into deep-sea Polynoidae (Annelida). Zool J Linn Soc 185:555–635.	no	no		Mac	carnivore		Mac_Janirella	Jumars, PA, Dorgan, KM, Lindsay, SM (2015) Diet of worms emended. An update of polychaete feeding guilds, Ann Rev Mar Sci 7:497–520.
Annelida		Polychaeta	Errantia		Phyllodocida				Polynoidae		Bathymoorea	Bathymoorea lucasi		Mac_Bathymoorea	Bonifácio P, Menot L (2019) New genera and species from the Equatorial Pacific provide phylogenetic insights into deep-sea Polynoidae (Annelida). Zool J Linn Soc 185:555–635.	no	no		Mac	carnivore		Mac_Josephella	Jumars, PA, Dorgan, KM, Lindsay, SM (2015) Diet of worms emended. An update of polychaete feeding guilds, Ann Rev Mar Sci 7:497–520.
Annelida		Polychaeta	Errantia		Phyllodocida				Polynoidae		Bathymoorea	Bathymoorea lucasi		Mac_Bathymoorea	Bonifácio P, Menot L (2019) New genera and species from the Equatorial Pacific provide phylogenetic insights into deep-sea Polynoidae (Annelida). Zool J Linn Soc 185:555–635.	no	no		Mac	carnivore		Mac_Katianira	Jumars, PA, Dorgan, KM, Lindsay, SM (2015) Diet of worms emended. An update of polychaete feeding guilds, Ann Rev Mar Sci 7:497–520.
Annelida		Polychaeta	Errantia		Phyllodocida				Polynoidae		Bathymoorea	Bathymoorea lucasi		Mac_Bathymoorea	Bonifácio P, Menot L (2019) New genera and species from the Equatorial Pacific provide phylogenetic insights into deep-sea Polynoidae (Annelida). Zool J Linn Soc 185:555–635.	no	no		Mac	carnivore		Mac_Kesun	Jumars, PA, Dorgan, KM, Lindsay, SM (2015) Diet of worms emended. An update of polychaete feeding guilds, Ann Rev Mar Sci 7:497–520.
Annelida		Polychaeta	Errantia		Phyllodocida				Polynoidae		Bathymoorea	Bathymoorea lucasi		Mac_Bathymoorea	Bonifácio P, Menot L (2019) New genera and species from the Equatorial Pacific provide phylogenetic insights into deep-sea Polynoidae (Annelida). Zool J Linn Soc 185:555–635.	no	no		Mac	carnivore		Mac_Ketosoma	Jumars, PA, Dorgan, KM, Lindsay, SM (2015) Diet of worms emended. An update of polychaete feeding guilds, Ann Rev Mar Sci 7:497–520.
Annelida		Polychaeta	Errantia		Phyllodocida				Polynoidae		Bathymoorea	Bathymoorea lucasi		Mac_Bathymoorea	Bonifácio P, Menot L (2019) New genera and species from the Equatorial Pacific provide phylogenetic insights into deep-sea Polynoidae (Annelida). Zool J Linn Soc 185:555–635.	no	no		Mac	carnivore		Mac_Kinorhyncha	Jumars, PA, Dorgan, KM, Lindsay, SM (2015) Diet of worms emended. An update of polychaete feeding guilds, Ann Rev Mar Sci 7:497–520.
Annelida		Polychaeta	Errantia		Phyllodocida				Polynoidae		Bathymoorea	Bathymoorea lucasi		Mac_Bathymoorea	Bonifácio P, Menot L (2019) New genera and species from the Equatorial Pacific provide phylogenetic insights into deep-sea Polynoidae (Annelida). Zool J Linn Soc 185:555–635.	no	no		Mac	carnivore		Mac_Kirkegaardia	Jumars, PA, Dorgan, KM, Lindsay, SM (2015) Diet of worms emended. An update of polychaete feeding guilds, Ann Rev Mar Sci 7:497–520.
Annelida		Polychaeta	Errantia		Phyllodocida				Polynoidae		Bathymoorea	Bathymoorea lucasi		Mac_Bathymoorea	Bonifácio P, Menot L (2019) New genera and species from the Equatorial Pacific provide phylogenetic insights into deep-sea Polynoidae (Annelida). Zool J Linn Soc 185:555–635.	no	no		Mac	carnivore		Mac_Komokiacean-like	Jumars, PA, Dorgan, KM, Lindsay, SM (2015) Diet of worms emended. An update of polychaete feeding guilds, Ann Rev Mar Sci 7:497–520.
Annelida		Polychaeta	Errantia		Phyllodocida				Polynoidae		Bathymoorea	Bathymoorea lucasi		Mac_Bathymoorea	Bonifácio P, Menot L (2019) New genera and species from the Equatorial Pacific provide phylogenetic insights into deep-sea Polynoidae (Annelida). Zool J Linn Soc 185:555–635.	no	no		Mac	carnivore		Mac_Komoki-like	Jumars, PA, Dorgan, KM, Lindsay, SM (2015) Diet of worms emended. An update of polychaete feeding guilds, Ann Rev Mar Sci 7:497–520.
Annelida		Polychaeta	Errantia		Phyllodocida				Polynoidae		Bathymoorea	Bathymoorea lucasi		Mac_Bathymoorea	Bonifácio P, Menot L (2019) New genera and species from the Equatorial Pacific provide phylogenetic insights into deep-sea Polynoidae (Annelida). Zool J Linn Soc 185:555–635.	no	no		Mac	carnivore		Mac_Lacydonia	Jumars, PA, Dorgan, KM, Lindsay, SM (2015) Diet of worms emended. An update of polychaete feeding guilds, Ann Rev Mar Sci 7:497–520.
Annelida		Polychaeta	Errantia		Phyllodocida				Polynoidae		Bathymoorea	Bathymoorea lucasi		Mac_Bathymoorea	Bonifácio P, Menot L (2019) New genera and species from the Equatorial Pacific provide phylogenetic insights into deep-sea Polynoidae (Annelida). Zool J Linn Soc 185:555–635.	no	no		Mac	carnivore		Mac_Lana	Jumars, PA, Dorgan, KM, Lindsay, SM (2015) Diet of worms emended. An update of polychaete feeding guilds, Ann Rev Mar Sci 7:497–520.
Annelida		Polychaeta	Errantia		Phyllodocida				Polynoidae		Bathymoorea	Bathymoorea lucasi		Mac_Bathymoorea	Bonifácio P, Menot L (2019) New genera and species from the Equatorial Pacific provide phylogenetic insights into deep-sea Polynoidae (Annelida). Zool J Linn Soc 185:555–635.	no	no		Mac	carnivore		Mac_Laonice	Jumars, PA, Dorgan, KM, Lindsay, SM (2015) Diet of worms emended. An update of polychaete feeding guilds, Ann Rev Mar Sci 7:497–520.
Annelida		Polychaeta	Errantia		Phyllodocida				Polynoidae		Bathymoorea	Bathymoorea lucasi		Mac_Bathymoorea	Bonifácio P, Menot L (2019) New genera and species from the Equatorial Pacific provide phylogenetic insights into deep-sea Polynoidae (Annelida). Zool J Linn Soc 185:555–635.	no	no		Mac	carnivore		Mac_Laqueus	Jumars, PA, Dorgan, KM, Lindsay, SM (2015) Diet of worms emended. An update of polychaete feeding guilds, Ann Rev Mar Sci 7:497–520.
Annelida		Polychaeta	Errantia		Phyllodocida				Polynoidae		Bathymoorea	Bathymoorea lucasi		Mac_Bathymoorea	Bonifácio P, Menot L (2019) New genera and species from the Equatorial Pacific provide phylogenetic insights into deep-sea Polynoidae (Annelida). Zool J Linn Soc 185:555–635.	no	no		Mac	carnivore		Mac_Laubieriopsis	Jumars, PA, Dorgan, KM, Lindsay, SM (2015) Diet of worms emended. An update of polychaete feeding guilds, Ann Rev Mar Sci 7:497–520.
Annelida		Polychaeta	Errantia		Phyllodocida				Polynoidae		Bathymoorea	Bathymoorea lucasi		Mac_Bathymoorea	Bonifácio P, Menot L (2019) New genera and species from the Equatorial Pacific provide phylogenetic insights into deep-sea Polynoidae (Annelida). Zool J Linn Soc 185:555–635.	no	no		Mac	carnivore		Mac_Leanira	Jumars, PA, Dorgan, KM, Lindsay, SM (2015) Diet of worms emended. An update of polychaete feeding guilds, Ann Rev Mar Sci 7:497–520.
Annelida		Polychaeta	Errantia		Phyllodocida				Polynoidae		Bathymoorea	Bathymoorea lucasi		Mac_Bathymoorea	Bonifácio P, Menot L (2019) New genera and species from the Equatorial Pacific provide phylogenetic insights into deep-sea Polynoidae (Annelida). Zool J Linn Soc 185:555–635.	no	no		Mac	carnivore		Mac_Ledella	Jumars, PA, Dorgan, KM, Lindsay, SM (2015) Diet of worms emended. An update of polychaete feeding guilds, Ann Rev Mar Sci 7:497–520.
Annelida		Polychaeta	Errantia		Phyllodocida				Polynoidae		Bathymoorea	Bathymoorea lucasi		Mac_Bathymoorea	Bonifácio P, Menot L (2019) New genera and species from the Equatorial Pacific provide phylogenetic insights into deep-sea Polynoidae (Annelida). Zool J Linn Soc 185:555–635.	no	no		Mac	carnivore		Mac_Lepthognathiella	Jumars, PA, Dorgan, KM, Lindsay, SM (2015) Diet of worms emended. An update of polychaete feeding guilds, Ann Rev Mar Sci 7:497–520.
Annelida		Polychaeta	Errantia		Phyllodocida				Polynoidae		Bathymoorea	Bathymoorea lucasi		Mac_Bathymoorea	Bonifácio P, Menot L (2019) New genera and species from the Equatorial Pacific provide phylogenetic insights into deep-sea Polynoidae (Annelida). Zool J Linn Soc 185:555–635.	no	no		Mac	carnivore		Mac_Leptochiton	Jumars, PA, Dorgan, KM, Lindsay, SM (2015) Diet of worms emended. An update of polychaete feeding guilds, Ann Rev Mar Sci 7:497–520.
Annelida		Polychaeta	Errantia		Phyllodocida				Polynoidae		Bathymoorea	Bathymoorea lucasi		Mac_Bathymoorea	Bonifácio P, Menot L (2019) New genera and species from the Equatorial Pacific provide phylogenetic insights into deep-sea Polynoidae (Annelida). Zool J Linn Soc 185:555–635.	no	no		Mac	carnivore		Mac_Leptognathia	Jumars, PA, Dorgan, KM, Lindsay, SM (2015) Diet of worms emended. An update of polychaete feeding guilds, Ann Rev Mar Sci 7:497–520.
Annelida		Polychaeta	Errantia		Phyllodocida				Polynoidae		Bathymoorea	Bathymoorea lucasi		Mac_Bathymoorea	Bonifácio P, Menot L (2019) New genera and species from the Equatorial Pacific provide phylogenetic insights into deep-sea Polynoidae (Annelida). Zool J Linn Soc 185:555–635.	no	no		Mac	carnivore		Mac_Leptostraca	Jumars, PA, Dorgan, KM, Lindsay, SM (2015) Diet of worms emended. An update of polychaete feeding guilds, Ann Rev Mar Sci 7:497–520.
Annelida		Polychaeta	Errantia		Phyllodocida				Polynoidae		Bathymoorea	Bathymoorea lucasi		Mac_Bathymoorea	Bonifácio P, Menot L (2019) New genera and species from the Equatorial Pacific provide phylogenetic insights into deep-sea Polynoidae (Annelida). Zool J Linn Soc 185:555–635.	no	no		Mac	carnivore		Mac_Levensenia	Jumars, PA, Dorgan, KM, Lindsay, SM (2015) Diet of worms emended. An update of polychaete feeding guilds, Ann Rev Mar Sci 7:497–520.
Annelida		Polychaeta	Errantia		Phyllodocida				Polynoidae		Bathymoorea	Bathymoorea lucasi		Mac_Bathymoorea	Bonifácio P, Menot L (2019) New genera and species from the Equatorial Pacific provide phylogenetic insights into deep-sea Polynoidae (Annelida). Zool J Linn Soc 185:555–635.	no	no		Mac	carnivore		Mac_Leviapseudes	Jumars, PA, Dorgan, KM, Lindsay, SM (2015) Diet of worms emended. An update of polychaete feeding guilds, Ann Rev Mar Sci 7:497–520.
Annelida		Polychaeta	Errantia		Phyllodocida				Polynoidae		Bathymoorea	Bathymoorea lucasi		Mac_Bathymoorea	Bonifácio P, Menot L (2019) New genera and species from the Equatorial Pacific provide phylogenetic insights into deep-sea Polynoidae (Annelida). Zool J Linn Soc 185:555–635.	no	no		Mac	carnivore		Mac_Levinsenia	Jumars, PA, Dorgan, KM, Lindsay, SM (2015) Diet of worms emended. An update of polychaete feeding guilds, Ann Rev Mar Sci 7:497–520.
Annelida		Polychaeta	Errantia		Phyllodocida				Polynoidae		Bathymoorea	Bathymoorea lucasi		Mac_Bathymoorea	Bonifácio P, Menot L (2019) New genera and species from the Equatorial Pacific provide phylogenetic insights into deep-sea Polynoidae (Annelida). Zool J Linn Soc 185:555–635.	no	no		Mac	carnivore		Mac_Limopsis	Jumars, PA, Dorgan, KM, Lindsay, SM (2015) Diet of worms emended. An update of polychaete feeding guilds, Ann Rev Mar Sci 7:497–520.
Annelida		Polychaeta	Errantia		Phyllodocida				Polynoidae		Bathymoorea	Bathymoorea lucasi		Mac_Bathymoorea	Bonifácio P, Menot L (2019) New genera and species from the Equatorial Pacific provide phylogenetic insights into deep-sea Polynoidae (Annelida). Zool J Linn Soc 185:555–635.	no	no		Mac	carnivore		Mac_Lumbrinereis	Jumars, PA, Dorgan, KM, Lindsay, SM (2015) Diet of worms emended. An update of polychaete feeding guilds, Ann Rev Mar Sci 7:497–520.
Annelida		Polychaeta	Errantia		Phyllodocida				Polynoidae		Bathymoorea	Bathymoorea lucasi		Mac_Bathymoorea	Bonifácio P, Menot L (2019) New genera and species from the Equatorial Pacific provide phylogenetic insights into deep-sea Polynoidae (Annelida). Zool J Linn Soc 185:555–635.	no	no		Mac	carnivore		Mac_Lumbrinerides	Jumars, PA, Dorgan, KM, Lindsay, SM (2015) Diet of worms emended. An update of polychaete feeding guilds, Ann Rev Mar Sci 7:497–520.
Annelida		Polychaeta	Errantia		Phyllodocida				Polynoidae		Bathymoorea	Bathymoorea lucasi		Mac_Bathymoorea	Bonifácio P, Menot L (2019) New genera and species from the Equatorial Pacific provide phylogenetic insights into deep-sea Polynoidae (Annelida). Zool J Linn Soc 185:555–635.	no	no		Mac	carnivore		Mac_Lumbrineris	Jumars, PA, Dorgan, KM, Lindsay, SM (2015) Diet of worms emended. An update of polychaete feeding guilds, Ann Rev Mar Sci 7:497–520.
Annelida		Polychaeta	Errantia		Phyllodocida				Polynoidae		Bathymoorea	Bathymoorea lucasi		Mac_Bathymoorea	Bonifácio P, Menot L (2019) New genera and species from the Equatorial Pacific provide phylogenetic insights into deep-sea Polynoidae (Annelida). Zool J Linn Soc 185:555–635.	no	no		Mac	carnivore		Mac_Macellicephala	Jumars, PA, Dorgan, KM, Lindsay, SM (2015) Diet of worms emended. An update of polychaete feeding guilds, Ann Rev Mar Sci 7:497–520.
Annelida		Polychaeta	Errantia		Phyllodocida				Polynoidae		Bathymoorea	Bathymoorea lucasi		Mac_Bathymoorea	Bonifácio P, Menot L (2019) New genera and species from the Equatorial Pacific provide phylogenetic insights into deep-sea Polynoidae (Annelida). Zool J Linn Soc 185:555–635.	no	no		Mac	carnivore		Mac_Macrinella	Jumars, PA, Dorgan, KM, Lindsay, SM (2015) Diet of worms emended. An update of polychaete feeding guilds, Ann Rev Mar Sci 7:497–520.
Annelida		Polychaeta	Errantia		Phyllodocida				Polynoidae		Bathymoorea	Bathymoorea lucasi		Mac_Bathymoorea	Bonifácio P, Menot L (2019) New genera and species from the Equatorial Pacific provide phylogenetic insights into deep-sea Polynoidae (Annelida). Zool J Linn Soc 185:555–635.	no	no		Mac	carnivore		Mac_Macrocypris	Jumars, PA, Dorgan, KM, Lindsay, SM (2015) Diet of worms emended. An update of polychaete feeding guilds, Ann Rev Mar Sci 7:497–520.
Annelida		Polychaeta	Errantia		Phyllodocida				Polynoidae		Bathymoorea	Bathymoorea lucasi		Mac_Bathymoorea	Bonifácio P, Menot L (2019) New genera and species from the Equatorial Pacific provide phylogenetic insights into deep-sea Polynoidae (Annelida). Zool J Linn Soc 185:555–635.	no	no		Mac	carnivore		Mac_Macrostylis	Jumars, PA, Dorgan, KM, Lindsay, SM (2015) Diet of worms emended. An update of polychaete feeding guilds, Ann Rev Mar Sci 7:497–520.
Annelida		Polychaeta	Errantia		Phyllodocida				Polynoidae		Bathymoorea	Bathymoorea lucasi		Mac_Bathymoorea	Bonifácio P, Menot L (2019) New genera and species from the Equatorial Pacific provide phylogenetic insights into deep-sea Polynoidae (Annelida). Zool J Linn Soc 185:555–635.	no	no		Mac	carnivore		Mac_Magelona	Jumars, PA, Dorgan, KM, Lindsay, SM (2015) Diet of worms emended. An update of polychaete feeding guilds, Ann Rev Mar Sci 7:497–520.
Annelida		Polychaeta	Errantia		Phyllodocida				Polynoidae		Bathymoorea	Bathymoorea lucasi		Mac_Bathymoorea	Bonifácio P, Menot L (2019) New genera and species from the Equatorial Pacific provide phylogenetic insights into deep-sea Polynoidae (Annelida). Zool J Linn Soc 185:555–635.	no	no		Mac	carnivore		Mac_Mastigoniscus	Jumars, PA, Dorgan, KM, Lindsay, SM (2015) Diet of worms emended. An update of polychaete feeding guilds, Ann Rev Mar Sci 7:497–520.
Annelida		Polychaeta	Errantia		Phyllodocida				Polynoidae		Bathymoorea	Bathymoorea lucasi		Mac_Bathymoorea	Bonifácio P, Menot L (2019) New genera and species from the Equatorial Pacific provide phylogenetic insights into deep-sea Polynoidae (Annelida). Zool J Linn Soc 185:555–635.	no	no		Mac	carnivore		Mac_Mayella	Jumars, PA, Dorgan, KM, Lindsay, SM (2015) Diet of worms emended. An update of polychaete feeding guilds, Ann Rev Mar Sci 7:497–520.
Annelida		Polychaeta	Errantia		Phyllodocida				Polynoidae		Bathymoorea	Bathymoorea lucasi		Mac_Bathymoorea	Bonifácio P, Menot L (2019) New genera and species from the Equatorial Pacific provide phylogenetic insights into deep-sea Polynoidae (Annelida). Zool J Linn Soc 185:555–635.	no	no		Mac	carnivore		Mac_Mesosignum	Jumars, PA, Dorgan, KM, Lindsay, SM (2015) Diet of worms emended. An update of polychaete feeding guilds, Ann Rev Mar Sci 7:497–520.
Annelida		Polychaeta	Errantia		Phyllodocida				Polynoidae		Bathymoorea	Bathymoorea lucasi		Mac_Bathymoorea	Bonifácio P, Menot L (2019) New genera and species from the Equatorial Pacific provide phylogenetic insights into deep-sea Polynoidae (Annelida). Zool J Linn Soc 185:555–635.	no	no		Mac	carnivore		Mac_Mesotanais	Jumars, PA, Dorgan, KM, Lindsay, SM (2015) Diet of worms emended. An update of polychaete feeding guilds, Ann Rev Mar Sci 7:497–520.
Annelida		Polychaeta	Errantia		Phyllodocida				Polynoidae		Bathymoorea	Bathymoorea lucasi		Mac_Bathymoorea	Bonifácio P, Menot L (2019) New genera and species from the Equatorial Pacific provide phylogenetic insights into deep-sea Polynoidae (Annelida). Zool J Linn Soc 185:555–635.	no	no		Mac	carnivore		Mac_Microcope	Jumars, PA, Dorgan, KM, Lindsay, SM (2015) Diet of worms emended. An update of polychaete feeding guilds, Ann Rev Mar Sci 7:497–520.
Annelida		Polychaeta	Errantia		Phyllodocida				Polynoidae		Bathymoorea	Bathymoorea lucasi		Mac_Bathymoorea	Bonifácio P, Menot L (2019) New genera and species from the Equatorial Pacific provide phylogenetic insights into deep-sea Polynoidae (Annelida). Zool J Linn Soc 185:555–635.	no	no		Mac	carnivore		Mac_Microjassa	Jumars, PA, Dorgan, KM, Lindsay, SM (2015) Diet of worms emended. An update of polychaete feeding guilds, Ann Rev Mar Sci 7:497–520.
Annelida		Polychaeta	Errantia		Phyllodocida				Polynoidae		Bathymoorea	Bathymoorea lucasi		Mac_Bathymoorea	Bonifácio P, Menot L (2019) New genera and species from the Equatorial Pacific provide phylogenetic insights into deep-sea Polynoidae (Annelida). Zool J Linn Soc 185:555–635.	no	no		Mac	carnivore		Mac_Micromesus	Jumars, PA, Dorgan, KM, Lindsay, SM (2015) Diet of worms emended. An update of polychaete feeding guilds, Ann Rev Mar Sci 7:497–520.
Annelida		Polychaeta	Errantia		Phyllodocida				Polynoidae		Bathymoorea	Bathymoorea lucasi		Mac_Bathymoorea	Bonifácio P, Menot L (2019) New genera and species from the Equatorial Pacific provide phylogenetic insights into deep-sea Polynoidae (Annelida). Zool J Linn Soc 185:555–635.	no	no		Mac	carnivore		Mac_Micronephthys	Jumars, PA, Dorgan, KM, Lindsay, SM (2015) Diet of worms emended. An update of polychaete feeding guilds, Ann Rev Mar Sci 7:497–520.
Annelida		Polychaeta	Errantia		Phyllodocida				Polynoidae		Bathymoorea	Bathymoorea lucasi		Mac_Bathymoorea	Bonifácio P, Menot L (2019) New genera and species from the Equatorial Pacific provide phylogenetic insights into deep-sea Polynoidae (Annelida). Zool J Linn Soc 185:555–635.	no	no		Mac	carnivore		Mac_Microthambema	Jumars, PA, Dorgan, KM, Lindsay, SM (2015) Diet of worms emended. An update of polychaete feeding guilds, Ann Rev Mar Sci 7:497–520.
Annelida		Polychaeta	Errantia		Phyllodocida				Polynoidae		Bathymoorea	Bathymoorea lucasi		Mac_Bathymoorea	Bonifácio P, Menot L (2019) New genera and species from the Equatorial Pacific provide phylogenetic insights into deep-sea Polynoidae (Annelida). Zool J Linn Soc 185:555–635.	no	no		Mac	carnivore		Mac_Mictosoma	Jumars, PA, Dorgan, KM, Lindsay, SM (2015) Diet of worms emended. An update of polychaete feeding guilds, Ann Rev Mar Sci 7:497–520.
Annelida		Polychaeta	Errantia		Phyllodocida				Polynoidae		Bathymoorea	Bathymoorea lucasi		Mac_Bathymoorea	Bonifácio P, Menot L (2019) New genera and species from the Equatorial Pacific provide phylogenetic insights into deep-sea Polynoidae (Annelida). Zool J Linn Soc 185:555–635.	no	no		Mac	carnivore		Mac_Mirabilicoxa	Jumars, PA, Dorgan, KM, Lindsay, SM (2015) Diet of worms emended. An update of polychaete feeding guilds, Ann Rev Mar Sci 7:497–520.
Annelida		Polychaeta	Errantia		Phyllodocida				Polynoidae		Bathymoorea	Bathymoorea lucasi		Mac_Bathymoorea	Bonifácio P, Menot L (2019) New genera and species from the Equatorial Pacific provide phylogenetic insights into deep-sea Polynoidae (Annelida). Zool J Linn Soc 185:555–635.	no	no		Mac	carnivore		Mac_Modiolus	Jumars, PA, Dorgan, KM, Lindsay, SM (2015) Diet of worms emended. An update of polychaete feeding guilds, Ann Rev Mar Sci 7:497–520.
Annelida		Polychaeta	Errantia		Phyllodocida				Polynoidae		Bathymoorea	Bathymoorea lucasi		Mac_Bathymoorea	Bonifácio P, Menot L (2019) New genera and species from the Equatorial Pacific provide phylogenetic insights into deep-sea Polynoidae (Annelida). Zool J Linn Soc 185:555–635.	no	no		Mac	carnivore		Mac_Monticellina	Jumars, PA, Dorgan, KM, Lindsay, SM (2015) Diet of worms emended. An update of polychaete feeding guilds, Ann Rev Mar Sci 7:497–520.
Annelida		Polychaeta	Errantia		Phyllodocida				Polynoidae		Bathymoorea	Bathymoorea lucasi		Mac_Bathymoorea	Bonifácio P, Menot L (2019) New genera and species from the Equatorial Pacific provide phylogenetic insights into deep-sea Polynoidae (Annelida). Zool J Linn Soc 185:555–635.	no	no		Mac	carnivore		Mac_Munneurycope	Jumars, PA, Dorgan, KM, Lindsay, SM (2015) Diet of worms emended. An update of polychaete feeding guilds, Ann Rev Mar Sci 7:497–520.
Annelida		Polychaeta	Errantia		Phyllodocida				Polynoidae		Bathymoorea	Bathymoorea lucasi		Mac_Bathymoorea	Bonifácio P, Menot L (2019) New genera and species from the Equatorial Pacific provide phylogenetic insights into deep-sea Polynoidae (Annelida). Zool J Linn Soc 185:555–635.	no	no		Mac	carnivore		Mac_Munnopsurus	Jumars, PA, Dorgan, KM, Lindsay, SM (2015) Diet of worms emended. An update of polychaete feeding guilds, Ann Rev Mar Sci 7:497–520.
Annelida		Polychaeta	Errantia		Phyllodocida				Polynoidae		Bathymoorea	Bathymoorea lucasi		Mac_Bathymoorea	Bonifácio P, Menot L (2019) New genera and species from the Equatorial Pacific provide phylogenetic insights into deep-sea Polynoidae (Annelida). Zool J Linn Soc 185:555–635.	no	no		Mac	carnivore		Mac_Myonera	Jumars, PA, Dorgan, KM, Lindsay, SM (2015) Diet of worms emended. An update of polychaete feeding guilds, Ann Rev Mar Sci 7:497–520.
Annelida		Polychaeta	Errantia		Phyllodocida				Polynoidae		Bathymoorea	Bathymoorea lucasi		Mac_Bathymoorea	Bonifácio P, Menot L (2019) New genera and species from the Equatorial Pacific provide phylogenetic insights into deep-sea Polynoidae (Annelida). Zool J Linn Soc 185:555–635.	no	no		Mac	carnivore		Mac_Myrianida	Jumars, PA, Dorgan, KM, Lindsay, SM (2015) Diet of worms emended. An update of polychaete feeding guilds, Ann Rev Mar Sci 7:497–520.
Annelida		Polychaeta	Errantia		Phyllodocida				Polynoidae		Bathymoorea	Bathymoorea lucasi		Mac_Bathymoorea	Bonifácio P, Menot L (2019) New genera and species from the Equatorial Pacific provide phylogenetic insights into deep-sea Polynoidae (Annelida). Zool J Linn Soc 185:555–635.	no	no		Mac	carnivore		Mac_Myriochele	Jumars, PA, Dorgan, KM, Lindsay, SM (2015) Diet of worms emended. An update of polychaete feeding guilds, Ann Rev Mar Sci 7:497–520.
Annelida		Polychaeta	Errantia		Phyllodocida				Polynoidae		Bathymoorea	Bathymoorea lucasi		Mac_Bathymoorea	Bonifácio P, Menot L (2019) New genera and species from the Equatorial Pacific provide phylogenetic insights into deep-sea Polynoidae (Annelida). Zool J Linn Soc 185:555–635.	no	no		Mac	carnivore		Mac_Mysida	Jumars, PA, Dorgan, KM, Lindsay, SM (2015) Diet of worms emended. An update of polychaete feeding guilds, Ann Rev Mar Sci 7:497–520.
Annelida		Polychaeta	Errantia		Phyllodocida				Polynoidae		Bathymoorea	Bathymoorea lucasi		Mac_Bathymoorea	Bonifácio P, Menot L (2019) New genera and species from the Equatorial Pacific provide phylogenetic insights into deep-sea Polynoidae (Annelida). Zool J Linn Soc 185:555–635.	no	no		Mac	carnivore		Mac_Mystides	Jumars, PA, Dorgan, KM, Lindsay, SM (2015) Diet of worms emended. An update of polychaete feeding guilds, Ann Rev Mar Sci 7:497–520.
Annelida		Polychaeta	Errantia		Phyllodocida				Polynoidae		Bathymoorea	Bathymoorea lucasi		Mac_Bathymoorea	Bonifácio P, Menot L (2019) New genera and species from the Equatorial Pacific provide phylogenetic insights into deep-sea Polynoidae (Annelida). Zool J Linn Soc 185:555–635.	no	no		Mac	carnivore		Mac_Nannoniscoides	Jumars, PA, Dorgan, KM, Lindsay, SM (2015) Diet of worms emended. An update of polychaete feeding guilds, Ann Rev Mar Sci 7:497–520.
Annelida		Polychaeta	Errantia		Phyllodocida				Polynoidae		Bathymoorea	Bathymoorea lucasi		Mac_Bathymoorea	Bonifácio P, Menot L (2019) New genera and species from the Equatorial Pacific provide phylogenetic insights into deep-sea Polynoidae (Annelida). Zool J Linn Soc 185:555–635.	no	no		Mac	carnivore		Mac_Nannoniscus	Jumars, PA, Dorgan, KM, Lindsay, SM (2015) Diet of worms emended. An update of polychaete feeding guilds, Ann Rev Mar Sci 7:497–520.
Annelida		Polychaeta	Errantia		Phyllodocida				Polynoidae		Bathymoorea	Bathymoorea lucasi		Mac_Bathymoorea	Bonifácio P, Menot L (2019) New genera and species from the Equatorial Pacific provide phylogenetic insights into deep-sea Polynoidae (Annelida). Zool J Linn Soc 185:555–635.	no	no		Mac	carnivore		Mac_Nematoda	Jumars, PA, Dorgan, KM, Lindsay, SM (2015) Diet of worms emended. An update of polychaete feeding guilds, Ann Rev Mar Sci 7:497–520.
Annelida		Polychaeta	Errantia		Phyllodocida				Polynoidae		Bathymoorea	Bathymoorea lucasi		Mac_Bathymoorea	Bonifácio P, Menot L (2019) New genera and species from the Equatorial Pacific provide phylogenetic insights into deep-sea Polynoidae (Annelida). Zool J Linn Soc 185:555–635.	no	no		Mac	carnivore		Mac_Nemertea	Jumars, PA, Dorgan, KM, Lindsay, SM (2015) Diet of worms emended. An update of polychaete feeding guilds, Ann Rev Mar Sci 7:497–520.
Annelida		Polychaeta	Errantia		Phyllodocida				Polynoidae		Bathymoorea	Bathymoorea lucasi		Mac_Bathymoorea	Bonifácio P, Menot L (2019) New genera and species from the Equatorial Pacific provide phylogenetic insights into deep-sea Polynoidae (Annelida). Zool J Linn Soc 185:555–635.	no	no		Mac	carnivore		Mac_Neoargestes	Jumars, PA, Dorgan, KM, Lindsay, SM (2015) Diet of worms emended. An update of polychaete feeding guilds, Ann Rev Mar Sci 7:497–520.
Annelida		Polychaeta	Errantia		Phyllodocida				Polynoidae		Bathymoorea	Bathymoorea lucasi		Mac_Bathymoorea	Bonifácio P, Menot L (2019) New genera and species from the Equatorial Pacific provide phylogenetic insights into deep-sea Polynoidae (Annelida). Zool J Linn Soc 185:555–635.	no	no		Mac	carnivore		Mac_Neotanais	Jumars, PA, Dorgan, KM, Lindsay, SM (2015) Diet of worms emended. An update of polychaete feeding guilds, Ann Rev Mar Sci 7:497–520.
Annelida		Polychaeta	Errantia		Phyllodocida				Polynoidae		Bathymoorea	Bathymoorea lucasi		Mac_Bathymoorea	Bonifácio P, Menot L (2019) New genera and species from the Equatorial Pacific provide phylogenetic insights into deep-sea Polynoidae (Annelida). Zool J Linn Soc 185:555–635.	no	no		Mac	carnivore		Mac_Neovermilia	Jumars, PA, Dorgan, KM, Lindsay, SM (2015) Diet of worms emended. An update of polychaete feeding guilds, Ann Rev Mar Sci 7:497–520.
Annelida		Polychaeta	Errantia		Phyllodocida				Polynoidae		Bathymoorea	Bathymoorea lucasi		Mac_Bathymoorea	Bonifácio P, Menot L (2019) New genera and species from the Equatorial Pacific provide phylogenetic insights into deep-sea Polynoidae (Annelida). Zool J Linn Soc 185:555–635.	no	no		Mac	carnivore		Mac_Nipponognathiopsis	Jumars, PA, Dorgan, KM, Lindsay, SM (2015) Diet of worms emended. An update of polychaete feeding guilds, Ann Rev Mar Sci 7:497–520.
Annelida		Polychaeta	Errantia		Phyllodocida				Polynoidae		Bathymoorea	Bathymoorea lucasi		Mac_Bathymoorea	Bonifácio P, Menot L (2019) New genera and species from the Equatorial Pacific provide phylogenetic insights into deep-sea Polynoidae (Annelida). Zool J Linn Soc 185:555–635.	no	no		Mac	carnivore		Mac_Nodellum-like	Jumars, PA, Dorgan, KM, Lindsay, SM (2015) Diet of worms emended. An update of polychaete feeding guilds, Ann Rev Mar Sci 7:497–520.
Annelida		Polychaeta	Errantia		Phyllodocida				Polynoidae		Bathymoorea	Bathymoorea lucasi		Mac_Bathymoorea	Bonifácio P, Menot L (2019) New genera and species from the Equatorial Pacific provide phylogenetic insights into deep-sea Polynoidae (Annelida). Zool J Linn Soc 185:555–635.	no	no		Mac	carnivore		Mac_Nolella	Jumars, PA, Dorgan, KM, Lindsay, SM (2015) Diet of worms emended. An update of polychaete feeding guilds, Ann Rev Mar Sci 7:497–520.
Annelida		Polychaeta	Errantia		Phyllodocida				Polynoidae		Bathymoorea	Bathymoorea lucasi		Mac_Bathymoorea	Bonifácio P, Menot L (2019) New genera and species from the Equatorial Pacific provide phylogenetic insights into deep-sea Polynoidae (Annelida). Zool J Linn Soc 185:555–635.	no	no		Mac	carnivore		Mac_Normanina	Jumars, PA, Dorgan, KM, Lindsay, SM (2015) Diet of worms emended. An update of polychaete feeding guilds, Ann Rev Mar Sci 7:497–520.
Annelida		Polychaeta	Errantia		Phyllodocida				Polynoidae		Bathymoorea	Bathymoorea lucasi		Mac_Bathymoorea	Bonifácio P, Menot L (2019) New genera and species from the Equatorial Pacific provide phylogenetic insights into deep-sea Polynoidae (Annelida). Zool J Linn Soc 185:555–635.	no	no		Mac	carnivore		Mac_Notomastus	Jumars, PA, Dorgan, KM, Lindsay, SM (2015) Diet of worms emended. An update of polychaete feeding guilds, Ann Rev Mar Sci 7:497–520.
Annelida		Polychaeta	Errantia		Phyllodocida				Polynoidae		Bathymoorea	Bathymoorea lucasi		Mac_Bathymoorea	Bonifácio P, Menot L (2019) New genera and species from the Equatorial Pacific provide phylogenetic insights into deep-sea Polynoidae (Annelida). Zool J Linn Soc 185:555–635.	no	no		Mac	carnivore		Mac_Nu	Jumars, PA, Dorgan, KM, Lindsay, SM (2015) Diet of worms emended. An update of polychaete feeding guilds, Ann Rev Mar Sci 7:497–520.
Annelida		Polychaeta	Errantia		Phyllodocida				Polynoidae		Bathymoorea	Bathymoorea lucasi		Mac_Bathymoorea	Bonifácio P, Menot L (2019) New genera and species from the Equatorial Pacific provide phylogenetic insights into deep-sea Polynoidae (Annelida). Zool J Linn Soc 185:555–635.	no	no		Mac	carnivore		Mac_Nucula	Jumars, PA, Dorgan, KM, Lindsay, SM (2015) Diet of worms emended. An update of polychaete feeding guilds, Ann Rev Mar Sci 7:497–520.
Annelida		Polychaeta	Errantia		Phyllodocida				Polynoidae		Bathymoorea	Bathymoorea lucasi		Mac_Bathymoorea	Bonifácio P, Menot L (2019) New genera and species from the Equatorial Pacific provide phylogenetic insights into deep-sea Polynoidae (Annelida). Zool J Linn Soc 185:555–635.	no	no		Mac	carnivore		Mac_Nuttalides	Jumars, PA, Dorgan, KM, Lindsay, SM (2015) Diet of worms emended. An update of polychaete feeding guilds, Ann Rev Mar Sci 7:497–520.
Annelida		Polychaeta	Errantia		Phyllodocida				Polynoidae		Bathymoorea	Bathymoorea lucasi		Mac_Bathymoorea	Bonifácio P, Menot L (2019) New genera and species from the Equatorial Pacific provide phylogenetic insights into deep-sea Polynoidae (Annelida). Zool J Linn Soc 185:555–635.	no	no		Mac	carnivore		Mac_Octobranchus	Jumars, PA, Dorgan, KM, Lindsay, SM (2015) Diet of worms emended. An update of polychaete feeding guilds, Ann Rev Mar Sci 7:497–520.
Annelida		Polychaeta	Errantia		Phyllodocida				Polynoidae		Bathymoorea	Bathymoorea lucasi		Mac_Bathymoorea	Bonifácio P, Menot L (2019) New genera and species from the Equatorial Pacific provide phylogenetic insights into deep-sea Polynoidae (Annelida). Zool J Linn Soc 185:555–635.	no	no		Mac	carnivore		Mac_Octocorallia	Jumars, PA, Dorgan, KM, Lindsay, SM (2015) Diet of worms emended. An update of polychaete feeding guilds, Ann Rev Mar Sci 7:497–520.
Annelida		Polychaeta	Errantia		Phyllodocida				Polynoidae		Bathymoorea	Bathymoorea lucasi		Mac_Bathymoorea	Bonifácio P, Menot L (2019) New genera and species from the Equatorial Pacific provide phylogenetic insights into deep-sea Polynoidae (Annelida). Zool J Linn Soc 185:555–635.	no	no		Mac	carnivore		Mac_Octomagelona	Jumars, PA, Dorgan, KM, Lindsay, SM (2015) Diet of worms emended. An update of polychaete feeding guilds, Ann Rev Mar Sci 7:497–520.
Annelida		Polychaeta	Errantia		Phyllodocida				Polynoidae		Bathymoorea	Bathymoorea lucasi		Mac_Bathymoorea	Bonifácio P, Menot L (2019) New genera and species from the Equatorial Pacific provide phylogenetic insights into deep-sea Polynoidae (Annelida). Zool J Linn Soc 185:555–635.	no	no		Mac	carnivore		Mac_Oecidiobranchus	Jumars, PA, Dorgan, KM, Lindsay, SM (2015) Diet of worms emended. An update of polychaete feeding guilds, Ann Rev Mar Sci 7:497–520.
Annelida		Polychaeta	Errantia		Phyllodocida				Polynoidae		Bathymoorea	Bathymoorea lucasi		Mac_Bathymoorea	Bonifácio P, Menot L (2019) New genera and species from the Equatorial Pacific provide phylogenetic insights into deep-sea Polynoidae (Annelida). Zool J Linn Soc 185:555–635.	no	no		Mac	carnivore		Mac_Oligobregma	Jumars, PA, Dorgan, KM, Lindsay, SM (2015) Diet of worms emended. An update of polychaete feeding guilds, Ann Rev Mar Sci 7:497–520.
Annelida		Polychaeta	Errantia		Phyllodocida				Polynoidae		Bathymoorea	Bathymoorea lucasi		Mac_Bathymoorea	Bonifácio P, Menot L (2019) New genera and species from the Equatorial Pacific provide phylogenetic insights into deep-sea Polynoidae (Annelida). Zool J Linn Soc 185:555–635.	no	no		Mac	carnivore		Mac_Oligobregma	Jumars, PA, Dorgan, KM, Lindsay, SM (2015) Diet of worms emended. An update of polychaete feeding guilds, Ann Rev Mar Sci 7:497–520.
Annelida		Polychaeta	Errantia		Phyllodocida				Polynoidae		Bathymoorea	Bathymoorea lucasi		Mac_Bathymoorea	Bonifácio P, Menot L (2019) New genera and species from the Equatorial Pacific provide phylogenetic insights into deep-sea Polynoidae (Annelida). Zool J Linn Soc 185:555–635.	no	no		Mac	carnivore		Mac_Oligochaeta	Jumars, PA, Dorgan, KM, Lindsay, SM (2015) Diet of worms emended. An update of polychaete feeding guilds, Ann Rev Mar Sci 7:497–520.
Annelida		Polychaeta	Errantia		Phyllodocida				Polynoidae		Bathymoorea	Bathymoorea lucasi		Mac_Bathymoorea	Bonifácio P, Menot L (2019) New genera and species from the Equatorial Pacific provide phylogenetic insights into deep-sea Polynoidae (Annelida). Zool J Linn Soc 185:555–635.	no	no		Mac	carnivore		Mac_Onuphis	Jumars, PA, Dorgan, KM, Lindsay, SM (2015) Diet of worms emended. An update of polychaete feeding guilds, Ann Rev Mar Sci 7:497–520.
Annelida		Polychaeta	Errantia		Phyllodocida				Polynoidae		Bathymoorea	Bathymoorea lucasi		Mac_Bathymoorea	Bonifácio P, Menot L (2019) New genera and species from the Equatorial Pacific provide phylogenetic insights into deep-sea Polynoidae (Annelida). Zool J Linn Soc 185:555–635.	no	no		Mac	carnivore		Mac_Ophelia	Jumars, PA, Dorgan, KM, Lindsay, SM (2015) Diet of worms emended. An update of polychaete feeding guilds, Ann Rev Mar Sci 7:497–520.
Annelida		Polychaeta	Errantia		Phyllodocida				Polynoidae		Bathymoorea	Bathymoorea lucasi		Mac_Bathymoorea	Bonifácio P, Menot L (2019) New genera and species from the Equatorial Pacific provide phylogenetic insights into deep-sea Polynoidae (Annelida). Zool J Linn Soc 185:555–635.	no	no		Mac	carnivore		Mac_Ophelina	Jumars, PA, Dorgan, KM, Lindsay, SM (2015) Diet of worms emended. An update of polychaete feeding guilds, Ann Rev Mar Sci 7:497–520.
Annelida		Polychaeta	Errantia		Phyllodocida				Polynoidae		Bathymoorea	Bathymoorea lucasi		Mac_Bathymoorea	Bonifácio P, Menot L (2019) New genera and species from the Equatorial Pacific provide phylogenetic insights into deep-sea Polynoidae (Annelida). Zool J Linn Soc 185:555–635.	no	no		Mac	carnivore		Mac_Ophiotholia	Jumars, PA, Dorgan, KM, Lindsay, SM (2015) Diet of worms emended. An update of polychaete feeding guilds, Ann Rev Mar Sci 7:497–520.
Annelida		Polychaeta	Errantia		Phyllodocida				Polynoidae		Bathymoorea	Bathymoorea lucasi		Mac_Bathymoorea	Bonifácio P, Menot L (2019) New genera and species from the Equatorial Pacific provide phylogenetic insights into deep-sea Polynoidae (Annelida). Zool J Linn Soc 185:555–635.	no	no		Mac	carnivore		Mac_Ophryotrocha	Jumars, PA, Dorgan, KM, Lindsay, SM (2015) Diet of worms emended. An update of polychaete feeding guilds, Ann Rev Mar Sci 7:497–520.
Annelida		Polychaeta	Errantia		Phyllodocida				Polynoidae		Bathymoorea	Bathymoorea lucasi		Mac_Bathymoorea	Bonifácio P, Menot L (2019) New genera and species from the Equatorial Pacific provide phylogenetic insights into deep-sea Polynoidae (Annelida). Zool J Linn Soc 185:555–635.	no	no		Mac	carnivore		Mac_Orbiniella	Jumars, PA, Dorgan, KM, Lindsay, SM (2015) Diet of worms emended. An update of polychaete feeding guilds, Ann Rev Mar Sci 7:497–520.
Annelida		Polychaeta	Errantia		Phyllodocida				Polynoidae		Bathymoorea	Bathymoorea lucasi		Mac_Bathymoorea	Bonifácio P, Menot L (2019) New genera and species from the Equatorial Pacific provide phylogenetic insights into deep-sea Polynoidae (Annelida). Zool J Linn Soc 185:555–635.	no	no		Mac	carnivore		Mac_Orectopora	Jumars, PA, Dorgan, KM, Lindsay, SM (2015) Diet of worms emended. An update of polychaete feeding guilds, Ann Rev Mar Sci 7:497–520.
Annelida		Polychaeta	Errantia		Phyllodocida				Polynoidae		Bathymoorea	Bathymoorea lucasi		Mac_Bathymoorea	Bonifácio P, Menot L (2019) New genera and species from the Equatorial Pacific provide phylogenetic insights into deep-sea Polynoidae (Annelida). Zool J Linn Soc 185:555–635.	no	no		Mac	carnivore		Mac_Pandanipora	Jumars, PA, Dorgan, KM, Lindsay, SM (2015) Diet of worms emended. An update of polychaete feeding guilds, Ann Rev Mar Sci 7:497–520.
Annelida		Polychaeta	Errantia		Phyllodocida				Polynoidae		Bathymoorea	Bathymoorea lucasi		Mac_Bathymoorea	Bonifácio P, Menot L (2019) New genera and species from the Equatorial Pacific provide phylogenetic insights into deep-sea Polynoidae (Annelida). Zool J Linn Soc 185:555–635.	no	no		Mac	carnivore		Mac_Panetela	Jumars, PA, Dorgan, KM, Lindsay, SM (2015) Diet of worms emended. An update of polychaete feeding guilds, Ann Rev Mar Sci 7:497–520.
Annelida		Polychaeta	Errantia		Phyllodocida				Polynoidae		Bathymoorea	Bathymoorea lucasi		Mac_Bathymoorea	Bonifácio P, Menot L (2019) New genera and species from the Equatorial Pacific provide phylogenetic insights into deep-sea Polynoidae (Annelida). Zool J Linn Soc 185:555–635.	no	no		Mac	carnivore		Mac_Paracallisoma	Jumars, PA, Dorgan, KM, Lindsay, SM (2015) Diet of worms emended. An update of polychaete feeding guilds, Ann Rev Mar Sci 7:497–520.
Annelida		Polychaeta	Errantia		Phyllodocida				Polynoidae		Bathymoorea	Bathymoorea lucasi		Mac_Bathymoorea	Bonifácio P, Menot L (2019) New genera and species from the Equatorial Pacific provide phylogenetic insights into deep-sea Polynoidae (Annelida). Zool J Linn Soc 185:555–635.	no	no		Mac	carnivore		Mac_Paradexamine	Jumars, PA, Dorgan, KM, Lindsay, SM (2015) Diet of worms emended. An update of polychaete feeding guilds, Ann Rev Mar Sci 7:497–520.
Annelida		Polychaeta	Errantia		Phyllodocida				Polynoidae		Bathymoorea	Bathymoorea lucasi		Mac_Bathymoorea	Bonifácio P, Menot L (2019) New genera and species from the Equatorial Pacific provide phylogenetic insights into deep-sea Polynoidae (Annelida). Zool J Linn Soc 185:555–635.	no	no		Mac	carnivore		Mac_Paradoneis	Jumars, PA, Dorgan, KM, Lindsay, SM (2015) Diet of worms emended. An update of polychaete feeding guilds, Ann Rev Mar Sci 7:497–520.
Annelida		Polychaeta	Errantia		Phyllodocida				Polynoidae		Bathymoorea	Bathymoorea lucasi		Mac_Bathymoorea	Bonifácio P, Menot L (2019) New genera and species from the Equatorial Pacific provide phylogenetic insights into deep-sea Polynoidae (Annelida). Zool J Linn Soc 185:555–635.	no	no		Mac	carnivore		Mac_Paragathotanais	Jumars, PA, Dorgan, KM, Lindsay, SM (2015) Diet of worms emended. An update of polychaete feeding guilds, Ann Rev Mar Sci 7:497–520.
Annelida		Polychaeta	Errantia		Phyllodocida				Polynoidae		Bathymoorea	Bathymoorea lucasi		Mac_Bathymoorea	Bonifácio P, Menot L (2019) New genera and species from the Equatorial Pacific provide phylogenetic insights into deep-sea Polynoidae (Annelida). Zool J Linn Soc 185:555–635.	no	no		Mac	carnivore		Mac_Paraiungentitanais	Jumars, PA, Dorgan, KM, Lindsay, SM (2015) Diet of worms emended. An update of polychaete feeding guilds, Ann Rev Mar Sci 7:497–520.
Annelida		Polychaeta	Errantia		Phyllodocida				Polynoidae		Bathymoorea	Bathymoorea lucasi		Mac_Bathymoorea	Bonifácio P, Menot L (2019) New genera and species from the Equatorial Pacific provide phylogenetic insights into deep-sea Polynoidae (Annelida). Zool J Linn Soc 185:555–635.	no	no		Mac	carnivore		Mac_Paralacydonia	Jumars, PA, Dorgan, KM, Lindsay, SM (2015) Diet of worms emended. An update of polychaete feeding guilds, Ann Rev Mar Sci 7:497–520.
Annelida		Polychaeta	Errantia		Phyllodocida				Polynoidae		Bathymoorea	Bathymoorea lucasi		Mac_Bathymoorea	Bonifácio P, Menot L (2019) New genera and species from the Equatorial Pacific provide phylogenetic insights into deep-sea Polynoidae (Annelida). Zool J Linn Soc 185:555–635.	no	no		Mac	carnivore		Mac_Paraleptognathia	Jumars, PA, Dorgan, KM, Lindsay, SM (2015) Diet of worms emended. An update of polychaete feeding guilds, Ann Rev Mar Sci 7:497–520.
Annelida		Polychaeta	Errantia		Phyllodocida				Polynoidae		Bathymoorea	Bathymoorea lucasi		Mac_Bathymoorea	Bonifácio P, Menot L (2019) New genera and species from the Equatorial Pacific provide phylogenetic insights into deep-sea Polynoidae (Annelida). Zool J Linn Soc 185:555–635.	no	no		Mac	carnivore		Mac_Paralicella	Jumars, PA, Dorgan, KM, Lindsay, SM (2015) Diet of worms emended. An update of polychaete feeding guilds, Ann Rev Mar Sci 7:497–520.
Annelida		Polychaeta	Errantia		Phyllodocida				Polynoidae		Bathymoorea	Bathymoorea lucasi		Mac_Bathymoorea	Bonifácio P, Menot L (2019) New genera and species from the Equatorial Pacific provide phylogenetic insights into deep-sea Polynoidae (Annelida). Zool J Linn Soc 185:555–635.	no	no		Mac	carnivore		Mac_Paramunnopsis	Jumars, PA, Dorgan, KM, Lindsay, SM (2015) Diet of worms emended. An update of polychaete feeding guilds, Ann Rev Mar Sci 7:497–520.
Annelida		Polychaeta	Errantia		Phyllodocida				Polynoidae		Bathymoorea	Bathymoorea lucasi		Mac_Bathymoorea	Bonifácio P, Menot L (2019) New genera and species from the Equatorial Pacific provide phylogenetic insights into deep-sea Polynoidae (Annelida). Zool J Linn Soc 185:555–635.	no	no		Mac	carnivore		Mac_Paranarthrura	Jumars, PA, Dorgan, KM, Lindsay, SM (2015) Diet of worms emended. An update of polychaete feeding guilds, Ann Rev Mar Sci 7:497–520.
Annelida		Polychaeta	Errantia		Phyllodocida				Polynoidae		Bathymoorea	Bathymoorea lucasi		Mac_Bathymoorea	Bonifácio P, Menot L (2019) New genera and species from the Equatorial Pacific provide phylogenetic insights into deep-sea Polynoidae (Annelida). Zool J Linn Soc 185:555–635.	no	no		Mac	carnivore		Mac_Paranarthrurella	Jumars, PA, Dorgan, KM, Lindsay, SM (2015) Diet of worms emended. An update of polychaete feeding guilds, Ann Rev Mar Sci 7:497–520.
Annelida		Polychaeta	Errantia		Phyllodocida				Polynoidae		Bathymoorea	Bathymoorea lucasi		Mac_Bathymoorea	Bonifácio P, Menot L (2019) New genera and species from the Equatorial Pacific provide phylogenetic insights into deep-sea Polynoidae (Annelida). Zool J Linn Soc 185:555–635.	no	no		Mac	carnivore		Mac_Parandania	Jumars, PA, Dorgan, KM, Lindsay, SM (2015) Diet of worms emended. An update of polychaete feeding guilds, Ann Rev Mar Sci 7:497–520.
Annelida		Polychaeta	Errantia		Phyllodocida				Polynoidae		Bathymoorea	Bathymoorea lucasi		Mac_Bathymoorea	Bonifácio P, Menot L (2019) New genera and species from the Equatorial Pacific provide phylogenetic insights into deep-sea Polynoidae (Annelida). Zool J Linn Soc 185:555–635.	no	no		Mac	carnivore		Mac_Paraonella	Jumars, PA, Dorgan, KM, Lindsay, SM (2015) Diet of worms emended. An update of polychaete feeding guilds, Ann Rev Mar Sci 7:497–520.
Annelida		Polychaeta	Errantia		Phyllodocida				Polynoidae		Bathymoorea	Bathymoorea lucasi		Mac_Bathymoorea	Bonifácio P, Menot L (2019) New genera and species from the Equatorial Pacific provide phylogenetic insights into deep-sea Polynoidae (Annelida). Zool J Linn Soc 185:555–635.	no	no		Mac	carnivore		Mac_Paraonides	Jumars, PA, Dorgan, KM, Lindsay, SM (2015) Diet of worms emended. An update of polychaete feeding guilds, Ann Rev Mar Sci 7:497–520.
Annelida		Polychaeta	Errantia		Phyllodocida				Polynoidae		Bathymoorea	Bathymoorea lucasi		Mac_Bathymoorea	Bonifácio P, Menot L (2019) New genera and species from the Equatorial Pacific provide phylogenetic insights into deep-sea Polynoidae (Annelida). Zool J Linn Soc 185:555–635.	no	no		Mac	carnivore		Mac_Paraonis	Jumars, PA, Dorgan, KM, Lindsay, SM (2015) Diet of worms emended. An update of polychaete feeding guilds, Ann Rev Mar Sci 7:497–520.
Annelida		Polychaeta	Errantia		Phyllodocida				Polynoidae		Bathymoorea	Bathymoorea lucasi		Mac_Bathymoorea	Bonifácio P, Menot L (2019) New genera and species from the Equatorial Pacific provide phylogenetic insights into deep-sea Polynoidae (Annelida). Zool J Linn Soc 185:555–635.	no	no		Mac	carnivore		Mac_Paratyphlotanais	Jumars, PA, Dorgan, KM, Lindsay, SM (2015) Diet of worms emended. An update of polychaete feeding guilds, Ann Rev Mar Sci 7:497–520.
Annelida		Polychaeta	Errantia		Phyllodocida				Polynoidae		Bathymoorea	Bathymoorea lucasi		Mac_Bathymoorea	Bonifácio P, Menot L (2019) New genera and species from the Equatorial Pacific provide phylogenetic insights into deep-sea Polynoidae (Annelida). Zool J Linn Soc 185:555–635.	no	no		Mac	carnivore		Mac_Parexogone	Jumars, PA, Dorgan, KM, Lindsay, SM (2015) Diet of worms emended. An update of polychaete feeding guilds, Ann Rev Mar Sci 7:497–520.
Annelida		Polychaeta	Errantia		Phyllodocida				Polynoidae		Bathymoorea	Bathymoorea lucasi		Mac_Bathymoorea	Bonifácio P, Menot L (2019) New genera and species from the Equatorial Pacific provide phylogenetic insights into deep-sea Polynoidae (Annelida). Zool J Linn Soc 185:555–635.	no	no		Mac	carnivore		Mac_Patella	Jumars, PA, Dorgan, KM, Lindsay, SM (2015) Diet of worms emended. An update of polychaete feeding guilds, Ann Rev Mar Sci 7:497–520.
Annelida		Polychaeta	Errantia		Phyllodocida				Polynoidae		Bathymoorea	Bathymoorea lucasi		Mac_Bathymoorea	Bonifácio P, Menot L (2019) New genera and species from the Equatorial Pacific provide phylogenetic insights into deep-sea Polynoidae (Annelida). Zool J Linn Soc 185:555–635.	no	no		Mac	carnivore		Mac_Pelagobia	Jumars, PA, Dorgan, KM, Lindsay, SM (2015) Diet of worms emended. An update of polychaete feeding guilds, Ann Rev Mar Sci 7:497–520.
Annelida		Polychaeta	Errantia		Phyllodocida				Polynoidae		Bathymoorea	Bathymoorea lucasi		Mac_Bathymoorea	Bonifácio P, Menot L (2019) New genera and species from the Equatorial Pacific provide phylogenetic insights into deep-sea Polynoidae (Annelida). Zool J Linn Soc 185:555–635.	no	no		Mac	carnivore		Mac_Pelagodiscus	Jumars, PA, Dorgan, KM, Lindsay, SM (2015) Diet of worms emended. An update of polychaete feeding guilds, Ann Rev Mar Sci 7:497–520.
Annelida		Polychaeta	Errantia		Phyllodocida				Polynoidae		Bathymoorea	Bathymoorea lucasi		Mac_Bathymoorea	Bonifácio P, Menot L (2019) New genera and species from the Equatorial Pacific provide phylogenetic insights into deep-sea Polynoidae (Annelida). Zool J Linn Soc 185:555–635.	no	no		Mac	carnivore		Mac_Pheronema	Jumars, PA, Dorgan, KM, Lindsay, SM (2015) Diet of worms emended. An update of polychaete feeding guilds, Ann Rev Mar Sci 7:497–520.
Annelida		Polychaeta	Errantia		Phyllodocida				Polynoidae		Bathymoorea	Bathymoorea lucasi		Mac_Bathymoorea	Bonifácio P, Menot L (2019) New genera and species from the Equatorial Pacific provide phylogenetic insights into deep-sea Polynoidae (Annelida). Zool J Linn Soc 185:555–635.	no	no		Mac	carnivore		Mac_Pholoe	Jumars, PA, Dorgan, KM, Lindsay, SM (2015) Diet of worms emended. An update of polychaete feeding guilds, Ann Rev Mar Sci 7:497–520.
Annelida		Polychaeta	Errantia		Phyllodocida				Polynoidae		Bathymoorea	Bathymoorea lucasi		Mac_Bathymoorea	Bonifácio P, Menot L (2019) New genera and species from the Equatorial Pacific provide phylogenetic insights into deep-sea Polynoidae (Annelida). Zool J Linn Soc 185:555–635.	no	no		Mac	carnivore		Mac_Phylactella	Jumars, PA, Dorgan, KM, Lindsay, SM (2015) Diet of worms emended. An update of polychaete feeding guilds, Ann Rev Mar Sci 7:497–520.
Annelida		Polychaeta	Errantia		Phyllodocida				Polynoidae		Bathymoorea	Bathymoorea lucasi		Mac_Bathymoorea	Bonifácio P, Menot L (2019) New genera and species from the Equatorial Pacific provide phylogenetic insights into deep-sea Polynoidae (Annelida). Zool J Linn Soc 185:555–635.	no	no		Mac	carnivore		Mac_Phyllochaetopterus	Jumars, PA, Dorgan, KM, Lindsay, SM (2015) Diet of worms emended. An update of polychaete feeding guilds, Ann Rev Mar Sci 7:497–520.
Annelida		Polychaeta	Errantia		Phyllodocida				Polynoidae		Bathymoorea	Bathymoorea lucasi		Mac_Bathymoorea	Bonifácio P, Menot L (2019) New genera and species from the Equatorial Pacific provide phylogenetic insights into deep-sea Polynoidae (Annelida). Zool J Linn Soc 185:555–635.	no	no		Mac	carnivore		Mac_Phyllodoce	Jumars, PA, Dorgan, KM, Lindsay, SM (2015) Diet of worms emended. An update of polychaete feeding guilds, Ann Rev Mar Sci 7:497–520.
Annelida		Polychaeta	Errantia		Phyllodocida				Polynoidae		Bathymoorea	Bathymoorea lucasi		Mac_Bathymoorea	Bonifácio P, Menot L (2019) New genera and species from the Equatorial Pacific provide phylogenetic insights into deep-sea Polynoidae (Annelida). Zool J Linn Soc 185:555–635.	no	no		Mac	carnivore		Mac_Pierrella	Jumars, PA, Dorgan, KM, Lindsay, SM (2015) Diet of worms emended. An update of polychaete feeding guilds, Ann Rev Mar Sci 7:497–520.
Annelida		Polychaeta	Errantia		Phyllodocida				Polynoidae		Bathymoorea	Bathymoorea lucasi		Mac_Bathymoorea	Bonifácio P, Menot L (2019) New genera and species from the Equatorial Pacific provide phylogenetic insights into deep-sea Polynoidae (Annelida). Zool J Linn Soc 185:555–635.	no	no		Mac	carnivore		Mac_Pista	Jumars, PA, Dorgan, KM, Lindsay, SM (2015) Diet of worms emended. An update of polychaete feeding guilds, Ann Rev Mar Sci 7:497–520.
Annelida		Polychaeta	Errantia		Phyllodocida				Polynoidae		Bathymoorea	Bathymoorea lucasi		Mac_Bathymoorea	Bonifácio P, Menot L (2019) New genera and species from the Equatorial Pacific provide phylogenetic insights into deep-sea Polynoidae (Annelida). Zool J Linn Soc 185:555–635.	no	no		Mac	carnivore		Mac_Placopsilina-like	Jumars, PA, Dorgan, KM, Lindsay, SM (2015) Diet of worms emended. An update of polychaete feeding guilds, Ann Rev Mar Sci 7:497–520.
Annelida		Polychaeta	Errantia		Phyllodocida				Polynoidae		Bathymoorea	Bathymoorea lucasi		Mac_Bathymoorea	Bonifácio P, Menot L (2019) New genera and species from the Equatorial Pacific provide phylogenetic insights into deep-sea Polynoidae (Annelida). Zool J Linn Soc 185:555–635.	no	no		Mac	carnivore		Mac_Plenaster	Jumars, PA, Dorgan, KM, Lindsay, SM (2015) Diet of worms emended. An update of polychaete feeding guilds, Ann Rev Mar Sci 7:497–520.
Annelida		Polychaeta	Errantia		Phyllodocida				Polynoidae		Bathymoorea	Bathymoorea lucasi		Mac_Bathymoorea	Bonifácio P, Menot L (2019) New genera and species from the Equatorial Pacific provide phylogenetic insights into deep-sea Polynoidae (Annelida). Zool J Linn Soc 185:555–635.	no	no		Mac	carnivore		Mac_Plotohelmis	Jumars, PA, Dorgan, KM, Lindsay, SM (2015) Diet of worms emended. An update of polychaete feeding guilds, Ann Rev Mar Sci 7:497–520.
Annelida		Polychaeta	Errantia		Phyllodocida				Polynoidae		Bathymoorea	Bathymoorea lucasi		Mac_Bathymoorea	Bonifácio P, Menot L (2019) New genera and species from the Equatorial Pacific provide phylogenetic insights into deep-sea Polynoidae (Annelida). Zool J Linn Soc 185:555–635.	no	no		Mac	carnivore		Mac_Poecilochaetus	Jumars, PA, Dorgan, KM, Lindsay, SM (2015) Diet of worms emended. An update of polychaete feeding guilds, Ann Rev Mar Sci 7:497–520.
Annelida		Polychaeta	Errantia		Phyllodocida				Polynoidae		Bathymoorea	Bathymoorea lucasi		Mac_Bathymoorea	Bonifácio P, Menot L (2019) New genera and species from the Equatorial Pacific provide phylogenetic insights into deep-sea Polynoidae (Annelida). Zool J Linn Soc 185:555–635.	no	no		Mac	carnivore		Mac_Polaruschakov	Jumars, PA, Dorgan, KM, Lindsay, SM (2015) Diet of worms emended. An update of polychaete feeding guilds, Ann Rev Mar Sci 7:497–520.
Annelida		Polychaeta	Errantia		Phyllodocida				Polynoidae		Bathymoorea	Bathymoorea lucasi		Mac_Bathymoorea	Bonifácio P, Menot L (2019) New genera and species from the Equatorial Pacific provide phylogenetic insights into deep-sea Polynoidae (Annelida). Zool J Linn Soc 185:555–635.	no	no		Mac	carnivore		Mac_Policordia	Jumars, PA, Dorgan, KM, Lindsay, SM (2015) Diet of worms emended. An update of polychaete feeding guilds, Ann Rev Mar Sci 7:497–520.
Annelida		Polychaeta	Errantia		Phyllodocida				Polynoidae		Bathymoorea	Bathymoorea lucasi		Mac_Bathymoorea	Bonifácio P, Menot L (2019) New genera and species from the Equatorial Pacific provide phylogenetic insights into deep-sea Polynoidae (Annelida). Zool J Linn Soc 185:555–635.	no	no		Mac	carnivore		Mac_Potamethus	Jumars, PA, Dorgan, KM, Lindsay, SM (2015) Diet of worms emended. An update of polychaete feeding guilds, Ann Rev Mar Sci 7:497–520.
Annelida		Polychaeta	Errantia		Phyllodocida				Polynoidae		Bathymoorea	Bathymoorea lucasi		Mac_Bathymoorea	Bonifácio P, Menot L (2019) New genera and species from the Equatorial Pacific provide phylogenetic insights into deep-sea Polynoidae (Annelida). Zool J Linn Soc 185:555–635.	no	no		Mac	carnivore		Mac_Priapulida	Jumars, PA, Dorgan, KM, Lindsay, SM (2015) Diet of worms emended. An update of polychaete feeding guilds, Ann Rev Mar Sci 7:497–520.
Annelida		Polychaeta	Errantia		Phyllodocida				Polynoidae		Bathymoorea	Bathymoorea lucasi		Mac_Bathymoorea	Bonifácio P, Menot L (2019) New genera and species from the Equatorial Pacific provide phylogenetic insights into deep-sea Polynoidae (Annelida). Zool J Linn Soc 185:555–635.	no	no		Mac	carnivore		Mac_Primnoidae	Jumars, PA, Dorgan, KM, Lindsay, SM (2015) Diet of worms emended. An update of polychaete feeding guilds, Ann Rev Mar Sci 7:497–520.
Annelida		Polychaeta	Errantia		Phyllodocida				Polynoidae		Bathymoorea	Bathymoorea lucasi		Mac_Bathymoorea	Bonifácio P, Menot L (2019) New genera and species from the Equatorial Pacific provide phylogenetic insights into deep-sea Polynoidae (Annelida). Zool J Linn Soc 185:555–635.	no	no		Mac	carnivore		Mac_Prionospio	Jumars, PA, Dorgan, KM, Lindsay, SM (2015) Diet of worms emended. An update of polychaete feeding guilds, Ann Rev Mar Sci 7:497–520.
Annelida		Polychaeta	Errantia		Phyllodocida				Polynoidae		Bathymoorea	Bathymoorea lucasi		Mac_Bathymoorea	Bonifácio P, Menot L (2019) New genera and species from the Equatorial Pacific provide phylogenetic insights into deep-sea Polynoidae (Annelida). Zool J Linn Soc 185:555–635.	no	no		Mac	carnivore		Mac_Procampylaspis	Jumars, PA, Dorgan, KM, Lindsay, SM (2015) Diet of worms emended. An update of polychaete feeding guilds, Ann Rev Mar Sci 7:497–520.
Annelida		Polychaeta	Errantia		Phyllodocida				Polynoidae		Bathymoorea	Bathymoorea lucasi		Mac_Bathymoorea	Bonifácio P, Menot L (2019) New genera and species from the Equatorial Pacific provide phylogenetic insights into deep-sea Polynoidae (Annelida). Zool J Linn Soc 185:555–635.	no	no		Mac	carnivore		Mac_Prochaetodermatidae	Jumars, PA, Dorgan, KM, Lindsay, SM (2015) Diet of worms emended. An update of polychaete feeding guilds, Ann Rev Mar Sci 7:497–520.
Annelida		Polychaeta	Errantia		Phyllodocida				Polynoidae		Bathymoorea	Bathymoorea lucasi		Mac_Bathymoorea	Bonifácio P, Menot L (2019) New genera and species from the Equatorial Pacific provide phylogenetic insights into deep-sea Polynoidae (Annelida). Zool J Linn Soc 185:555–635.	no	no		Mac	carnivore		Mac_Prochelator	Jumars, PA, Dorgan, KM, Lindsay, SM (2015) Diet of worms emended. An update of polychaete feeding guilds, Ann Rev Mar Sci 7:497–520.
Annelida		Polychaeta	Errantia		Phyllodocida				Polynoidae		Bathymoorea	Bathymoorea lucasi		Mac_Bathymoorea	Bonifácio P, Menot L (2019) New genera and species from the Equatorial Pacific provide phylogenetic insights into deep-sea Polynoidae (Annelida). Zool J Linn Soc 185:555–635.	no	no		Mac	carnivore		Mac_Progoniada	Jumars, PA, Dorgan, KM, Lindsay, SM (2015) Diet of worms emended. An update of polychaete feeding guilds, Ann Rev Mar Sci 7:497–520.
Annelida		Polychaeta	Errantia		Phyllodocida				Polynoidae		Bathymoorea	Bathymoorea lucasi		Mac_Bathymoorea	Bonifácio P, Menot L (2019) New genera and species from the Equatorial Pacific provide phylogenetic insights into deep-sea Polynoidae (Annelida). Zool J Linn Soc 185:555–635.	no	no		Mac	carnivore		Mac_Protobotellina	Jumars, PA, Dorgan, KM, Lindsay, SM (2015) Diet of worms emended. An update of polychaete feeding guilds, Ann Rev Mar Sci 7:497–520.
Annelida		Polychaeta	Errantia		Phyllodocida				Polynoidae		Bathymoorea	Bathymoorea lucasi		Mac_Bathymoorea	Bonifácio P, Menot L (2019) New genera and species from the Equatorial Pacific provide phylogenetic insights into deep-sea Polynoidae (Annelida). Zool J Linn Soc 185:555–635.	no	no		Mac	carnivore		Mac_Protomystides	Jumars, PA, Dorgan, KM, Lindsay, SM (2015) Diet of worms emended. An update of polychaete feeding guilds, Ann Rev Mar Sci 7:497–520.
Annelida		Polychaeta	Errantia		Phyllodocida				Polynoidae		Bathymoorea	Bathymoorea lucasi		Mac_Bathymoorea	Bonifácio P, Menot L (2019) New genera and species from the Equatorial Pacific provide phylogenetic insights into deep-sea Polynoidae (Annelida). Zool J Linn Soc 185:555–635.	no	no		Mac	carnivore		Mac_Pruvotinidae	Jumars, PA, Dorgan, KM, Lindsay, SM (2015) Diet of worms emended. An update of polychaete feeding guilds, Ann Rev Mar Sci 7:497–520.
Annelida		Polychaeta	Errantia		Phyllodocida				Polynoidae		Bathymoorea	Bathymoorea lucasi		Mac_Bathymoorea	Bonifácio P, Menot L (2019) New genera and species from the Equatorial Pacific provide phylogenetic insights into deep-sea Polynoidae (Annelida). Zool J Linn Soc 185:555–635.	no	no		Mac	carnivore		Mac_Psammina	Jumars, PA, Dorgan, KM, Lindsay, SM (2015) Diet of worms emended. An update of polychaete feeding guilds, Ann Rev Mar Sci 7:497–520.
Annelida		Polychaeta	Errantia		Phyllodocida				Polynoidae		Bathymoorea	Bathymoorea lucasi		Mac_Bathymoorea	Bonifácio P, Menot L (2019) New genera and species from the Equatorial Pacific provide phylogenetic insights into deep-sea Polynoidae (Annelida). Zool J Linn Soc 185:555–635.	no	no		Mac	carnivore		Mac_Psammotodendron indivisum-like	Jumars, PA, Dorgan, KM, Lindsay, SM (2015) Diet of worms emended. An update of polychaete feeding guilds, Ann Rev Mar Sci 7:497–520.
Annelida		Polychaeta	Errantia		Phyllodocida				Polynoidae		Bathymoorea	Bathymoorea lucasi		Mac_Bathymoorea	Bonifácio P, Menot L (2019) New genera and species from the Equatorial Pacific provide phylogenetic insights into deep-sea Polynoidae (Annelida). Zool J Linn Soc 185:555–635.	no	no		Mac	carnivore		Mac_Pseudodysponetus	Jumars, PA, Dorgan, KM, Lindsay, SM (2015) Diet of worms emended. An update of polychaete feeding guilds, Ann Rev Mar Sci 7:497–520.
Annelida		Polychaeta	Errantia		Phyllodocida				Polynoidae		Bathymoorea	Bathymoorea lucasi		Mac_Bathymoorea	Bonifácio P, Menot L (2019) New genera and species from the Equatorial Pacific provide phylogenetic insights into deep-sea Polynoidae (Annelida). Zool J Linn Soc 185:555–635.	no	no		Mac	carnivore		Mac_Pseudoleiocapitella	Jumars, PA, Dorgan, KM, Lindsay, SM (2015) Diet of worms emended. An update of polychaete feeding guilds, Ann Rev Mar Sci 7:497–520.
Annelida		Polychaeta	Errantia		Phyllodocida				Polynoidae		Bathymoorea	Bathymoorea lucasi		Mac_Bathymoorea	Bonifácio P, Menot L (2019) New genera and species from the Equatorial Pacific provide phylogenetic insights into deep-sea Polynoidae (Annelida). Zool J Linn Soc 185:555–635.	no	no		Mac	carnivore		Mac_Pseudomystides	Jumars, PA, Dorgan, KM, Lindsay, SM (2015) Diet of worms emended. An update of polychaete feeding guilds, Ann Rev Mar Sci 7:497–520.
Annelida		Polychaeta	Errantia		Phyllodocida				Polynoidae		Bathymoorea	Bathymoorea lucasi		Mac_Bathymoorea	Bonifácio P, Menot L (2019) New genera and species from the Equatorial Pacific provide phylogenetic insights into deep-sea Polynoidae (Annelida). Zool J Linn Soc 185:555–635.	no	no		Mac	carnivore		Mac_Pseudoparatanais	Jumars, PA, Dorgan, KM, Lindsay, SM (2015) Diet of worms emended. An update of polychaete feeding guilds, Ann Rev Mar Sci 7:497–520.
Annelida		Polychaeta	Errantia		Phyllodocida				Polynoidae		Bathymoorea	Bathymoorea lucasi		Mac_Bathymoorea	Bonifácio P, Menot L (2019) New genera and species from the Equatorial Pacific provide phylogenetic insights into deep-sea Polynoidae (Annelida). Zool J Linn Soc 185:555–635.	no	no		Mac	carnivore		Mac_Pseudoscalibregma	Jumars, PA, Dorgan, KM, Lindsay, SM (2015) Diet of worms emended. An update of polychaete feeding guilds, Ann Rev Mar Sci 7:497–520.
[truncated: 59,712 more rows]
