# Supplementary material for: Polymetallic nodules are essential for food-web integrity of a prospective deep-seabed mining area in Pacific abyssal plains
Source: Sci Rep. 2021 Jun 10;11:12238. doi: 10.1038/s41598-021-91703-4 (PMC8192577; doi:10.1038/s41598-021-91703-4)
Supplement: Supplementary file 5 — Supplementary Programming File S1. [file 41598_2021_91703_MOESM5_ESM.rmd]

---
title: "Polymetallic nodules essential for food-web integrity"
author: "Dick van Oevelen & Tanja Stratmann"
date: "03/12/2020"
output:
  pdf_document: default
  word_document: default
  html_document: default
---

```{r setup, include=FALSE}
knitr::opts_chunk$set(echo = TRUE)
```

## Peru Basin
## Procedure
### Load packages
```{r}
require(LIM)
require(ggplot2)
require(plyr) 
```

### Read in data
Then read data from csv file
```{r}
## set working directory
setwd("C:/Papers/Paper 7_Highly resolved binary food web/new analysis at MPI-MM/manuscript/submitted manuscript/Supplement")
## Read data from file and make species list
  PB  <- read.csv("Data file S1.csv", header = TRUE)
  dim(PB)
  colnames(PB) <- c("Phylum", "Subphylum", "Class", "Subclass", "Superorder", "Order", "Suborder", "Superfamily", "Family", "Subfamily", "Genus", "Species", "Morphotype", "modellabel", "reference.taxon", "non.trophicinteraction_nodules", "non.trophicinteraction_organisms", "non.trophicinteraction_organismspecification", "sizeclass", "feeding_type", "specific.prey..detritus.types.preference", "feeding", "reference.feeding.type")
  head(PB)
```

## Species lists are prepared for each food web 
Create species lists for both locations and check whether there are empty cells.
```{r}
  PB_spe <- c("Bac",
               "carrion",
   	  			   "DOM",
  	           "fungi",
	             "lsDet",
 		  			   "phytoDet",
 		  			   "Protozoa",
 		  			   "Rotifera",
 		  			   "sDet",
 		  			   "susPOM",
               "Nodules",  
               sort(as.character(unique(PB[,"modellabel"]))))
  which(as.character(PB[,"modellabel"]) == "") # check whether empty cells are present
  
```

```{r}
PB_spe
```

## Identify the phyla composition at the sampling sites
```{r}
PB_phyla <- PB[c("Phylum", "modellabel")]
PB_phyla <- PB_phyla[!duplicated(PB_phyla$modellabel),]
PB_phyla

#sort data by Phylum
PB_sorted <- sort(PB_phyla$Phylum, decreasing = FALSE)
counts_PB <- table(PB_sorted)
counts_PB
barplot(counts_PB) 
```

## Identify the feeding type composition at the sampling sites
```{r}
PB_feeding <- PB[c("feeding_type", "modellabel")]
PB_feeding <- PB_feeding[!duplicated(PB_feeding$modellabel),]
PB_feeding

#sort data by feeding type
PBfed_sorted <- sort(PB_feeding$feeding_type, decreasing = FALSE)
counts_PBfed <- table(PBfed_sorted)
counts_PBfed

length(counts_PBfed)

barplot(counts_PBfed) 
```


## Create trophic interaction (TI) and non-trophic interaction (NTI) matrices
```{r}
## Define the empty trophic interaction (TI) and non-trophic interaction (NTI) matrices
  PB_TI  <- matrix(data     = 0, 
	                  nrow     = length(PB_spe),
	                  ncol     = length(PB_spe),
	                  dimnames = list(c(PB_spe), c(PB_spe)))
  PB_NTI <- PB_TI
```

## Identify total number of food web compartments
```{r}
length(PB_spe)
```

## Identify size class composition
```{r}
size_class_PB <- substr(PB_spe, 1, 3)
size_class_PB

## Identify the % of meiofauna, macrofauna, and megafauna 
Mei_PB <- length(size_class_PB[grep("Mei", size_class_PB)])
Mac_PB <- length(size_class_PB[grep("Mac", size_class_PB)])
Meg_PB <- length(size_class_PB[grep("Meg", size_class_PB)])
Fish_PB <- length(size_class_PB[grep("Fis", size_class_PB)])
Fauna_PB <- Mei_PB + Mac_PB + Meg_PB + Fish_PB
Fauna_PB

length(size_class_PB[grep("Mei", size_class_PB)])/Fauna_PB*100
length(size_class_PB[grep("Mac", size_class_PB)])/Fauna_PB*100
length(size_class_PB[grep("Meg", size_class_PB)])/Fauna_PB*100
length(size_class_PB[grep("Fis", size_class_PB)])/Fauna_PB*100
```

## Fill the trophic and non-trophic interaction matrix
The trophic interaction matrix is formatted as TI[from, to] or TI[prey, predator]. The non-trophic interaction is formatted as [source, utilizer], for example when a sponge uses nodules as substrate it is defined as NTI["nodules", "sponge"].
```{r}
## load file with relevant function
setwd("C:/Papers/Paper 7_Highly resolved binary food web/new analysis at MPI-MM/manuscript/submitted manuscript/Supplement")
source("Programming file S2. Model script with functions.R")

## Fill the TI matrix
PB_TI  <- fillTImatrix(PB_TI, PB)
save(PB_TI, file="PB_TI.RData")

## Fill the NTI matrices
PB_NTI <- fillNTImatrix(PB_NTI, PB)
save(PB_NTI, file="PB_NTI.RData")
```

## Now identify the compartments that will be lost due to nodule removal
The Remove function checks based on trophic and non-trophic interactions, which compartments will be lost based on the removal of a certain comparment ("nodules" by default). Other or multiple removals can be included by e.g. ToRemove = c("sPOM", "wPOM").
```{r}
# Nodule removal, returns a matrix with species that are knocked out directly (level = 1) and indirectly (level = +1) by nodule removal
#NTI=1 means that the taxon was lost due to a obligatory interaction, NTI=2 implies that the taxon was lost due to a faculative interaction
#level 1 signifies that all faculative and obligatory non-trophic interactions were with the nodule, level 2 means that the faculative and obligatory non-trophic interactions were with another organism
  PB_rem <- Remove(PB_TI, PB_NTI)
  #PB_rem <- Remove(PB_TI, PB_NTI, ToRemove = c("sPOM"))
  PB_rem
  save(PB_rem, file="PB_rem.RData")
  
setwd("C:/Papers/Paper 7_Highly resolved binary food web/new analysis at MPI-MM/manuscript/submitted manuscript/Supplement")
write.csv(PB_rem, "Peru Basin output.csv")
```
  
```{r}  
## Check number of compartments and % of compartments removed
  c((nrow(PB_rem)-1), signif(nrow(PB_rem)/length(PB_spe) * 100, 2))
```

## Identify which size classes were removed
```{r}
PB_a <- cbind(rownames(PB_rem), data.frame(PB_rem, row.names=NULL))
PB_data <- PB_a[,1]
PB_data <- as.vector(PB_data)
PB_rem_adj <- substr(PB_data, 1, 3)

## Identify the % of removed meiofauna, macrofauna, megafauna, and fish
Mei_PB_rem <- length(PB_rem_adj[grep("Mei", PB_rem_adj)])
Mac_PB_rem <- length(PB_rem_adj[grep("Mac", PB_rem_adj)])
Meg_PB_rem <- length(PB_rem_adj[grep("Meg", PB_rem_adj)])
Fis_PB_rem <- length(PB_rem_adj[grep("Fis", PB_rem_adj)])
Fauna_PB_rem <- Mei_PB_rem + Mac_PB_rem + Meg_PB_rem + Fis_PB_rem

length(PB_rem_adj[grep("Mei", PB_rem_adj)])/Fauna_PB_rem*100
length(PB_rem_adj[grep("Mac", PB_rem_adj)])/Fauna_PB_rem*100
length(PB_rem_adj[grep("Meg", PB_rem_adj)])/Fauna_PB_rem*100
length(PB_rem_adj[grep("Fis", PB_rem_adj)])/Fauna_PB_rem*100
```

## Identify which phyla will be removed
```{r}
colnames(PB_a)<-c("modellabel")
extinction_PB <- merge(PB_phyla, PB_a, by="modellabel")
extinction_PB

#number of different phyla removed
counts_ex_PB_Taxa <- table(extinction_PB$Phylum)
counts_ex_PB_Taxa
barplot(counts_ex_PB_Taxa)
```

```{r}
#calculate the percentage of lost/ removed phyla
counts_PB <- as.data.frame(counts_PB)
colnames(counts_PB) <- c("Phyla", "abundance")

counts_ex_PB_Taxa_a <- as.data.frame(counts_ex_PB_Taxa)
colnames(counts_ex_PB_Taxa_a) <- c("Phyla", "removed_abundance")

counts_ex_PB_Taxa_b <- merge(counts_PB, counts_ex_PB_Taxa_a, by.x = "Phyla", all.x = TRUE)
counts_ex_PB_Taxa_b[is.na(counts_ex_PB_Taxa_b)] <- 0

PB_countspercentage <- counts_ex_PB_Taxa_b$removed_abundance/counts_ex_PB_Taxa_b$abundance*100
PB_countspercentage <- as.data.frame(PB_countspercentage)
rownames(PB_countspercentage) <- counts_ex_PB_Taxa_b$Phyla
colnames(PB_countspercentage) <- "percentage lost"
PB_countspercentage
```

## Identify which feeding types will be removed
```{r}
colnames(PB_a)<-c("modellabel")
extinction_PBfed <- merge(PB_feeding, PB_a, by="modellabel")
extinction_PBfed

#number of different feeding types removed
counts_ex_PB_Feeding <- table(extinction_PBfed$feeding_type  )
counts_ex_PB_Feeding
barplot(counts_ex_PB_Feeding)
```

```{r}
#calculate the percentage of lost/ removed feeding type
counts_PBfed <- as.data.frame(counts_PBfed)
colnames(counts_PBfed) <- c("feed_type", "abundance")

counts_ex_PB_Feeding_a <-  as.data.frame(counts_ex_PB_Feeding)
colnames(counts_ex_PB_Feeding_a) <- c("feed_type", "removed_abundance")

counts_ex_PB_Feeding_b <- merge(counts_PBfed, counts_ex_PB_Feeding_a, by.x = "feed_type", all.x = TRUE)
counts_ex_PB_Feeding_b[is.na(counts_ex_PB_Feeding_b)] <- 0

PB_fedpercentage <- counts_ex_PB_Feeding_b$removed_abundance/counts_ex_PB_Feeding_b$abundance*100
PB_fedpercentage <- as.data.frame(PB_fedpercentage)
rownames(PB_fedpercentage) <- counts_ex_PB_Feeding_b$feed_type
colnames(PB_fedpercentage) <- "fed percentage lost"
PB_fedpercentage
```

## Food web properties
Calculates the food web properties 'S' = species or compartments, 'L' is no. of links in the food web, 'D' is link density (L/S) and 'C' is connectance (L/S^2) which is the fraction of potential food web links (when everything is connected to everything) that are realised in the food web. 
```{r}
rbind(FoodWebProperties(PB_TI                              ), 
      FoodWebProperties(PB_TI[-PB_rem[, 1], -PB_rem[, 1]]),
	    1-(FoodWebProperties(PB_TI[-PB_rem[, 1], -PB_rem[, 1]]) / FoodWebProperties(PB_TI)))

```

## Identify the number of non-trophic interactions
```{r}
rbind(FoodWebProperties(PB_NTI                              ), 
      FoodWebProperties(PB_NTI[-PB_rem[, 1], -PB_rem[, 1]]),
	    1-(FoodWebProperties(PB_NTI[-PB_rem[, 1], -PB_rem[, 1]]) / FoodWebProperties(PB_NTI)))
```

##Identification of highly connected species/ food web compartments
```{r}
## Calculate the sum per column, the column with the highest sum is the highly connected species
# Taxa with most trophic interactions
connected_TI_PB <- colSums(PB_TI)
sort(connected_TI_PB, decreasing=TRUE)
```

```{r}
# Taxa with most non-trophic interactions
connected_NTI_PB <- colSums(PB_NTI)
sort(connected_NTI_PB, decreasing=TRUE)
```

##Removal of the most highly connected species
```{r}
PB_rem_HCS <- Remove(PB_TI, PB_NTI, ToRemove = c("Meg_Actinia" ))
  PB_rem_HCS
```  

```{r}
rbind(FoodWebProperties(PB_TI                              ), 
      FoodWebProperties(PB_TI[-PB_rem_HCS[, 1], -PB_rem_HCS[, 1]]),
	    1-(FoodWebProperties(PB_TI[-PB_rem_HCS[, 1], -PB_rem_HCS[, 1]]) / FoodWebProperties(PB_TI)))
```

##Removal of the species/ taxa that have most non-tropic interactions
```{r}
  PB_rem_NTI <- Remove(PB_TI, PB_NTI, ToRemove = c("Meg_Munidopsis"))
  PB_rem_NTI
``` 

```{r}
rbind(FoodWebProperties(PB_TI                              ), 
      FoodWebProperties(PB_TI[-PB_rem_NTI[, 1], -PB_rem_NTI[, 1]]),
	    1-(FoodWebProperties(PB_TI[-PB_rem_NTI[, 1], -PB_rem_NTI[, 1]]) / FoodWebProperties(PB_TI)))
```
 
#Identify highest impact taxon
```{r}
PB_highestspecies <- matrix(NA, nrow=length(PB_spe), ncol=1)
PB_remove_stats_S <- matrix(NA, nrow=length(PB_spe), ncol=1)
PB_remove_stats_L <- matrix(NA, nrow=length(PB_spe), ncol=1)
PB_remove_stats_D <- matrix(NA, nrow=length(PB_spe), ncol=1)
PB_remove_stats_C <- matrix(NA, nrow=length(PB_spe), ncol=1)

colnames(PB_highestspecies) <- c("S")
rownames(PB_highestspecies) <- PB_spe
for (i in 1:length(PB_spe)){
  Fauna_removal_PB <- Remove(PB_TI, PB_NTI, ToRemove = c(PB_spe[i]))
  PB_highestspecies[i,] <- (nrow(Fauna_removal_PB)-1)
  PB_highestspecies[i,]
  
  PB_remove_stats_S[i,] <- Cal_S(PB_TI[-Fauna_removal_PB[, 1], -Fauna_removal_PB[, 1]])  

    PB_remove_stats_L[i,] <- Cal_L(PB_TI[-Fauna_removal_PB[, 1], -Fauna_removal_PB[, 1]]) 
    
    PB_remove_stats_D[i,] <- Cal_D(PB_TI[-Fauna_removal_PB[, 1], -Fauna_removal_PB[, 1]]) 
      
    PB_remove_stats_C[i,] <- Cal_C(PB_TI[-Fauna_removal_PB[, 1], -Fauna_removal_PB[, 1]])  
}
```

```{r}
#Combination of data
numbers <- c(1:342)
PB_analyzed <- cbind(numbers, PB_remove_stats_S, PB_remove_stats_L, PB_remove_stats_D, PB_remove_stats_C)
colnames(PB_analyzed) <- c("numbers", "S", "L", "D", "C")

PB_analyzed_dataframe <- data.frame(PB_analyzed)
PB_analyzed_dataframe <- within(PB_analyzed_dataframe, S_changed <- -(100-(S/342*100)))
PB_analyzed_dataframe <- within(PB_analyzed_dataframe, L_changed <- -(100-(L/8044*100)))
PB_analyzed_dataframe <- within(PB_analyzed_dataframe, D_changed <- -(100-(D/24*100)))
PB_analyzed_dataframe <- within(PB_analyzed_dataframe, C_changed <- -(100-(C/0.069*100)))
```

```{r}
PB_analyzed_data <- PB_analyzed_dataframe[, c("numbers", "S_changed", "L_changed", "D_changed", "C_changed")]
PB_analyzed_data
```

```{r}
#Sort data
S_sorted <- PB_analyzed_data[order(PB_analyzed_data$S_changed),]
S_sorted
```

```{r}
#Sort data
L_sorted <- PB_analyzed_data[order(PB_analyzed_data$L_changed),]
L_sorted
```

```{r}
#Sort data
D_sorted <- PB_analyzed_data[order(PB_analyzed_data$D_changed),]
D_sorted
```

```{r}
#Sort data
C_sorted <- PB_analyzed_data[order(PB_analyzed_data$C_changed),]
C_sorted
```

```{r}
labelling_PB <- cbind(numbers, PB_spe)
labelling_PB

setwd("C:/Papers/Paper 7_Highly resolved binary food web/new analysis at MPI-MM/manuscript/submitted manuscript/Supplement")
write.csv(labelling_PB, "Peru Basin species list.csv")
```


```{r}
## Check what happens if the highest impact taxon is removed
  PB_rem_impact <- Remove(PB_TI, PB_NTI, ToRemove = c("Meg_Caulophacus"))
  PB_rem_impact
  
rbind(FoodWebProperties(PB_TI                              ), 
      FoodWebProperties(PB_TI[-PB_rem_impact[, 1], -PB_rem_impact[, 1]]),
	    1-(FoodWebProperties(PB_TI[-PB_rem_impact[, 1], -PB_rem_impact[, 1]]) / FoodWebProperties(PB_TI)))  
```

##Plot changes in food-web properties when individual taxa are removed
```{r}
ggplot(data=PB_analyzed_data, aes(x=numbers, y=S_changed)) + geom_bar(stat="identity", color="black", fill="black") + theme_bw() +
  theme(axis.title.y=element_text(size=25, face="bold")) + theme(axis.title.x=element_text(size=25, face="bold")) +
  xlab("number of food-web compartment") + ylab("% change of S") + theme(axis.text.y = element_text(size=20)) +
  theme(axis.text.x = element_text(size=20)) + theme(axis.title.y = element_text(vjust=+1.5))
setwd("C:/Papers/Paper 7_Highly resolved binary food web/new analysis at MPI-MM/manuscript/submitted manuscript/Supplement")
ggsave(file="PB_S_change.png", width = 7.5, height = 3.5)
```

```{r}
ggplot(data=PB_analyzed_data, aes(x=numbers, y=L_changed)) + geom_bar(stat="identity", color="black", fill="black") + theme_bw() +
  theme(axis.title.y=element_text(size=25, face="bold")) + theme(axis.title.x=element_text(size=25, face="bold")) +
  xlab("number of food-web compartment") + ylab("% change of L") + theme(axis.text.y = element_text(size=20)) +
  theme(axis.text.x = element_text(size=20)) + theme(axis.title.y = element_text(vjust=+1.5))
setwd("C:/Papers/Paper 7_Highly resolved binary food web/new analysis at MPI-MM/manuscript/submitted manuscript/Supplement")
ggsave(file="PB_L_change.png", width = 7.5, height = 3.5)
``` 

```{r}
ggplot(data=PB_analyzed_data, aes(x=numbers, y=C_changed)) + geom_bar(stat="identity", color="black", fill="black") + theme_bw() +
  theme(axis.title.y=element_text(size=25, face="bold")) + theme(axis.title.x=element_text(size=25, face="bold")) +
  xlab("number of food-web compartment") + ylab("% change of C") + theme(axis.text.y = element_text(size=20)) +
  theme(axis.text.x = element_text(size=20)) + theme(axis.title.y = element_text(vjust=+1.5))
setwd("C:/Papers/Paper 7_Highly resolved binary food web/new analysis at MPI-MM/manuscript/submitted manuscript/Supplement")
ggsave(file="PB_C_change.png", width = 7.5, height = 3.5)
``` 

```{r}
ggplot(data=PB_analyzed_data, aes(x=numbers, y=D_changed)) + geom_bar(stat="identity", color="black", fill="black") + theme_bw() +
  theme(axis.title.y=element_text(size=25, face="bold")) + theme(axis.title.x=element_text(size=25, face="bold")) +
  xlab("number of food-web compartment") + ylab("% change of D") + theme(axis.text.y = element_text(size=20)) +
  theme(axis.text.x = element_text(size=20)) + theme(axis.title.y = element_text(vjust=+1.5))
setwd("C:/Papers/Paper 7_Highly resolved binary food web/new analysis at MPI-MM/manuscript/submitted manuscript/Supplement")
ggsave(file="PB_D_change.png", width = 7.5, height = 3.5)
``` 

##Clarion-Clipperton Fracture Zone
## Procedure
### Load packages
```{r}
require(LIM)
require(ggplot2)
```

### Read in data
Then read data from csv file
```{r}
## set working directory
setwd("C:/Papers/Paper 7_Highly resolved binary food web/new analysis at MPI-MM/manuscript/submitted manuscript/Supplement")
## Read data from file and make species list
  CCZ  <- read.csv("Data file S2.csv", header = TRUE)
  dim(CCZ)
  colnames(CCZ) <- c("Phylum", "Subphylum", "Class", "Subclass", "Superorder", "Order", "Suborder", "Infraorder", "Superfamily", "Family", "Subfamily", "Genus", "Species", "Morphotype", "modellabel", "reference.taxon", "non.trophicinteraction_nodules", "non.trophicinteraction_organisms", "non.trophicinteraction_organismspecification", "sizeclass", "feeding_type", "specific.prey..detritus.types.preference", "feeding", "reference.feeding.type")
  head(CCZ)
```

## Species lists are prepared for each food web 
Create species lists for both locations and check whether there are empty cells.
```{r}
  CCZ_spe <- c("Bac",
               "carrion",
   	  			   "DOM",
  	           "fungi",
	             "lsDet",
 		  			   "phytoDet",
 		  			   "Protozoa",
 		  			   "sDet",
 		  			   "susPOM",
               "Nodules",  
               sort(as.character(unique(CCZ[,"modellabel"]))))
  which(as.character(CCZ[,"modellabel"]) == "") # check whether empty cells are present
  
```

```{r}
CCZ_spe
```

## Identify the phyla composition at the sampling sites
```{r}
#extract phylum and modellabel
CCZ_phyla <- CCZ[c("Phylum", "modellabel")]
CCZ_phyla <- CCZ_phyla[!duplicated(CCZ_phyla$modellabel),]
CCZ_phyla

#sort data by Phylum
CCZ_sorted <- sort(CCZ_phyla$Phylum, decreasing = FALSE)
counts_CCZ <- table(CCZ_sorted)
counts_CCZ
barplot(counts_CCZ) 
```

## Identify the feeding type composition at the sampling sites
```{r}
CCZ_feeding <- CCZ[c("feeding_type", "modellabel")]
CCZ_feeding <- CCZ_feeding[!duplicated(CCZ_feeding$modellabel),]
CCZ_feeding

#sort data by feeding type
CCZfed_sorted <- sort(CCZ_feeding$feeding_type, decreasing = FALSE)
counts_CCZfed <- table(CCZfed_sorted)
counts_CCZfed
barplot(counts_CCZfed) 
```


## Create trophic interaction (TI) and non-trophic interaction (NTI) matrices
```{r}
## Define the empty trophic interaction (TI) and non-trophic interaction (NTI) matrices
  CCZ_TI  <- matrix(data     = 0, 
	                  nrow     = length(CCZ_spe),
	                  ncol     = length(CCZ_spe),
	                  dimnames = list(c(CCZ_spe), c(CCZ_spe)))
  CCZ_NTI <- CCZ_TI
```

## Identify total number of food web compartments
```{r}
length(CCZ_spe)
```

## Identify size class composition
```{r}
size_class_CCZ <- substr(CCZ_spe, 1, 3)
size_class_CCZ

## Identify the % of meiofauna, macrofauna and megafauna 
Mei_CCZ <- length(size_class_CCZ[grep("Mei", size_class_CCZ)])
Mac_CCZ <- length(size_class_CCZ[grep("Mac", size_class_CCZ)])
Meg_CCZ <- length(size_class_CCZ[grep("Meg", size_class_CCZ)])
Fish_CCZ <- length(size_class_CCZ[grep("Fis", size_class_CCZ)])
Fauna_CCZ <- Mei_CCZ + Mac_CCZ + Meg_CCZ + Fish_CCZ
Fauna_CCZ

length(size_class_CCZ[grep("Mei", size_class_CCZ)])/Fauna_CCZ*100
length(size_class_CCZ[grep("Mac", size_class_CCZ)])/Fauna_CCZ*100
length(size_class_CCZ[grep("Meg", size_class_CCZ)])/Fauna_CCZ*100
length(size_class_CCZ[grep("Fis", size_class_CCZ)])/Fauna_CCZ*100
```

## Fill the trophic and non-trophic interaction matrix
The trophic interaction matrix is formatted as TI[from, to] or TI[prey, predator]. The non-trophic interaction is formatted as [source, utilizer], for example when a sponge uses nodules as substrate it is defined as NTI["nodules", "sponge"].
```{r}
## load file with relevant function
setwd("C:/Papers/Paper 7_Highly resolved binary food web/new analysis at MPI-MM/manuscript/submitted manuscript/Supplement")
source("Programming file S2. Model script with functions.R")

## Fill the TI matrix
CCZ_TI  <- fillTImatrix(CCZ_TI, CCZ)
save(CCZ_TI, file="CCZ_TI.RData")

## Fill the NTI matrices
CCZ_NTI <- fillNTImatrix(CCZ_NTI, CCZ)
save(CCZ_NTI, file="CCZ_NTI.RData")
```

## Now identify the compartments that will be lost due to nodule removal
The Remove function checks based on trophic and non-trophic interactions, which compartments will be lost based on the removal of a certain comparment ("nodules" by default). Other or multiple removals can be included by e.g. ToRemove = c("sPOM", "wPOM").
```{r}
# Nodule removal, returns a matrix with species that are knocked out directly (level = 1) and indirectly (level = +1) by nodule removal
#NTI=1 means that the taxon was lost due to a obligatory interaction, NTI=2 implies that the taxon was lost due to a faculative interaction
#level 1 signifies that all faculative and obligatory non-trophic interactions were with the nodule, level 2 means that the faculative and obligatory non-trophic interactions were with another organism
  CCZ_rem <- Remove(CCZ_TI, CCZ_NTI)
  #CCZ_rem <- Remove(CCZ_TI, CCZ_NTI, ToRemove = c("sPOM"))
  CCZ_rem
  save(CCZ_rem, file="CCZ_rem.RData")
    
setwd("C:/Papers/Paper 7_Highly resolved binary food web/new analysis at MPI-MM/manuscript/submitted manuscript/Supplement")
write.csv(CCZ_rem, "CCZ output.csv")
```
  
```{r}  
## Check number of compartments and % of compartments removed
  c((nrow(CCZ_rem)-1), signif(nrow(CCZ_rem)/length(CCZ_spe) * 100, 2))
```

## Identify which size classes were removed
```{r}
CCZ_a <- cbind(rownames(CCZ_rem), data.frame(CCZ_rem, row.names=NULL))
CCZ_data <- CCZ_a[,1]
CCZ_data <- as.vector(CCZ_data)
CCZ_rem_adj <- substr(CCZ_data, 1, 3)

## Identify the % of meiofauna, macrofauna, megafauna, and fish
Mei_CCZ_rem <- length(CCZ_rem_adj[grep("Mei", CCZ_rem_adj)])
Mac_CCZ_rem <- length(CCZ_rem_adj[grep("Mac", CCZ_rem_adj)])
Meg_CCZ_rem <- length(CCZ_rem_adj[grep("Meg", CCZ_rem_adj)])
Fis_CCZ_rem <- length(CCZ_rem_adj[grep("Fis", CCZ_rem_adj)])
Fauna_CCZ_rem <- Mei_CCZ_rem + Mac_CCZ_rem + Meg_CCZ_rem + Fis_CCZ_rem

length(CCZ_rem_adj[grep("Mei", CCZ_rem_adj)])/Fauna_CCZ_rem*100
length(CCZ_rem_adj[grep("Mac", CCZ_rem_adj)])/Fauna_CCZ_rem*100
length(CCZ_rem_adj[grep("Meg", CCZ_rem_adj)])/Fauna_CCZ_rem*100
length(CCZ_rem_adj[grep("Fis", CCZ_rem_adj)])/Fauna_CCZ_rem*100
```

## Identify which phyla will be removed
```{r}
colnames(CCZ_a)<-c("modellabel")
extinction_CCZ <- merge(CCZ_phyla, CCZ_a, by="modellabel")
extinction_CCZ

#number of different phyla removed
counts_ex_CCZ_Taxa <- table(extinction_CCZ$Phylum)
counts_ex_CCZ_Taxa
barplot(counts_ex_CCZ_Taxa)
```

```{r}
#calculate the percentage of lost/ removed phyla
counts_CCZ <- as.data.frame(counts_CCZ)
colnames(counts_CCZ) <- c("Phyla", "abundance")

counts_ex_CCZ_Taxa_a <- as.data.frame(counts_ex_CCZ_Taxa)
colnames(counts_ex_CCZ_Taxa_a) <- c("Phyla", "removed_abundance")

counts_ex_CCZ_Taxa_b <- merge(counts_CCZ, counts_ex_CCZ_Taxa_a, by.x = "Phyla", all.x = TRUE)
counts_ex_CCZ_Taxa_b[is.na(counts_ex_CCZ_Taxa_b)] <- 0

CCZ_countspercentage <- counts_ex_CCZ_Taxa_b$removed_abundance/counts_ex_CCZ_Taxa_b$abundance*100
CCZ_countspercentage <- as.data.frame(CCZ_countspercentage)
rownames(CCZ_countspercentage) <- counts_ex_CCZ_Taxa_b$Phyla
colnames(CCZ_countspercentage) <- "percentage lost"
CCZ_countspercentage
```

## Identify which feeding types will be removed
```{r}
colnames(CCZ_a)<-c("modellabel")
extinction_CCZfed <- merge(CCZ_feeding, CCZ_a, by="modellabel")
extinction_CCZfed

#number of different feeding types removed
counts_ex_CCZ_FType <- table(extinction_CCZfed$feeding_type)
counts_ex_CCZ_FType
barplot(counts_ex_CCZ_FType)
```

```{r}
#calculate the percentage of lost/ removed feeding type
counts_CCZfed <- as.data.frame(counts_CCZfed)
colnames(counts_CCZfed) <- c("feed_type", "abundance")

counts_ex_CCZ_FType_a <- as.data.frame(counts_ex_CCZ_FType)
colnames(counts_ex_CCZ_FType_a) <- c("feed_type", "removed_abundance")

counts_ex_CCZ_FType_b <- merge(counts_CCZfed, counts_ex_CCZ_FType_a, by.x = "feed_type", all.x = TRUE)
counts_ex_CCZ_FType_b[is.na(counts_ex_CCZ_FType_b)] <- 0

CCZ_fedpercentage <- counts_ex_CCZ_FType_b$removed_abundance/counts_ex_CCZ_FType_b$abundance*100
CCZ_fedpercentage <- as.data.frame(CCZ_fedpercentage)
rownames(CCZ_fedpercentage) <- counts_ex_CCZ_FType_b$feed_type
colnames(CCZ_fedpercentage) <- "fed percentage lost"
CCZ_fedpercentage
```

## Food web properties
Calculates the food web properties 'S' = species or compartments, 'L' is no. of links in the food web, 'D' is link density (L/S) and 'C' is connectance (L/S^2) which is the fraction of potential food web links (when everything is connected to everything) that are realised in the food web. 
```{r}
rbind(FoodWebProperties(CCZ_TI                              ), 
      FoodWebProperties(CCZ_TI[-CCZ_rem[, 1], -CCZ_rem[, 1]]),
	    1-(FoodWebProperties(CCZ_TI[-CCZ_rem[, 1], -CCZ_rem[, 1]]) / FoodWebProperties(CCZ_TI)))

```

## Identify the number of non-trophic interactions
```{r}
rbind(FoodWebProperties(CCZ_NTI                              ), 
      FoodWebProperties(CCZ_NTI[-CCZ_rem[, 1], -CCZ_rem[, 1]]),
	    1-(FoodWebProperties(CCZ_NTI[-CCZ_rem[, 1], -CCZ_rem[, 1]]) / FoodWebProperties(CCZ_NTI)))
```

##Identification of highly connected species/ food web compartments
```{r}
## Calculate the sum per column, the column with the highest sum is the highly connected species
# Taxa with most trophic interactions
connected_TI_CCZ <- colSums(CCZ_TI)
sort(connected_TI_CCZ, decreasing=TRUE)
```

```{r}
# Taxa with most non-trophic interactions
connected_NTI_CCZ <- colSums(CCZ_NTI)
sort(connected_NTI_CCZ, decreasing=TRUE)
```

##Removal of the most highly connected species
```{r}
CCZ_rem_HCS <- Remove(CCZ_TI, CCZ_NTI, ToRemove = c("Meg_Hymenaster" ))
CCZ_rem_HCS
```  

```{r}
rbind(FoodWebProperties(CCZ_TI                              ), 
      FoodWebProperties(CCZ_TI[-CCZ_rem_HCS[, 1], -CCZ_rem_HCS[, 1]]),
	    1-(FoodWebProperties(CCZ_TI[-CCZ_rem_HCS[, 1], -CCZ_rem_HCS[, 1]]) / FoodWebProperties(CCZ_TI)))
```

##Removal of the species/ taxa that have most non-tropic interactions
```{r}
CCZ_rem_NTI <- Remove(CCZ_TI, CCZ_NTI, ToRemove = c("Mac_Abyssarya"))
CCZ_rem_NTI
``` 
```{r}
rbind(FoodWebProperties(CCZ_TI                              ), 
      FoodWebProperties(CCZ_TI[-CCZ_rem_NTI[, 1], -CCZ_rem_NTI[, 1]]),
	    1-(FoodWebProperties(CCZ_TI[-CCZ_rem_NTI[, 1], -CCZ_rem_NTI[, 1]]) / FoodWebProperties(CCZ_TI)))
```
 
#Identify highest impact taxon
```{r}
CCZ_highestspecies <- matrix(NA, nrow=length(CCZ_spe), ncol=1)
CCZ_remove_stats_S <- matrix(NA, nrow=length(CCZ_spe), ncol=1)
CCZ_remove_stats_L <- matrix(NA, nrow=length(CCZ_spe), ncol=1)
CCZ_remove_stats_D <- matrix(NA, nrow=length(CCZ_spe), ncol=1)
CCZ_remove_stats_C <- matrix(NA, nrow=length(CCZ_spe), ncol=1)

colnames(CCZ_highestspecies) <- c("S")
rownames(CCZ_highestspecies) <- CCZ_spe
for (i in 1:length(CCZ_spe)){
  Fauna_removal_CCZ <- Remove(CCZ_TI, CCZ_NTI, ToRemove = c(CCZ_spe[i]))
  CCZ_highestspecies[i,] <- (nrow(Fauna_removal_CCZ)-1)
  CCZ_highestspecies[i,]
  
  CCZ_remove_stats_S[i,] <- Cal_S(CCZ_TI[-Fauna_removal_CCZ[, 1], -Fauna_removal_CCZ[, 1]])  

    CCZ_remove_stats_L[i,] <- Cal_L(CCZ_TI[-Fauna_removal_CCZ[, 1], -Fauna_removal_CCZ[, 1]]) 
    
    CCZ_remove_stats_D[i,] <- Cal_D(CCZ_TI[-Fauna_removal_CCZ[, 1], -Fauna_removal_CCZ[, 1]]) 
      
    CCZ_remove_stats_C[i,] <- Cal_C(CCZ_TI[-Fauna_removal_CCZ[, 1], -Fauna_removal_CCZ[, 1]])  
}
```

```{r}
#Combination of data
numbers <- c(1:1028)
CCZ_analyzed <- cbind(numbers, CCZ_remove_stats_S, CCZ_remove_stats_L, CCZ_remove_stats_D, CCZ_remove_stats_C)
colnames(CCZ_analyzed) <- c("numbers", "S", "L", "D", "C")
#CCZ_analyzed

CCZ_analyzed_dataframe <- data.frame(CCZ_analyzed)
CCZ_analyzed_dataframe <- within(CCZ_analyzed_dataframe, S_changed <- -(100-(S/1028*100)))
CCZ_analyzed_dataframe <- within(CCZ_analyzed_dataframe, L_changed <- -(100-(L/59793*100)))
CCZ_analyzed_dataframe <- within(CCZ_analyzed_dataframe, D_changed <- -(100-(D/58*100)))
CCZ_analyzed_dataframe <- within(CCZ_analyzed_dataframe, C_changed <- -(100-(C/0.057*100)))
```

```{r}
CCZ_analyzed_data <- CCZ_analyzed_dataframe[, c("numbers", "S_changed", "L_changed", "D_changed", "C_changed")]
CCZ_analyzed_data
```

```{r}
#Sort data
S_sorted <- CCZ_analyzed_data[order(CCZ_analyzed_data$S_changed),]
S_sorted
```

```{r}
#Sort data
L_sorted <- CCZ_analyzed_data[order(CCZ_analyzed_data$L_changed),]
L_sorted
```

```{r}
#Sort data
D_sorted <- CCZ_analyzed_data[order(CCZ_analyzed_data$D_changed),]
D_sorted
```

```{r}
#Sort data
C_sorted <- CCZ_analyzed_data[order(CCZ_analyzed_data$C_changed),]
#tail(C_sorted)
#head(C_sorted)
C_sorted
```

```{r}
labelling_CCZ <- cbind(numbers, CCZ_spe)
labelling_CCZ

setwd("C:/Papers/Paper 7_Highly resolved binary food web/new analysis at MPI-MM/manuscript/submitted manuscript/Supplement")
write.csv(labelling_CCZ, "CCZ species list.csv")
```


```{r}
## Check what happens if the highest impact taxon is removed
  CCZ_rem_impact <- Remove(CCZ_TI, CCZ_NTI, ToRemove = c("Meg_Hyalonema"))
  CCZ_rem_impact
  
rbind(FoodWebProperties(CCZ_TI                              ), 
      FoodWebProperties(CCZ_TI[-CCZ_rem_impact[, 1], -CCZ_rem_impact[, 1]]),
	    1-(FoodWebProperties(CCZ_TI[-CCZ_rem_impact[, 1], -CCZ_rem_impact[, 1]]) / FoodWebProperties(CCZ_TI)))  
```

##Plot changes in food-web properties when individual taxa are removed
```{r}
ggplot(data=CCZ_analyzed_data, aes(x=numbers, y=S_changed)) + geom_bar(stat="identity", color="black", fill="black") + theme_bw() +
  theme(axis.title.y=element_text(size=25, face="bold")) + theme(axis.title.x=element_text(size=25, face="bold")) +
  xlab("number of food-web compartment") + ylab("% change of S") + theme(axis.text.y = element_text(size=20)) +
  theme(axis.text.x = element_text(size=20)) + theme(axis.title.y = element_text(vjust=+1.5))
setwd("C:/Papers/Paper 7_Highly resolved binary food web/new analysis at MPI-MM/manuscript/submitted manuscript/Supplement")
ggsave(file="CCZ_S_change.png", width = 7.5, height = 3.5)
```

```{r}
ggplot(data=CCZ_analyzed_data, aes(x=numbers, y=L_changed)) + geom_bar(stat="identity", color="black", fill="black") + theme_bw() +
  theme(axis.title.y=element_text(size=25, face="bold")) + theme(axis.title.x=element_text(size=25, face="bold")) +
  xlab("number of food-web compartment") + ylab("% change of L") + theme(axis.text.y = element_text(size=20)) +
  theme(axis.text.x = element_text(size=20)) + theme(axis.title.y = element_text(vjust=+1.5))
setwd("C:/Papers/Paper 7_Highly resolved binary food web/new analysis at MPI-MM/manuscript/submitted manuscript/Supplement")
ggsave(file="CCZ_L_change.png", width = 7.5, height = 3.5)
``` 

```{r}
ggplot(data=CCZ_analyzed_data, aes(x=numbers, y=C_changed)) + geom_bar(stat="identity", color="black", fill="black") + theme_bw() +
  theme(axis.title.y=element_text(size=25, face="bold")) + theme(axis.title.x=element_text(size=25, face="bold")) +
  xlab("number of food-web compartment") + ylab("% change of C") + theme(axis.text.y = element_text(size=20)) +
  theme(axis.text.x = element_text(size=20)) + theme(axis.title.y = element_text(vjust=+1.5))
setwd("C:/Papers/Paper 7_Highly resolved binary food web/new analysis at MPI-MM/manuscript/submitted manuscript/Supplement")
ggsave(file="CCZ_C_change.png", width = 7.5, height = 3.5)
``` 

```{r}
ggplot(data=CCZ_analyzed_data, aes(x=numbers, y=D_changed)) + geom_bar(stat="identity", color="black", fill="black") + theme_bw() +
  theme(axis.title.y=element_text(size=25, face="bold")) + theme(axis.title.x=element_text(size=25, face="bold")) +
  xlab("number of food-web compartment") + ylab("% change of D") + theme(axis.text.y = element_text(size=20)) +
  theme(axis.text.x = element_text(size=20)) + theme(axis.title.y = element_text(vjust=+1.5))
setwd("C:/Papers/Paper 7_Highly resolved binary food web/new analysis at MPI-MM/manuscript/submitted manuscript/Supplement")
ggsave(file="CCZ_D_change.png", width = 7.5, height = 3.5)
``` 
